# Supplementary material for: The cytidine deaminase APOBEC3A regulates nucleolar function to promote cell growth and ribosome biogenesis
Source: PLoS Biol. 2024 Jul 8;22(7):e3002718. doi: 10.1371/journal.pbio.3002718 (PMC11257408; doi:10.1371/journal.pbio.3002718)
Supplement: S1 Data — (A) Previously published human ribosome biogenesis related screening data for cytidine deaminases. Data includes ranking within respective screen, if it was a published hit (based on reported cutoff), or is a potential hit (based on an arbitrary cutoff) in the process that was tested. (B) List of siRNAs used in this study. (C) siON-TARGET one-nucleolus rescreening data for APOBEC3A and APOBEC4. (D) siON-TARGET one-nucleolus siRNA deconvolution screening data for APOBEC3A and APOBEC4. (E) 47S pre-rRNA (NR_145144.1) variants identified by LoFreq. (F) Top 16 nuclear transcriptome-wide (hg38) variants identified by LoFreq that are APOBEC3A predicted target sites. (G) All nuclear transcriptome-wide (hg38) variants identified by LoFreq that are APOBEC3A predicted target sites. (H) Primers and probe sequences used in this study. (XLSX) [file pbio.3002718.s019.xlsx]

## Sheet: Data A Previous Screen Data
Cytidine Deaminase Results in Previous Ribosome Biogenesis Related Screens
Cytidine Deaminase	Farley-Barnes et al 2018 (One-nucleolus screen, MCF10A cells)	Ogawa et al 2021 (5+ nucleoli screen, MCF10A cells)	Wild et al 2010 (Targeted 40S and 60S subunit screen, HeLa cells)	Tafforeau et al 2013 (Targeted pre-rRNA processing, HeLa cells)	Badertscher et al 2015 (40S subunit, HeLa cells)	Dorner et al 2022 (60S subunit, HeLa cells)	Hannan et al 2022 (p53 stabilization, A549 cells)
AICDA	No (4,366 / 18,107)	No (15,662 / 18,107)	Not tested	Not tested	No (10,135 / 19,601)	No (17,611 / 20,482)	No (3,834 / 18,120)
APOBEC1	No (11,018 / 18,107)	No (17,498 / 18,107)	Not tested	Not tested	No (15,428 / 19,601)	No (17,312 / 20,482)	No (13,283 / 18,120)
APOBEC2	No (3,421 / 18,107)*	No (9,463 / 18,107)	Not tested	Not tested	No (3,330 / 19,601)	No (3,300 / 20,482)	No (10,701 / 18,120)
APOBEC3A	Yes (208 / 18,107)	No (3,377 / 18,107)	Not tested	Not tested	No (19,150 / 19,601)	No (6,207 / 20,482)	Yes (784 / 18,120)
APOBEC3B	No (14,557 / 18,107)	No (5,080 / 18,107)	Not tested	Not tested	No (2,562 / 19,601)*	No (15,629 / 20,482)	No (6,158 / 18,120)
APOBEC3C	No (8,579 / 18,107)	No (4,290 / 18,107)	Not tested	Not tested	No (14,732 / 19,601)	No (5,563 / 20,482)	No (1,026 / 18,120)
APOBEC3D	No (10,627 / 18,107)	No (952 / 18,107)*	Not tested	Not tested	No (3,537 / 19,601)	No (9,368 / 20,482)	No (17,561 / 18,120)
APOBEC3F	Not tested	Not tested	Not tested	Not tested	No (2,089 / 19,601)*	No (7,597 / 20,482)	Not tested
APOBEC3G	No (14,370 / 18,107)	No (5,620 / 18,107)	Not tested	Not tested	No (1,484 / 19,601)*	No (4,813 / 20,482)	No (5,008 / 18,120)
APOBEC3H	No (1,848 / 18,107)*	No (17,261 / 18,107)	Not tested	Not tested	No (10,207 / 19,601)	No (2,835 / 20,482)	No (17,916 / 18,120)
APOBEC4	Yes (127 / 18,107)	No (15,428 / 18,107)	Not tested	Not tested	No (14,248 / 19,601	No (10,447 / 20,482)	No (4,476 / 18,120)	*Not expressed in cell line
Published Hit	> 122% effect	> 25% effect	N/A	N/A	multiple scoring parameters and validation, top 302	multiple scoring parameters and validation, top 310	> 2-fold p53 increase
Potential (arbitrary)	* > 50% effect	* top 10%	N/A	N/A	* p < 0.05	* p < 0.05	* > 1.33 fold p53 increase

## Sheet: Data B siRNAs
siRNA (Horizon Discovery)	Catalog Number	Gene Symbol	Gene ID	Gene Accession	Assay(s)
siNT (ON-TARGET)	D-001810-10	ON-TARGETplus Non-targeting Control Pool	N/A	N/A	All
siNOL11 pool (GENOME)	M-016695-01	NOL11	25926	NM_001303272, NM_015462	High-throughput (one nucleolus screen)
siPOLR1A pool (ON-TARGET)	L-013983-01	POLR1A	25885	NM_015425	Low-throughput (47S/45S qRT-PCR, rDNA promoter activity)
siPOLR1A pool (GENOME)	M-013983-01	POLR1A	25885	NM_015425	High-throughput (5-EU assay)
siRPL4 pool (ON-TARGET)	L-008956-01	RPL4	6124	NM_000968	Low-throughput (TP53, CDKN1A, and puromycin western blots)
siAPOBEC3A pool (ON-TARGET)	L-017432-00	APOBEC3A	200315	NM_145699	All
siAPOBEC3A #1 (ON-TARGET)	J-017432-05	APOBEC3A	200315	NM_145699	High-throughput (one nucleolus screen) Low-throughput (3A and puromycin western blot, northern blot, RNA-seq)
siAPOBEC3A #2 (ON-TARGET)	J-017432-06	APOBEC3A	200315	NM_145699	High-throughput (one nucleolus screen) Low-throughput (3A and puromycin western blot, northern blot)
siAPOBEC3A #3 (ON-TARGET)	J-017432-07	APOBEC3A	200315	NM_145699	High-throughput (one nucleolus screen)
siAPOBEC3A #4 (ON-TARGET)	J-017432-08	APOBEC3A	200315	NM_145699	High-throughput (one nucleolus screen)
siAPOBEC4 pool (ON-TARGET)	L-031778-02	APOBEC4	403314	NM_203454	High-throughput (one nucleolus screen)
siAPOBEC4 #1 (ON-TARGET)	J-031778-17	APOBEC4	403314	NM_203454	High-throughput (one nucleolus screen)
siAPOBEC4 #2 (ON-TARGET)	J-031778-18	APOBEC4	403314	NM_203454	High-throughput (one nucleolus screen)
siAPOBEC4 #3 (ON-TARGET)	J-031778-19	APOBEC4	403314	NM_203454	High-throughput (one nucleolus screen)
siAPOBEC4 #4 (ON-TARGET)	J-031778-20	APOBEC4	403314	NM_203454	High-throughput (one nucleolus screen)

## Sheet: Data C ONT Screen data
siAPOBEC3A ON-TARGET pool								siAPOBEC4 ON-TARGET pool
Replicate #	CatalogNumber	Target Gene	Number of Cells	1 nucleolus % effect	1 nucleolus % effect (std dev from siNT)	% Viability		Replicate #	CatalogNumber	Target Gene	Number of Cells	1 nucleolus % effect	1 nucleolus % effect (std dev from siNT)	% Viability
1	L-017432-00	APOBEC3A	2786	222.282	19.5174	22.275		1	L-031778-02	APOBEC4	5925	31.1074	2.73137	47.3723
2	L-017432-00	APOBEC3A	3191	441.746	18.6859	25.6295		2	L-031778-02	APOBEC4	4251	59.0173	2.49644	34.1432
3	L-017432-00	APOBEC3A	1088	234.103	24.1192	16.232		3	L-031778-02	APOBEC4	1051	91.3306	9.40965	15.68
Average			2355	299.377	20.7742	21.3788		Average			3742.33	60.4851	4.87916	32.3985
Standard Deviation			1115.78	123.436	2.9266	4.76241		Standard Deviation			2476.49	30.1384	3.92528	15.918
siRNA pool Contols
Replicate #	CatalogNumber	Target Gene	Number of Cells	1 nucleolus % effect	1 nucleolus % effect (std dev from siNT)	% Viability
1 (Average)	D-001810-10	siNT siON-TARGET	12507.3	-2.50385	N/A	99.9996
1 (Standard deviation)			633.01	11.3889		7.56467
2 (Average)	D-001810-10	siNT siON-TARGET	12450.5	-4.98731	N/A	100
2 (Standard deviation)			727.654	23.6406		5.19297
3 (Average)	D-001810-10	siNT siON-TARGET	6702.81	-1.78785	N/A	100
3 (Standard deviation)			814.593	9.70605		11.5066
1 (Average)	M-016695-01	NOL11	3920	97.4962	8.56062	28.4783
1 (Standard deviation)			265.508	19.5967		2.98616
2 (Average)	M-016695-01	NOL11	3950.56	95.0127	4.01905	33.078
2 (Standard deviation)			337.402	32.1414		2.06923
3 (Average)	M-016695-01	NOL11	2320.94	98.2121	10.1186	27.6283
3 (Standard deviation)			581.467	18.8614		7.97982

## Sheet: Data D deconvolution screen
Individual APOBEC3A siRNAs								Individual APOBEC4 siRNAs
Replicate #	CatalogNumber	Target Gene	Number of Cells	1 nucleolus % effect	1 nucleolus % effect (std dev from siNT)	% Viability		Replicate #	CatalogNumber	Target Gene	Number of Cells	1 nucleolus % effect	1 nucleolus % effect (std dev from siNT)	% Viability
1	J-017432-05	APOBEC3A	1500	169.978	35.6597	17.8774		1	J-031778-17	APOBEC4	1212	69.7976	14.6446	14.4449
1	J-017432-06	APOBEC3A	2153	38.569	8.0914	25.66		1	J-031778-18	APOBEC4	4306	5.67656	1.19103	51.3199
1	J-017432-07	APOBEC3A	5929	-6.8014	-1.42687	70.6633		1	J-031778-19	APOBEC4	1760	63.6229	13.3491	20.9761
1	J-017432-08	APOBEC3A	5009	-6.27274	-1.31596	59.6985		1	J-031778-20	APOBEC4	5174	6.68937	1.40354	61.665
2	J-017432-05	APOBEC3A	1150	145.436	19.6535	13.0084		2	J-031778-17	APOBEC4	2119	47.867	10.0433	23.9694
2	J-017432-06	APOBEC3A	2057	43.3338	5.85592	23.2681		2	J-031778-18	APOBEC4	4038	-0.717472	-0.150537	45.6765
2	J-017432-07	APOBEC3A	6830	-10.1669	-1.3739	77.2586		2	J-031778-19	APOBEC4	1347	38.3226	8.04068	15.2368
2	J-017432-08	APOBEC3A	7502	-10.5357	-1.42374	84.8601		2	J-031778-20	APOBEC4	6182	1.88263	0.395005	69.9287
3	J-017432-05	APOBEC3A	1432	128.56	33.2482	15.8739		3	J-031778-17	APOBEC4	2099	44.9286	9.42674	23.2676
3	J-017432-06	APOBEC3A	2334	44.3624	11.473	25.8726		3	J-031778-18	APOBEC4	4882	7.32181	1.53623	54.1174
3	J-017432-07	APOBEC3A	7112	-7.52224	-1.94541	78.8372		3	J-031778-19	APOBEC4	1679	43.0673	9.03619	18.6119
3	J-017432-08	APOBEC3A	5811	-2.59199	-0.670342	64.4155		3	J-031778-20	APOBEC4	4577	7.36591	1.54548	50.7365
Average	J-017432-05	APOBEC3A	1360.67	147.991	29.5205	15.5865		Average	J-031778-17	APOBEC4	1810	54.1977	11.3715	20.5606
Average	J-017432-06	APOBEC3A	2181.33	42.0884	8.47345	24.9336		Average	J-031778-18	APOBEC4	4408.67	4.09363	0.858909	50.3713
Average	J-017432-07	APOBEC3A	6623.67	-8.1635	-1.58206	75.5863		Average	J-031778-19	APOBEC4	1595.33	48.3376	10.142	18.2749
Average	J-017432-08	APOBEC3A	6107.33	-6.4668	-1.13668	69.658		Average	J-031778-20	APOBEC4	5311	5.31264	1.11468	60.7767
Standard Deviation	J-017432-05	APOBEC3A	185.584	20.8269	8.62966	2.44716		Standard Deviation	J-031778-17	APOBEC4	517.98	13.5895	2.85129	5.30799
Standard Deviation	J-017432-06	APOBEC3A	140.657	3.09097	2.82798	1.44625		Standard Deviation	J-031778-18	APOBEC4	431.265	4.24697	0.891082	4.29969
Standard Deviation	J-017432-07	APOBEC3A	617.902	1.77201	0.315781	4.33597		Standard Deviation	J-031778-19	APOBEC4	218.843	13.4484	2.82169	2.88445
Standard Deviation	J-017432-08	APOBEC3A	1272.64	3.97539	0.40744	13.375		Standard Deviation	J-031778-20	APOBEC4	811.223	2.98967	0.627281	9.62688
siRNA pool Controls
Replicate #	CatalogNumber	Target Gene	Number of Cells	1 nucleolus % effect	1 nucleolus % effect (std dev from siNT)	% Viability
1 (Average)	D-001810-10	siNT siON-TARGET	8244.88	2.88658e-15	N/A	100
1 (Standard Deviation)		siNT siON-TARGET	1491.24	4.76609		18.0869
2 (Average)	D-001810-10	siNT siON-TARGET	8654.5	-5.23193e-15	N/A	100
2 (Standard Deviation)		siNT siON-TARGET	1280.28	7.41215		14.7932
3 (Average)	D-001810-10	siNT siON-TARGET	9144.47	-1.2948e-14	N/A	100
3 (Standard Deviation)		siNT siON-TARGET	1282.02	3.85904		14.0196
1 (Average)	M-016695-01	siNOL11 siGENOME	2598.69	100	20.979	31.5188
1 (Standard Deviation)		siNOL11 siGENOME	349.896	10.9655		4.2438
2 (Average)	M-016695-01	siNOL11 siGENOME	2667.19	100	13.5135	30.8185
2 (Standard Deviation)		siNOL11 siGENOME	424.143	11.9643		4.90084
3 (Average)	M-016695-01	siNOL11 siGENOME	2746.44	100	25.8621	30.0339
3 (Standard Deviation)		siNOL11 siGENOME	264.455	7.08984		2.89196

## Sheet: Data E pre-rRNA variants
pre-rRNA C to U Variants
siNT Replicate 1							siAPOBEC3A pool Replicate 1							siAPOBEC3A #1 Replicate 1							Combined Replicate 1
Chr	Position	Ref	Alts	Read depth	Allele Frequency		Chr	Position	Ref	Alts	Read depth	Allele Frequency		Chr	Position	Ref	Alts	Read depth	Allele Frequency		Chr	Position	Ref	Alts	Percent Difference siNT vs. siAPOBEC3A pool	Percent Difference siNT vs. siAPOBEC3A #1
NR_146144.1	49	C	T	1232	0.00974		NR_146144.1	49	C	N/A	N/A	N/A		NR_146144.1	49	C	N/A	N/A	N/A		NR_146144.1	49	C	T	-100	-100
NR_146144.1	800	C	T	20152	0.004913		NR_146144.1	800	C	N/A	N/A	N/A		NR_146144.1	800	C	N/A	N/A	N/A		NR_146144.1	800	C	T	-100	-100
NR_146144.1	927	C	T	96687	0.015783		NR_146144.1	927	C	T	57077	0.015856		NR_146144.1	927	C	T	54385	0.016512		NR_146144.1	927	C	T	0.462523	4.61889
NR_146144.1	1098	C	T	75665	0.003489		NR_146144.1	1098	C	T	35988	0.003696		NR_146144.1	1098	C	T	38806	0.003737		NR_146144.1	1098	C	T	5.93293	7.10805
NR_146144.1	1279	C	T	80815	0.0074		NR_146144.1	1279	C	T	33353	0.006986		NR_146144.1	1279	C	T	34649	0.008023		NR_146144.1	1279	C	T	-5.59459	8.41892
NR_146144.1	1514	C	T	32412	0.006201		NR_146144.1	1514	C	T	17253	0.00823		NR_146144.1	1514	C	T	16438	0.006205		NR_146144.1	1514	C	T	32.7205	0.0645057
NR_146144.1	1685	C	T	16129	0.010292		NR_146144.1	1685	C	N/A	N/A	N/A		NR_146144.1	1685	C	N/A	N/A	N/A		NR_146144.1	1685	C	T	-100	-100
NR_146144.1	2224	C	T	31034	0.020945		NR_146144.1	2224	C	T	13727	0.020616		NR_146144.1	2224	C	T	14495	0.017661		NR_146144.1	2224	C	T	-1.57078	-15.6792
NR_146144.1	2604	C	T	26573	0.006699		NR_146144.1	2604	C	N/A	N/A	N/A		NR_146144.1	2604	C	T	9305	0.006448		NR_146144.1	2604	C	T	-100	-3.74683
NR_146144.1	2813	C	T	6500	0.004462		NR_146144.1	2813	C	N/A	N/A	N/A		NR_146144.1	2813	C	N/A	N/A	N/A		NR_146144.1	2813	C	T	-100	-100
NR_146144.1	3949	C	T	494633	0.001822		NR_146144.1	3949	C	T	542184	0.001948		NR_146144.1	3949	C	T	490264	0.001493		NR_146144.1	3949	C	T	6.91548	-18.0571
NR_146144.1	5926	C	T	52681	0.214707		NR_146144.1	5926	C	T	25709	0.201291		NR_146144.1	5926	C	T	29623	0.208588		NR_146144.1	5926	C	T	-6.24852	-2.84993
NR_146144.1	7091	C	T	76513	0.004548		NR_146144.1	7091	C	T	73512	0.003904		NR_146144.1	7091	C	T	69500	0.004201		NR_146144.1	7091	C	T	-14.1601	-7.62973
NR_146144.1	7821	C	T	56618	0.004363		NR_146144.1	7821	C	T	71541	0.004249		NR_146144.1	7821	C	T	71026	0.003858		NR_146144.1	7821	C	T	-2.61288	-11.5746
NR_146144.1	8160	C	T	993038	0.006955		NR_146144.1	8160	C	T	991078	0.006536		NR_146144.1	8160	C	T	992004	0.006414		NR_146144.1	8160	C	T	-6.02444	-7.77858
NR_146144.1	9193	C	T	114785	0.011387		NR_146144.1	9193	C	T	101445	0.010853		NR_146144.1	9193	C	T	91582	0.010854		NR_146144.1	9193	C	T	-4.68956	-4.68078
NR_146144.1	10409	C	T	967131	0.003289		NR_146144.1	10409	C	T	928610	0.00325		NR_146144.1	10409	C	T	951270	0.003162		NR_146144.1	10409	C	T	-1.18577	-3.86136
NR_146144.1	10598	C	T	911741	0.001638		NR_146144.1	10598	C	T				NR_146144.1	10598	C	T	807637	0.001488		NR_146144.1	10598	C	T	-100	-9.15751
NR_146144.1	10939	C	T	42000	0.029214		NR_146144.1	10939	C	T	34632	0.028038		NR_146144.1	10939	C	T	40043	0.02827		NR_146144.1	10939	C	T	-4.02547	-3.23133
NR_146144.1	11772	C	N/A	N/A	N/A		NR_146144.1	11772	C	T	825205	0.00201		NR_146144.1	11772	C	T	846986	0.001933		NR_146144.1	11772	C	T	N/A	N/A
siNT Replicate 2							siAPOBEC3A pool Replicate 2							siAPOBEC3A #1 Replicate 2							Combined Replicate 2
Chr	Position	Ref	Alts	Read depth	Allele Frequency		Chr	Position	Ref	Alts	Read depth	Allele Frequency		Chr	Position	Ref	Alts	Read depth	Allele Frequency		Chr	Position	Ref	Alts	Percent Difference siAPOBEC3A pool vs. siNT	Percent Difference siAPOBEC3A #1 vs. siNT
NR_146144.1	49	C	N/A	N/A	N/A		NR_146144.1	49	C	N/A	N/A	N/A		NR_146144.1	49	C	N/A	N/A	N/A		NR_146144.1	49	C	T	N/A	N/A
NR_146144.1	800	C	N/A	N/A	N/A		NR_146144.1	800	C	N/A	N/A	N/A		NR_146144.1	800	C	N/A	N/A	N/A		NR_146144.1	800	C	T	N/A	N/A
NR_146144.1	927	C	T	84601	0.015721		NR_146144.1	927	C	T	58006	0.017671		NR_146144.1	927	C	T	54793	0.01606		NR_146144.1	927	C	T	12.4038	2.15635
NR_146144.1	1098	C	T	49145	0.008953		NR_146144.1	1098	C	N/A	N/A	N/A		NR_146144.1	1098	C	N/A	N/A	N/A		NR_146144.1	1098	C	T	-100	-100
NR_146144.1	1279	C	T	25323	0.006911		NR_146144.1	1279	C	T	34004	0.007823		NR_146144.1	1279	C	T	32016	0.007403		NR_146144.1	1279	C	T	-12.6215	-17.3126
NR_146144.1	1514	C	N/A	N/A	N/A		NR_146144.1	1514	C	N/A	N/A	N/A		NR_146144.1	1514	C	N/A	N/A	N/A		NR_146144.1	1514	C	T	N/A	N/A
NR_146144.1	1685	C	N/A	N/A	N/A		NR_146144.1	1685	C	N/A	N/A	N/A		NR_146144.1	1685	C	N/A	N/A	N/A		NR_146144.1	1685	C	T	N/A	N/A
NR_146144.1	2224	C	T	32854	0.017836		NR_146144.1	2224	C	T	21469	0.016675		NR_146144.1	2224	C	T	20391	0.018783		NR_146144.1	2224	C	T	-6.50931	5.30949
NR_146144.1	2604	C	N/A	N/A	N/A		NR_146144.1	2604	C	N/A	N/A	N/A		NR_146144.1	2604	C	T	10843	0.006732		NR_146144.1	2604	C	T	N/A	N/A
NR_146144.1	2813	C	N/A	N/A	N/A		NR_146144.1	2813	C	N/A	N/A	N/A		NR_146144.1	2813	C	N/A	N/A	N/A		NR_146144.1	2813	C	T	N/A	N/A
NR_146144.1	3949	C	N/A	N/A	N/A		NR_146144.1	3949	C	N/A	N/A	N/A		NR_146144.1	3949	C	N/A	N/A	N/A		NR_146144.1	3949	C	T	N/A	N/A
NR_146144.1	5926	C	T	34134	0.253179		NR_146144.1	5926	C	T	20402	0.243849		NR_146144.1	5926	C	T	19302	0.248627		NR_146144.1	5926	C	T	-3.68514	-1.79794
NR_146144.1	7091	C	T	71663	0.005414		NR_146144.1	7091	C	T	81719	0.004515		NR_146144.1	7091	C	T	84879	0.004489		NR_146144.1	7091	C	T	-16.6051	-17.0853
NR_146144.1	7821	C	T	50429	0.004065		NR_146144.1	7821	C	T	65016	0.004291		NR_146144.1	7821	C	T	66027	0.004574		NR_146144.1	7821	C	T	5.55966	12.5215
NR_146144.1	8160	C	T	852607	0.005183		NR_146144.1	8160	C	T	843472	0.004722		NR_146144.1	8160	C	T	957138	0.004475		NR_146144.1	8160	C	T	-8.89446	-13.66
NR_146144.1	9193	C	T	79628	0.011566		NR_146144.1	9193	C	T	71546	0.010427		NR_146144.1	9193	C	T	78864	0.010486		NR_146144.1	9193	C	T	-9.84783	-9.33771
NR_146144.1	10409	C	T	966539	0.003562		NR_146144.1	10409	C	T	970533	0.003346		NR_146144.1	10409	C	T	977895	0.003433		NR_146144.1	10409	C	T	-6.06401	-3.62156
NR_146144.1	10598	C	N/A	N/A	N/A		NR_146144.1	10598	C	N/A	N/A	N/A		NR_146144.1	10598	C	N/A	N/A	N/A		NR_146144.1	10598	C	T	N/A	N/A
NR_146144.1	10939	C	N/A	N/A	N/A		NR_146144.1	10939	C	N/A	N/A	N/A		NR_146144.1	10939	C	N/A	N/A	N/A		NR_146144.1	10939	C	T	N/A	N/A
NR_146144.1	11772	C	N/A	N/A	N/A		NR_146144.1	11772	C	N/A	N/A	N/A		NR_146144.1	11772	C	N/A	N/A	N/A		NR_146144.1	11772	C	T	N/A	N/A
Combined Results (Detected in all samples, both replicates)
Chr	Position	Ref	Alts	Avg. Percent Difference siAPOBEC3A pool vs. siNT	Standard Deviation (Percent Difference siAPOBEC3A pool vs. siNT)	Avg. Percent Difference siAPOBEC3A #1 vs. siNT	Standard Deviation (Percent Difference siAPOBEC3A #1 vs. siNT)
NR_146144.1	927	C	T	6.43316	8.44375	3.38762	1.74128
NR_146144.1	1279	C	T	-9.10803	4.96875	-4.44686	18.195
NR_146144.1	2224	C	T	-4.04004	3.49207	-5.18484	14.8412
NR_146144.1	5926	C	T	-4.96683	1.81258	-2.32393	0.743871
NR_146144.1	7091	C	T	-15.3826	1.7289	-12.3575	6.68612
NR_146144.1	7821	C	T	1.47339	5.77886	0.47346	17.0385
NR_146144.1	8160	C	T	-7.45945	2.02941	-10.7193	4.15882
NR_146144.1	9193	C	T	-7.26869	3.64745	-7.00925	3.29295
NR_146144.1	10409	C	T	-3.62489	3.44944	-3.74146	0.169561

## Sheet: Data F Top 16 sites
Genomic Loci	Gene Name	Type	Nucleolar / UC motif?	siNT Edit Freq.	si3A Edit Freq.	siNT / si3A Edit Ratio
chr2: 240465606	GPC1	Missense (R/C)	No / No	0.67	0.318	2.179
chr6: 41965816	CCND3	Intron	Yes / Yes	0.624	0.298	2.151
chr6: 111374684	REV3L	Missense (T/I)	No / No	0.617	0.347	2.057
chr1: 26700833	ARID1A	Intron	No / No	0.529	0.338	2.028
chr2: 44320435	PREPL	3-prime UTR	No / Yes	0.896	0.534	1.991
chr10: 97680760	AVPI1	Intron	No / No	0.476	0.259	1.988
chr7: 130891504	MIR29A	Intron	No / Yes	0.571	0.308	1.975
chr6: 150990351	MTHFD1L	Intron	Yes / No	0.588	0.39	1.828
chr2: 151799138	ARL5A	3-prime UTR	No / No	0.688	0.421	1.82
chr9: 94167287	RP11-2B6.3	Intron	No / No	0.542	0.336	1.81
chr19: 54460050	LENG8	3-prime UTR	Yes / No	0.443	0.29	1.783
chr13: 109194076	MYO16	Intron	No / Yes	0.474	0.269	1.78
chr11: 13461680	BTBD10	Intron	Yes / Yes	0.528	0.366	1.773
chr2: 69749292	ANXA4	Intron	No / Yes	0.55	0.321	1.738
chr1: 47377105	CMPK1	3-prime UTR	Yes / No	0.668	0.453	1.719
chr10: 97671727	PI4K2A	Intron	No / No	0.512	0.385	1.712

## Sheet: Data G nuclear variants
Chr	Position	Ref	Alts	VarQual	Type	Gene ID	Transcript ID	Strand	Gene section	Nt change	AA change	gene_biotype	siNT Allele Frequency (rep 1)	si3A_1 Allele Frequency (Rep 1)	si3A pool Allele Frequency (Rep 1)	3A_1-NT (Rep 1)	3Apool-NT (Rep 1)	siNT Allele Frequency (Rep 2)	si3A_1 Allele Frequency (Rep 2)	si3A_pool Allele Frequency (Rep 2)	3A_1-NT (Rep 2)	3A_pool-NT (Rep 2)	Average (si3A_1-NT both)	Average (si3Apool-NT)	Average all	Avg NT/3A_1 ratio	Avg NT/3A_pool ratio	Avg NT/si3A ratio	Sequence (-10 Edited C + 10)	UC motif?	Nucleolar?
2	240465606	C	T	345	Non-coding RNA	GPC1	GPC1-003	+	Exon 6		None	protein_coding	0.55	0.391304	0.294118	-0.158696	-0.255882	0.789474	0.318182	0.266667	-0.471292	-0.522807	-0.314994	-0.389344	-0.352169	1.94338	2.41526	2.17932	CAACCGGCTGCGCAGCGCCTA	0	0
6	41965816	G	A	309	Intron	CCND3	CCND3-008	-	Intron 1		None	protein_coding	0.6	0.3125	0.214286	-0.2875	-0.385714	0.647059	0.333333	0.333333	-0.313726	-0.313726	-0.300613	-0.34972	-0.325167	1.93059	2.37059	2.15059	AGTGAAAGTTCGACCTTAACC	1	1
6	111374684	G	A	296	Missense	REV3L	REV3L-010	-	Exon 14	c.3671C>T	T1224I	protein_coding	0.6	0.227273	0.238095	-0.372727	-0.361905	0.633333	0.3125	0.608696	-0.320833	-0.024637	-0.34678	-0.193271	-0.270025	2.33333	1.78024	2.05679	AGAAAGCATACAACACTTAAG	0	0
1	26700833	C	T	361	Intron	ARID1A	ARID1A-001	+	Intron 1	c.1137+3293C>T	None	protein_coding	0.578947	0.363636	0.16	-0.215311	-0.418947	0.478261	0.227273	0.6	-0.250988	0.121739	-0.23315	-0.148604	-0.190877	1.84823	2.20776	2.02799	AGGAAAACCACACTGAGATGG	0	0
2	44320435	G	A	369	3-prime UTR	PREPL	PREPL-009	-	Exon 14	c.924C>T	None	protein_coding	1	0.769231	0.714286	-0.230769	-0.285714	0.791667	0.235294	0.416667	-0.556373	-0.375	-0.393571	-0.330357	-0.361964	2.33229	1.65	1.99115	ACCTTATTCTCATTTTAGCGG	1	0
10	97680760	G	A	634	Intron	AVPI1	AVPI1-001	-	Intron 1	c.-855C>T	None	protein_coding	0.4375	0.290323	0.166667	-0.147177	-0.270833	0.515152	0.363636	0.214286	-0.151516	-0.300866	-0.149346	-0.285849	-0.217598	1.46181	2.51452	1.98816	CTAAATTATACAGATTTGGTT	0	0
7	130891504	G	A	609	Intron	MIR29A	MIR29A-001	-	Intron 2		None	lincRNA	0.526316	0.322581	0.1875	-0.203735	-0.338816	0.615385	0.4	0.32	-0.215385	-0.295385	-0.20956	-0.317101	-0.26333	1.58502	2.36505	1.97503	CACTTAATGTCGTATTTCAGA	1	0
6	150990351	C	T	944	Intron	MTHFD1L	MTHFD1L-201	+	Intron 20	c.2128+18293C>T	None	protein_coding	0.652174	0.714286	0.225806	0.062112	-0.426368	0.52381	0.37037	0.25	-0.15344	-0.27381	-0.045664	-0.350089	-0.197877	1.16367	2.49172	1.82769	CAAGATAACCCTATAGCAAAA	0	1
2	151799138	G	A	411	3-prime UTR	ARL5A	ARL5A-001	-	Exon 6	c.4141C>T	None	protein_coding	0.764706	0.6	0.25	-0.164706	-0.514706	0.611111	0.45	0.384615	-0.161111	-0.226496	-0.162909	-0.370601	-0.266755	1.31627	2.32386	1.82006	AAAGAATGTGCGATAGATTAT	0	0
9	94167287	C	T	486	Intron	RP11-2B6.3	RP11-2B6.3-001	+	Intron 1		None	lincRNA	0.516129	0.368421	0.241379	-0.147708	-0.27475	0.568182	0.21875	0.515152	-0.349432	-0.05303	-0.24857	-0.16389	-0.20623	1.99916	1.6206	1.80988	GCCAGTAATGCCCTTCGGTCT	0	0
19	54460050	C	T	350	3-prime UTR	LENG8	LENG8-010	+	Exon 14	c.1147C>T	None	protein_coding	0.285714	0.196078	0.415094	-0.089636	0.12938	0.6	0.177778	0.372093	-0.422222	-0.227907	-0.255929	-0.0492635	-0.152596	2.41607	1.15041	1.78324	CACCTTCCCCCCAAGGAGGCT	0	1
13	109194076	C	T	639	Intron	MYO16	MYO16-202	+	Intron 34	c.5417-12533C>T	None	protein_coding	0.44898	0.227273	0.25	-0.221707	-0.19898	0.5	0.3125	0.285714	-0.1875	-0.214286	-0.204603	-0.206633	-0.205618	1.78775	1.77296	1.78036	TATCCTGCCTCGTGAAATTTT	1	0
11	13461680	G	A	408	Intron	BTBD10	BTBD10-001	-	Intron 1	c.-16556C>T	None	protein_coding	0.521739	0.608696	0.407407	0.086957	-0.114332	0.533333	0.179487	0.269231	-0.353846	-0.264102	-0.133444	-0.189217	-0.161331	1.91429	1.63079	1.77254	AGATAGACTTCTAACCCTATG	1	1
2	69749292	C	T	195	Intron	ANXA4	ANXA4-003	+	Intron 1		None	protein_coding	0.4	0.322581	0.333333	-0.077419	-0.066667	0.7	0.28125	0.346154	-0.41875	-0.353846	-0.248085	-0.210257	-0.22917	1.86444	1.61111	1.73778	AGACTTTAGTCAGATAAGGGA	1	0
1	47377105	C	T	572	3-prime UTR	CMPK1	CMPK1-001	+	Exon 6	c.363C>T	None	protein_coding	0.655172	0.27907	0.4	-0.376102	-0.255172	0.68	0.333333	0.8	-0.346667	0.12	-0.361384	-0.067586	-0.214485	2.19385	1.24396	1.71891	TAGGGATACCCGCTTCCTCTT	0	1
10	97671727	C	T	449	Intron	PI4K2A	PI4K2A-001	+	Intron 8	c.1280-1854C>T	None	protein_coding	0.46875	0.545455	0.333333	0.076705	-0.135417	0.555556	0.16	0.5	-0.395556	-0.055556	-0.159425	-0.0954865	-0.127456	2.1658	1.25868	1.71224	GAAACCTCCGCCTCCCGGGTT	0	0
1	183144984	C	T	306	3-prime UTR	LAMC1	LAMC1-001	+	Exon 28	c.2197C>T	None	protein_coding	0.218182	0.138889	0.366667	-0.079293	0.148485	0.561404	0.181818	0.405405	-0.379586	-0.155999	-0.229439	-0.003757	-0.116598	2.32932	0.98992	1.65962	GGAGATGTGGCGTGCTGTTGC	0	0
6	149889549	C	T	609	Intron	RAET1E-AS1	RAET1E-AS1-001	+	Intron 1		None	antisense	0.558824	0.212121	0.288889	-0.346703	-0.269935	0.272727	0.352941	0.214286	0.080214	-0.058441	-0.133244	-0.164188	-0.148716	1.70359	1.60356	1.65357	CCATTGGTGGCGAACTGCCAG	0	0
19	24059854	C	T	406	Intron	CTD-2017D11.1	CTD-2017D11.1-002	+	Intron 4		None	lincRNA	1	0.8	0.578947	-0.2	-0.421053	0.6	0.222222	0.642857	-0.377778	0.042857	-0.288889	-0.189098	-0.238993	1.975	1.3303	1.65265	GAATATTGGACGTATCTCTGG	0	0
5	132345364	G	A	284	Intron	AC034220.3	AC034220.3-001	-	Intron 5		None	processed_transcript	0.529412	0.210526	0.615385	-0.318886	0.085973	0.615385	0.333333	0.447368	-0.282052	-0.168017	-0.300469	-0.041022	-0.170745	2.18043	1.11793	1.64918	TTGTATCTACCGGCAAAATAT	0	0
10	27111932	G	A	643	3-prime UTR	YME1L1	YME1L1-005	-	Exon 20	c.48C>T	None	protein_coding	0.714286	0.285714	0.5	-0.428572	-0.214286	0.5	0.526316	0.3	0.026316	-0.2	-0.201128	-0.207143	-0.204135	1.725	1.54762	1.63631	TGCAAGAATACAAGTAGCATT	0	1
7	111417254	G	A	710	Intron	IMMP2L	IMMP2L-002	-	Intron 4	c.239+69984C>T	None	protein_coding	0.380952	0.111111	0.306122	-0.269841	-0.07483	0.333333	0.37931	0.354839	0.045977	0.021506	-0.111932	-0.026662	-0.069297	2.15368	1.09192	1.6228	GGCAAAGTATCTTACTTTTAC	1	0
11	1836532	C	T	715	Non-coding RNA	SYT8	SYT8-009	+	Exon 1		None	protein_coding	0.48	0.2	0.257143	-0.28	-0.222857	0.375	0.461538	0.275862	0.086538	-0.099138	-0.096731	-0.160997	-0.128864	1.60625	1.61302	1.60964	CACTGGGCACCGTGGATCTGC	0	0
14	35762820	G	A	747	Intron	RALGAPA1	RALGAPA1-022	-	Intron 4	c.327-67C>T	None	protein_coding	0.5	0.25	0.352941	-0.25	-0.147059	0.536082	0.42963	0.306931	-0.106452	-0.229151	-0.178226	-0.188105	-0.183166	1.62389	1.58163	1.60276	TTTTCAAGTCCGACCGAGAAC	0	1
11	110125219	C	T	877	Intron	ZC3H12C	ZC3H12C-001	+	Intron 1	c.23-11444C>T	None	protein_coding	0.645833	0.608696	0.875	-0.037137	0.229167	0.578947	0.346939	0.2	-0.232008	-0.378947	-0.134573	-0.07489	-0.104731	1.36487	1.81641	1.59064	TCTACTTCCTCTTTTAAGTCA	1	0
22	15825736	C	T	1245	Intron	DUXAP8	DUXAP8-002	+	Intron 3		None	processed_transcript | transcribed_processed_pseudogene	0.560976	0.358974	0.268293	-0.202002	-0.292683	0.714286	0.525	0.55102	-0.189286	-0.163266	-0.195644	-0.227974	-0.211809	1.46163	1.6936	1.57762	CATTTGAGGGCGATAGTGATG	0	0
16	68298844	G	A	543	Non-coding RNA	SLC7A6OS	SLC7A6OS-002	-	Exon 4		None	protein_coding	0.653846	0.32	0.518519	-0.333846	-0.135327	0.590909	0.695652	0.277778	0.104743	-0.313131	-0.114552	-0.224229	-0.16939	1.44635	1.69413	1.57024	CTTCTCGGCCCAGGATGACAG	0	0
17	79940313	G	A	497	3-prime UTR	TBC1D16	TBC1D16-001	-	Exon 12	c.549C>T	None	protein_coding	0.714286	0.363636	0.25	-0.35065	-0.464286	0.321429	0.521739	0.387097	0.20031	0.065668	-0.07517	-0.199309	-0.137239	1.29018	1.84375	1.56697	AGCTGGGATGCCGATGGAAAG	0	0
11	96298313	G	A	279	Intron	MAML2	MAML2-001	-	Intron 1	c.513+43070C>T	None	protein_coding	0.375	0.277778	0.24	-0.097222	-0.135	0.384615	0.30303	0.1875	-0.081585	-0.197115	-0.0894035	-0.166057	-0.12773	1.30961	1.80689	1.55825	TGTTTCTCTGCAAAGAACTTT	0	0
7	75985688	C	T	641	Synonymous	POR	POR-014	+	Exon 12	c.1659C>T	None	protein_coding	1	0.357143	0.8	-0.642857	-0.2	0.733333	0.75	0.6875	0.016667	-0.045833	-0.313095	-0.122916	-0.218006	1.88889	1.15833	1.52361	AAGGAGCCTGCCGGGGAGAAC	0	0
3	47083895	G	A	801	Missense	SETD2	SETD2-001	-	Exon 12	c.5885C>T	P1962L	protein_coding	0.685714	0.555556	0.542857	-0.130158	-0.142857	0.625	0.233333	0.75	-0.391667	0.125	-0.260912	-0.0089285	-0.13492	1.95643	1.04825	1.50234	GAAATAGAGCCCAAAGAGAGC	0	0
7	45017729	C	T	395	Intron	CCM2	CCM2-003	+	Intron 1		None	protein_coding	0.4	0.2	0.285714	-0.2	-0.114286	0.461538	0.380952	0.333333	-0.080586	-0.128205	-0.140293	-0.121246	-0.130769	1.60577	1.39231	1.49904	TAATGCTGGTCAGTTGTGCCT	1	0
22	15817491	C	T	209	Intron	DUXAP8	DUXAP8-002	+	Intron 3		None	processed_transcript | transcribed_processed_pseudogene	0.210526	0.227273	0.215686	0.016747	0.00516	0.588235	0.4	0.225806	-0.188235	-0.362429	-0.085744	-0.178635	-0.132189	1.19845	1.79056	1.49451	GCCAGGAGGGCTCAACATCAA	0	0
21	37424426	C	T	207	Intron	DYRK1A	DYRK1A-006	+	Intron 1	c.10+4042C>T	None	protein_coding	0.461538	0.214286	0.25	-0.247252	-0.211538	0.375	0.428571	0.35	0.053571	-0.025	-0.0968405	-0.118269	-0.107555	1.51442	1.45879	1.48661	TTTAGTGTCCCCTACAGTGTG	0	1
11	110124748	C	T	803	Intron	ZC3H12C	ZC3H12C-001	+	Intron 1	c.23-11915C>T	None	protein_coding	0.65	0.315789	0.652174	-0.334211	0.002174	0.6	0.45283	0.383562	-0.14717	-0.216438	-0.240691	-0.107132	-0.173911	1.69167	1.28048	1.48607	GAGGAGGCCCCGTTTGTAGAT	0	0
14	24306812	C	T	350	3-prime UTR	NOP9	NOP9-004	+	Exon 10	c.1720C>T	None	protein_coding	0.611111	0.55	0.375	-0.061111	-0.236111	0.666667	0.611111	0.315789	-0.055556	-0.350878	-0.0583335	-0.293494	-0.175914	1.10101	1.87037	1.48569	CAGGTTCTCACGAAGTCCACC	0	1
9	137039568	G	A	424	3-prime UTR	NPDC1	NPDC1-002	-	Exon 8	c.207C>T	None	protein_coding	0.428571	0.611111	0.461538	0.18254	0.032967	0.615385	0.368421	0.235294	-0.246964	-0.380091	-0.032212	-0.173562	-0.102887	1.18581	1.77198	1.4789	CTCTCCTGTTCGGTTTAGACC	1	0
6	10730985	C	T	396	Non-coding RNA	TMEM14C	TMEM14C-002	+	Exon 5		None	protein_coding	0.631579	0.444444	0.433333	-0.187135	-0.198246	0.576923	0.529412	0.297297	-0.047511	-0.279626	-0.117323	-0.238936	-0.178129	1.2554	1.69903	1.47721	TCTGAAACCCCATTCCCTGCT	0	1
20	44171741	G	A	330	Intron	JPH2	JPH2-001	-	Intron 1	c.381-11334C>T	None	protein_coding	0.354839	0.333333	0.276596	-0.021506	-0.078243	0.777778	0.512195	0.382353	-0.265583	-0.395425	-0.143544	-0.236834	-0.190189	1.29152	1.65853	1.47503	AGAAGGCGTCCTTGAGGAAGT	0	0
21	44770495	G	A	430	Non-coding RNA	UBE2G2	UBE2G2-003	-	Exon 2		None	protein_coding	0.722222	0.608696	0.59375	-0.113526	-0.128472	0.75	0.478261	0.391304	-0.271739	-0.358696	-0.192633	-0.243584	-0.218108	1.37734	1.56652	1.47193	GCAGAGGTAGCAGTGAGCTGA	0	0
7	64991180	G	A	533	Intron	ZNF117	ZNF117-003	-	Intron 1		None	protein_coding	0.882353	0.7	0.75	-0.182353	-0.132353	0.846154	0.473684	0.521739	-0.37247	-0.324415	-0.277411	-0.228384	-0.252898	1.52342	1.39913	1.46127	GGTTGGTTCTCATCCCTTGGA	1	1
11	130907991	G	A	424	Synonymous	SNX19	SNX19-001	-	Exon 5	c.2127C>T	None	protein_coding	0.571429	0.321429	0.625	-0.25	0.053571	0.8	0.515152	0.5	-0.284848	-0.3	-0.267424	-0.123215	-0.195319	1.66536	1.25714	1.46125	AGGCCGAGACCGAAAGCAAGC	0	0
19	23358866	G	A	407	3-prime UTR	ZNF91	ZNF91-001	-	Exon 4	c.540C>T	None	protein_coding	0.52	0.305085	0.229167	-0.214915	-0.290833	0.428571	0.512821	0.459459	0.08425	0.030888	-0.0653325	-0.129972	-0.0976525	1.27008	1.60093	1.4355	GAGAGAAACTCTACAAACCTG	1	0
17	72417112	G	A	91	Intron	LINC00511	LINC00511-002	-	Intron 3		None	lincRNA	0.214286	0.25	0.181818	0.035714	-0.032468	0.4	0.2	0.235294	-0.2	-0.164706	-0.082143	-0.098587	-0.090365	1.42857	1.43929	1.43393	AGACCTTTAACTTAATTCCAT	0	0
5	6600037	G	A	515	Non-coding RNA	NSUN2	NSUN2-003	-	Exon 13		None	protein_coding	0.566667	0.354839	0.552632	-0.211828	-0.014035	0.648649	0.592593	0.321429	-0.056056	-0.32722	-0.133942	-0.170627	-0.152285	1.34578	1.52171	1.43374	CAGACAATGACGTGACTGAGG	0	1
6	29942973	C	T	854	Intron	HLA-A	HLA-A-004	+	Intron 2		None	protein_coding	0.491228	0.266667	0.428571	-0.224561	-0.062657	0.337079	0.1875	0.358974	-0.149579	0.021895	-0.18707	-0.020381	-0.103725	1.81993	1.0426	1.43127	CAGTCACAGACTGACCGAGTG	0	0
10	3129953	C	T	442	Synonymous	PFKP	PFKP-003	+	Exon 17	c.1818C>T	None	protein_coding	0.653846	0.296296	0.595745	-0.35755	-0.058101	0.666667	0.567568	0.548387	-0.099099	-0.11828	-0.228325	-0.0881905	-0.158257	1.69067	1.15661	1.42364	CATACATTTTCGAAGAGCCCT	1	1
20	1326316	C	T	317	Intron	SDCBP2-AS1	SDCBP2-AS1-002	+	Intron 1		None	protein_coding	0.416667	0.24	0.4	-0.176667	-0.016667	0.416667	0.25	0.333333	-0.166667	-0.083334	-0.171667	-0.0500005	-0.110834	1.70139	1.14583	1.42361	TGGGAGTTATCCTCAGCTCCT	1	0
13	33271167	G	A	548	Intron	STARD13	STARD13-006	-	Intron 1	c.169+14303C>T	None	protein_coding	0.894737	0.52381	0.5	-0.370927	-0.394737	0.333333	0.290323	0.32	-0.04301	-0.013333	-0.206968	-0.204035	-0.205502	1.42814	1.41557	1.42185	AGCTGAGGCCCGTAGACCAGA	0	0
14	64210033	C	T	386	Missense	SYNE2	SYNE2-001	+	Exon 103	c.18632C>T	T6211M	protein_coding	0.631579	0.407407	0.5	-0.224172	-0.131579	0.482759	0.28	0.425	-0.202759	-0.057759	-0.213466	-0.094669	-0.154067	1.63719	1.19953	1.41836	CGCACAGACACGGCCAGCAGG	0	0
7	130885731	G	A	229	Intron	MIR29A	MIR29A-001	-	Intron 2		None	lincRNA	0.421053	0.454545	0.5	0.033492	0.078947	0.769231	0.526316	0.315789	-0.242915	-0.453442	-0.104711	-0.187248	-0.14598	1.19393	1.639	1.41647	TTTTCTATACCCATTTTTATA	0	0
7	6392059	C	T	187	Intron	RAC1	RAC1-004	+	Intron 4		None	protein_coding	0.333333	0.386364	0.475	0.053031	0.141667	0.642857	0.478261	0.233333	-0.164596	-0.409524	-0.0557825	-0.133929	-0.0948555	1.10345	1.72843	1.41594	TTGCAGCTGACTTTTAATGTG	0	1
1	147178710	C	T	595	Intron	RP11-337C18.8	RP11-337C18.8-004	+	Intron 2		None	processed_transcript	0.913043	0.785714	0.833333	-0.127329	-0.07971	0.846154	0.636364	0.411765	-0.20979	-0.434389	-0.16856	-0.257049	-0.212805	1.24586	1.5753	1.41058	ATGATGATAACGGAGATGGTA	0	0
4	40938914	G	A	556	Intron	APBB2	APBB2-003	-	Intron 7	c.1046-3775C>T	None	protein_coding	0.486486	0.377778	0.232558	-0.108708	-0.253928	0.545455	0.511628	0.465116	-0.033827	-0.080339	-0.0712675	-0.167133	-0.119201	1.17694	1.63231	1.40462	ATGAGGGCAGCGCCTCTTAAA	0	0
11	119054629	G	A	1370	Non-coding RNA	HYOU1	HYOU1-027	-	Exon 3		None	protein_coding	0.581081	0.275862	0.621622	-0.305219	0.040541	0.806452	0.666667	0.6	-0.139785	-0.206452	-0.222502	-0.0829555	-0.152729	1.65805	1.13943	1.39874	TCTTCTTCAACCAGGCCGAGC	0	1
11	20080877	C	T	137	Intron	NAV2	NAV2-201	+	Intron 27	c.5497+664C>T	None	protein_coding	0.145833	0.108696	0.151515	-0.037137	0.005682	0.375	0.387755	0.162162	0.012755	-0.212838	-0.012191	-0.103578	-0.0578845	1.15438	1.6375	1.39594	TCCACTCTCCCAGAAAAATTC	0	0
8	11179525	G	A	778	Intron	XKR6	XKR6-002	-	Intron 1	c.764+21051C>T	None	protein_coding	0.490566	0.633333	0.5	0.142767	0.009434	0.555556	0.347826	0.25	-0.20773	-0.305556	-0.0324815	-0.148061	-0.0902713	1.1859	1.60168	1.39379	TATAAAGAAACGTACTTGTGG	0	0
11	118898175	G	A	300	3-prime UTR	BCL9L	BCL9L-001	-	Exon 8	c.243C>T	None	protein_coding	0.55	0.333333	0.263158	-0.216667	-0.286842	0.444444	0.444444	0.538462	0	0.094018	-0.108333	-0.096412	-0.102373	1.325	1.4577	1.39135	AGGACTGCCCCTCCCCCACTC	0	0
10	3129929	C	T	475	Synonymous	PFKP	PFKP-003	+	Exon 17	c.1794C>T	None	protein_coding	0.615385	0.270833	0.6	-0.344552	-0.015385	0.68	0.633333	0.571429	-0.046667	-0.108571	-0.195609	-0.061978	-0.128794	1.67294	1.10782	1.39038	GGCTCGCGGCCGGAGCTGATG	0	1
9	555772	C	T	421	Intron	KANK1	KANK1-006	+	Intron 1		None	protein_coding	0.319149	0.425	0.230769	0.105851	-0.08838	0.275	0.125	0.225806	-0.15	-0.049194	-0.0220745	-0.068787	-0.0454308	1.47547	1.30042	1.38794	CTAGTACATACGTGTTTTTAG	0	0
12	66934292	G	A	249	Intron	RP11-123O10.4	RP11-123O10.4-001	-	Intron 1		None	lincRNA	0.7	0.416667	0.333333	-0.283333	-0.366667	0.235294	0.25	0.3	0.014706	0.064706	-0.134314	-0.15098	-0.142647	1.31059	1.44216	1.37637	GATGTTTTTCCGGGCAAGGGC	0	0
11	130210122	C	T	821	3-prime UTR	ST14	ST14-001	+	Exon 19	c.302C>T	None	protein_coding	0.692308	0.575758	0.5	-0.11655	-0.192308	0.589744	0.352941	0.47619	-0.236803	-0.113554	-0.176676	-0.152931	-0.164804	1.43669	1.31154	1.37411	CGCGTTTGTGCATATCTGCCT	0	0
15	64952588	C	T	233	Intron	ANKDD1A	ANKDD1A-001	+	Intron 14	c.1483+2616C>T	None	protein_coding	0.75	0.481481	0.533333	-0.268519	-0.216667	0.5	0.484848	0.333333	-0.015152	-0.166667	-0.141836	-0.191667	-0.166751	1.29447	1.45313	1.3738	TTCTTTTCTTCTTCTTCCTTC	1	1
11	90210053	G	A	757	Intron	CHORDC1	CHORDC1-004	-	Intron 4		None	protein_coding	0.628571	0.47619	0.272727	-0.152381	-0.355844	0.444444	0.368421	0.708333	-0.076023	0.263889	-0.114202	-0.0459775	-0.0800898	1.26317	1.46611	1.36464	GAAGAGTGTTCTGGATGCAGT	1	0
8	119832542	G	A	507	Missense	TAF2	TAF2-001	-	Exon 1	c.23C>T	P8L	protein_coding	0.586207	0.34375	0.333333	-0.242457	-0.252874	0.275	0.37037	0.228571	0.09537	-0.046429	-0.0735435	-0.149651	-0.111598	1.22392	1.48088	1.3524	GGTGTAGAGCCCGCCAGAATG	0	1
2	65268941	C	T	381	3-prime UTR	ACTR2	ACTR2-002	+	Exon 10	c.210C>T	None	protein_coding	0.521739	0.4	0.461538	-0.121739	-0.060201	0.75	0.513514	0.5	-0.236486	-0.25	-0.179113	-0.155101	-0.167106	1.38244	1.31522	1.34883	TGCTTCCCTACATAGACTAGA	0	1
14	104948292	G	A	551	Non-coding RNA	AHNAK2	AHNAK2-002	-	Exon 6		None	protein_coding	0.404255	0.264286	0.257812	-0.139969	-0.146443	0.291262	0.260274	0.247788	-0.030988	-0.043474	-0.0854785	-0.0949585	-0.0902185	1.32434	1.37174	1.34804	TGTGAAACTCCCAGAGGGCCC	0	1
12	32473592	C	T	304	Intron	FGD4	FGD4-013	+	Intron 1	c.166+73633C>T	None	protein_coding	0.692308	0.375	0.40625	-0.317308	-0.286058	0.307692	0.333333	0.342857	0.025641	0.035165	-0.145834	-0.125446	-0.13564	1.38462	1.30079	1.3427	TAACACTCACCGCGAGGGTCT	0	0
19	29952872	C	T	1468	Intron	URI1	URI1-001	+	Intron 1	c.117+10208C>T	None	protein_coding	0.869565	0.731707	0.545455	-0.137858	-0.32411	0.913043	0.62963	0.818182	-0.283413	-0.094861	-0.210636	-0.209485	-0.210061	1.31927	1.35507	1.33717	CTGTCATTCTCCCCTCCCCCA	1	0
2	101030287	G	A	1552	Intron	TBC1D8	TBC1D8-001	-	Intron 11	c.1938-511C>T	None	protein_coding	0.754386	0.565217	0.5625	-0.189169	-0.191886	0.771429	0.588235	0.571429	-0.183194	-0.2	-0.186181	-0.195943	-0.191062	1.32306	1.34557	1.33431	TATAAGACCTCTGTCAGGCAT	1	0
2	68204127	G	A	652	Intron	RP11-474G23.1	RP11-474G23.1-001	-	Intron 3	c.13+12965C>T	None	protein_coding	0.857143	0.56	0.714286	-0.297143	-0.142857	0.894737	0.65	0.733333	-0.244737	-0.161404	-0.27094	-0.152131	-0.211535	1.45357	1.21005	1.33181	GTGCAAGATACTACCTTAGAT	0	0
3	150417399	C	T	406	Intron	TSC22D2	TSC22D2-001	+	Intron 1	c.1960-5650C>T	None	protein_coding	1	0.5	0.714286	-0.5	-0.285714	0.642857	0.809524	0.571429	0.166667	-0.071428	-0.166666	-0.178571	-0.172619	1.39706	1.2625	1.32978	CTTTGCTTGGCATACCGTCTA	0	0
8	116846150	G	A	1100	3-prime UTR	RAD21	RAD21-001	-	Exon 14	c.1353C>T	None	protein_coding	0.6875	0.521739	0.294118	-0.165761	-0.393382	0.333333	0.451613	0.37037	0.11828	0.037037	-0.0237405	-0.178173	-0.100957	1.0279	1.61875	1.32333	TGCAGCTTTACATTCAATATG	0	1
14	103682568	C	T	401	Intron	RP11-73M18.2	RP11-73M18.2-001	+	Intron 16	c.2168-2418C>T	None	protein_coding	0.363636	0.2	0.357143	-0.163636	-0.006493	0.4	0.3125	0.34375	-0.0875	-0.05625	-0.125568	-0.0313715	-0.0784698	1.54909	1.09091	1.32	ACCTGTAATCCCAGCTACTTG	0	0
6	159680813	G	A	511	Intron	SOD2	SOD2-002	-	Intron 5	c.1683C>T	None	protein_coding	0.34	0.2	0.204082	-0.14	-0.135918	0.373418	0.423841	0.363636	0.050423	-0.009782	-0.0447885	-0.07285	-0.0588193	1.29052	1.34645	1.31848	GCTGGGATTACAGGTGCATGC	0	1
7	130896461	G	A	741	Intron	MIR29A	MIR29A-001	-	Intron 2		None	lincRNA	0.92	0.8125	0.647059	-0.1075	-0.272941	0.952381	0.892857	0.578947	-0.059524	-0.373434	-0.083512	-0.323188	-0.20335	1.09949	1.53342	1.31645	CATCTCTCTCCCCCTTGTGTA	0	0
1	225042906	C	T	650	Synonymous	DNAH14	DNAH14-007	+	Exon 11	c.1617C>T	None	protein_coding	0.76	0.526316	0.55	-0.233684	-0.21	0.5	0.4	0.428571	-0.1	-0.071429	-0.166842	-0.140714	-0.153778	1.347	1.27424	1.31062	TAAATCTATGCTTGAGAATTC	0	1
X	3823028	G	A	294	Intron	RP11-706O15.1	RP11-706O15.1-006	-	Intron 1		None	lincRNA	0.384615	0.307692	0.282051	-0.076923	-0.102564	0.518519	0.517241	0.321429	-0.001278	-0.19709	-0.0391005	-0.149827	-0.0944638	1.12624	1.4884	1.30732	CATTCACTCACCTTTTTGCAC	0	0
5	146182580	G	A	831	5-prime UTR	LARS	LARS-001	-	Exon 1	c.-87C>T	None	protein_coding	0.714286	0.647059	0.636364	-0.067227	-0.077922	0.935484	0.604167	0.657895	-0.331317	-0.277589	-0.199272	-0.177756	-0.188514	1.32614	1.27219	1.29917	GCCTGGCATCCCCGAGAGGGA	0	0
2	85326957	G	A	354	Intron	TGOLN2	TGOLN2-002	-	Intron 2	c.753+22C>T	None	protein_coding	0.44	0.3	0.533333	-0.14	0.093333	0.5	0.384615	0.3125	-0.115385	-0.1875	-0.127692	-0.0470835	-0.087388	1.38333	1.2125	1.29792	GCAGCCTTCCCGGAAAGACCA	0	0
15	83281134	G	A	1435	Intron	BNC1	BNC1-001	-	Intron 1	c.99+3396C>T	None	antisense	0.951219	0.823529	0.882353	-0.12769	-0.068866	0.888889	0.55	0.666667	-0.338889	-0.222222	-0.23329	-0.145544	-0.189417	1.38561	1.20569	1.29565	ATGCCTATTTCAGCCGAAGAG	1	0
2	172487375	C	T	4443	Synonymous	ITGA6	ITGA6-010	+	Exon 16	c.2199C>T	None	protein_coding	0.436416	0.366038	0.436242	-0.070378	-0.000174	0.447761	0.230392	0.429577	-0.217369	-0.018184	-0.143873	-0.009179	-0.0765263	1.56787	1.02136	1.29462	ATGGCGATGACGCCCATGAGG	0	0
19	36236463	G	A	1118	Intron	ZNF565	ZNF565-003	-	Intron 1	c.55+9013C>T	None	protein_coding	0.686275	0.810811	0.775	0.124536	0.088725	0.68	0.4375	0.36	-0.2425	-0.32	-0.058982	-0.115638	-0.0873098	1.20035	1.3872	1.29377	ACTGTAAATTCTCTGCTGGCT	1	0
12	124015335	C	T	283	3-prime UTR	ZNF664	ZNF664-001	+	Exon 6	c.2408C>T	None	protein_coding	0.473684	0.363636	0.423077	-0.110048	-0.050607	0.611111	0.5	0.4	-0.111111	-0.211111	-0.110579	-0.130859	-0.120719	1.26243	1.3237	1.29306	AATTTTATGTCGAGCTTTAAA	1	0
8	11176228	G	A	853	Intron	XKR6	XKR6-002	-	Intron 1	c.764+24348C>T	None	protein_coding	0.5625	0.411765	0.586207	-0.150735	0.023707	0.590909	0.391304	0.451613	-0.199605	-0.139296	-0.17517	-0.0577945	-0.116482	1.43809	1.134	1.28604	ATATGTTGGCCAATTCGAGGA	0	0
8	51845027	G	A	702	Intron	PCMTD1	PCMTD1-003	-	Intron 2		None	protein_coding	0.869565	0.75	0.875	-0.119565	0.005435	0.888889	0.56	0.633333	-0.328889	-0.255556	-0.224227	-0.12506	-0.174644	1.37336	1.19865	1.28601	AGAGCACTTACGCTGAAATCC	0	0
6	43784799	C	T	808	Non-coding RNA	VEGFA	VEGFA-007	+	Exon 3		None	protein_coding	0.509804	0.310345	0.4375	-0.199459	-0.072304	0.5	0.5	0.375	0	-0.125	-0.0997295	-0.098652	-0.0991908	1.32135	1.2493	1.28533	TGACCCAGCACGGTCCCTCTT	0	0
10	5693972	C	T	243	Intron	FAM208B	FAM208B-003	+	Intron 1	c.-26671C>T	None	protein_coding	0.333333	0.192308	0.368421	-0.141025	0.035088	0.3	0.26087	0.222222	-0.03913	-0.077778	-0.0900775	-0.021345	-0.0557113	1.44166	1.12738	1.28452	ATAATAATTCCATGTTCTAAT	0	0
8	102254199	G	A	1101	3-prime UTR	UBR5	UBR5-001	-	Exon 59	c.106C>T	None	protein_coding	0.609375	0.396226	0.424242	-0.213149	-0.185133	0.745098	0.875	0.571429	0.129902	-0.173669	-0.0416235	-0.179401	-0.110512	1.19474	1.37015	1.28245	GTCATACCCCCCTGGTGGTAC	0	0
6	142930032	G	A	1063	Intron	HIVEP2	HIVEP2-201	-	Intron 1	c.-155294C>T	None	protein_coding	0.837838	0.6	0.68	-0.237838	-0.157838	0.709677	0.619048	0.535714	-0.090629	-0.173963	-0.164234	-0.165901	-0.165067	1.2714	1.27842	1.27491	CAACAAATGACTGGTGAAAGC	0	0
14	104939605	G	A	705	Non-coding RNA	AHNAK2	AHNAK2-002	-	Exon 6		None	protein_coding	0.521739	0.495327	0.457447	-0.026412	-0.064292	0.666667	0.432203	0.492424	-0.234464	-0.174243	-0.130438	-0.119267	-0.124853	1.2979	1.2472	1.27255	AGCTGCACCTCTCCACTGCTG	1	1
7	87159937	C	T	2091	Intron	DMTF1	DMTF1-001	+	Intron 1	c.-5005C>T	None	protein_coding	0.802817	0.9	0.666667	0.097183	-0.13615	0.904762	0.545455	0.678571	-0.359307	-0.226191	-0.131062	-0.181171	-0.156116	1.27537	1.26878	1.27208	CAAAATGTTACGTGTTACATG	0	0
2	38112662	C	T	294	Intron	CYP1B1-AS1	CYP1B1-AS1-001	+	Intron 1		None	antisense	0.454545	0.228571	0.52381	-0.225974	0.069265	0.5	0.486486	0.41573	-0.013514	-0.08427	-0.119744	-0.0075025	-0.0636233	1.50821	1.03524	1.27172	TTGCTTAGAACTGTCTTGGCT	0	0
7	66693723	C	T	566	Intron	KCTD7	KCTD7-004	+	Intron 3	c.397+54794C>T	None	protein_coding	0.612903	0.678571	0.535714	0.065668	-0.077189	0.736842	0.526316	0.451613	-0.210526	-0.285229	-0.072429	-0.181209	-0.126819	1.15161	1.38783	1.26972	AGGAGGGTCCCGAGAGAGAGG	0	0
8	11130457	G	A	575	Intron	XKR6	XKR6-002	-	Intron 1	c.764+70119C>T	None	protein_coding	0.552632	0.541667	0.608696	-0.010965	0.056064	0.583333	0.352941	0.391304	-0.230392	-0.192029	-0.120678	-0.0679825	-0.0943305	1.33651	1.19932	1.26791	GTAACACACACGTCCCGGTTC	0	0
1	23961942	C	T	218	3-prime UTR	PNRC2	PNRC2-001	+	Exon 3	c.68C>T	None	protein_coding	0.411765	0.428571	0.541667	0.016806	0.129902	0.625	0.333333	0.428571	-0.291667	-0.196429	-0.137431	-0.0332635	-0.085347	1.41789	1.10926	1.26358	GAAACAAATTCGCTAGGGAAT	1	0
11	33707713	G	A	407	Intron	CD59	CD59-012	-	Intron 3	c.307+2493C>T	None	protein_coding	0.541667	0.660377	0.636364	0.11871	0.094697	0.714286	0.428571	0.419355	-0.285715	-0.294931	-0.0835025	-0.100117	-0.0918098	1.24345	1.27724	1.26035	CCCTGATCAACGAAGAGGGAT	0	0
20	17614156	G	A	538	3-prime UTR	RRBP1	RRBP1-002	-	Exon 25	c.29C>T	None	protein_coding	0.259259	0.25	0.28125	-0.009259	0.021991	0.43662	0.287879	0.280702	-0.148741	-0.155918	-0.079	-0.0669635	-0.0729818	1.27686	1.23863	1.25775	AAAGAAGTTACTGTTCAACTT	0	1
13	113232079	C	T	1871	Intron	CUL4A	CUL4A-002	+	Intron 5	c.514-1098C>T	None	protein_coding	0.543046	0.515789	0.493333	-0.027257	-0.049713	0.492958	0.474576	0.268657	-0.018382	-0.224301	-0.0228195	-0.137007	-0.0799133	1.04579	1.46783	1.25681	CACCACTACCCGCCCACCACC	0	1
7	158733663	G	A	657	3-prime UTR	ESYT2	ESYT2-001	-	Exon 22	c.547C>T	None	protein_coding	0.594595	0.551724	0.380952	-0.042871	-0.213643	0.8	0.774194	0.594595	-0.025806	-0.205405	-0.0343385	-0.209524	-0.121931	1.05552	1.45313	1.25433	TTATTAAATGCTAGTATGTTT	0	0
6	30299971	G	A	883	Intron	HCG18	HCG18-002	-	Intron 1		None	lincRNA	0.923077	0.941176	0.809524	0.018099	-0.113553	0.9	0.5	0.821429	-0.4	-0.078571	-0.19095	-0.096062	-0.143506	1.39038	1.11796	1.25417	AAAAAGCTAACCCATTGTGAT	0	0
5	93683578	G	A	201	Intron	FAM172A	FAM172A-001	-	Intron 10	c.1110-62449C>T	None	protein_coding	0.5	0.571429	0.35	0.071429	-0.15	0.571429	0.333333	0.583333	-0.238096	0.011904	-0.0833335	-0.069048	-0.0761908	1.29464	1.20408	1.24936	TTAAGAACGGCCAGTTTAGGG	0	0
9	2828224	G	A	128	Intron	PUM3	PUM3-001	-	Intron 9	c.956+451C>T	None	protein_coding	0.172414	0.322581	0.227273	0.150167	0.054859	0.545455	0.290323	0.3	-0.255132	-0.245455	-0.0524825	-0.095298	-0.0738903	1.20663	1.2884	1.24752	CCCATCTCTACGAAAAAATAA	0	1
8	11179410	G	A	788	Intron	XKR6	XKR6-002	-	Intron 1	c.764+21166C>T	None	protein_coding	0.694444	0.53125	0.6	-0.163194	-0.094444	0.636364	0.48	0.533333	-0.156364	-0.103031	-0.159779	-0.0987375	-0.129258	1.31647	1.17529	1.24588	TGGTTTTAATCTCTTGACTTT	1	0
14	69054628	G	A	291	Synonymous	DCAF5	DCAF5-001	-	Exon 9	c.2058C>T	None	protein_coding	0.5625	0.458333	0.333333	-0.104167	-0.229167	0.428571	0.380952	0.454545	-0.047619	0.025974	-0.075893	-0.101597	-0.0887448	1.17614	1.31518	1.24566	CCTTGGTGACCGGGGAGGCAG	0	0
12	65904399	C	T	1222	Intron	HMGA2	HMGA2-003	+	Intron 3	c.251-10321C>T	None	protein_coding	0.34188	0.371429	0.264706	0.029549	-0.077174	0.340909	0.216667	0.285714	-0.124242	-0.055195	-0.0473465	-0.0661845	-0.0567655	1.24693	1.24236	1.24465	CCACATAGAACTGGGACCTAT	0	1
5	179833153	C	T	858	Synonymous	SQSTM1	SQSTM1-001	+	Exon 6	c.876C>T	None	protein_coding	0.444444	0.357143	0.303571	-0.087301	-0.140873	0.333333	0.312236	0.279188	-0.021097	-0.054145	-0.054199	-0.097509	-0.075854	1.15601	1.329	1.2425	GCTGCTCTGACCCCAGCAAGC	0	0
X	73826253	C	T	363	Non-coding RNA	TSIX	TSIX-001	+	Exon 1		None	lincRNA	0.166667	0.162162	0.185185	-0.004505	0.018518	0.162963	0.103448	0.113333	-0.059515	-0.04963	-0.03201	-0.015556	-0.023783	1.30155	1.16896	1.23525	ACTTTTTTTTCCCCAACAACC	1	0
10	12029398	G	A	247	Synonymous	UPF2	UPF2-001	-	Exon 2	c.492C>T	None	protein_coding	0.421053	0.378378	0.333333	-0.042675	-0.08772	0.526316	0.464286	0.368421	-0.06203	-0.157895	-0.0523525	-0.122807	-0.08758	1.12319	1.34587	1.23453	TCAGCCGCCTCGACTCAAGTT	1	0
1	112912477	G	A	2734	3-prime UTR	SLC16A1	SLC16A1-201	-	Exon 5	c.1417C>T	None	protein_coding	0.522988	0.535088	0.397163	0.0121	-0.125825	0.517241	0.375	0.409091	-0.142241	-0.10815	-0.0650705	-0.116987	-0.091029	1.17835	1.29059	1.23447	CAGAAAGATACAGACATTCAA	0	0
22	25194628	C	T	682	3-prime UTR	KIAA1671	KIAA1671-201	+	Exon 11	c.3851C>T	None	protein_coding	0.6	0.357143	0.538462	-0.242857	-0.061538	0.47619	0.545455	0.375	0.069265	-0.10119	-0.086796	-0.081364	-0.08408	1.27651	1.19206	1.23428	TCTCTCATACCTTAATTGGAA	0	0
18	12316780	C	T	1023	Intron	TUBB6	TUBB6-002	+	Intron 2		None	protein_coding	0.717949	0.555556	0.586207	-0.162393	-0.131742	0.736842	0.666667	0.5625	-0.070175	-0.174342	-0.116284	-0.153042	-0.134663	1.19878	1.26734	1.23306	CCATATTGTTCCAGTTAGAGT	1	1
12	64716472	G	A	438	3-prime UTR	GNS	GNS-002	-	Exon 15	c.272C>T	None	protein_coding	0.583333	0.5	0.653846	-0.083333	0.070513	0.806452	0.709677	0.464286	-0.096775	-0.342166	-0.090054	-0.135826	-0.11294	1.15152	1.31456	1.23304	TCACTGTATTCTTTTTATCCT	1	0
7	130909810	G	A	1226	Intron	MIR29A	MIR29A-001	-	Intron 2		None	lincRNA	0.74	0.677419	0.695652	-0.062581	-0.044348	0.552632	0.473684	0.34375	-0.078948	-0.208882	-0.0707645	-0.126615	-0.0986898	1.12952	1.3357	1.23261	AAACAGCATGCGCAGGGCTTG	0	0
9	131475956	C	T	1129	Intron	PRRC2B	PRRC2B-001	+	Intron 15	c.2326-1788C>T	None	protein_coding	1	0.933333	0.9	-0.066667	-0.1	1	0.833333	0.652174	-0.166667	-0.347826	-0.116667	-0.223913	-0.17029	1.13571	1.32222	1.22897	GACAGCCGCGCGGAGGACAAG	0	0
8	22620072	C	T	963	3-prime UTR	CCAR2	CCAR2-001	+	Exon 21	c.393C>T	None	protein_coding	0.823529	0.632653	0.588235	-0.190876	-0.235294	0.68	0.666667	0.578947	-0.013333	-0.101053	-0.102105	-0.168174	-0.135139	1.16085	1.28727	1.22406	GTGAACGGAACTGAAGAGCAA	0	1
3	196049583	G	A	1160	3-prime UTR	TFRC	TFRC-001	-	Exon 19	c.2362C>T	None	protein_coding	0.550725	0.41791	0.509259	-0.132815	-0.041466	0.596774	0.56	0.42623	-0.036774	-0.170544	-0.0847945	-0.106005	-0.0953998	1.19174	1.24077	1.21626	CAAGCCAGTACGTGCTAACAG	0	1
9	4735079	G	A	288	Intron	AK3	AK3-002	-	Intron 1	c.151+5858C>T	None	protein_coding	0.692308	0.666667	0.5	-0.025641	-0.192308	0.4	0.388889	0.285714	-0.011111	-0.114286	-0.018376	-0.153297	-0.0858365	1.03352	1.39231	1.21291	CTTTAATAATCAATTTTAGAA	1	1
1	220207785	G	A	485	Intron	RAB3GAP2	RAB3GAP2-001	-	Intron 7	c.614-1779C>T	None	protein_coding	0.56	0.5	0.48	-0.06	-0.08	0.466667	0.454545	0.304348	-0.012122	-0.162319	-0.036061	-0.12116	-0.0786103	1.07333	1.35	1.21167	TGTCATCTAGCACAGTGTCTA	0	0
14	76197008	C	T	752	Intron	GPATCH2L	GPATCH2L-003	+	Intron 9	c.1288+1036C>T	None	protein_coding	1	0.6875	0.611111	-0.3125	-0.388889	0.571429	0.764706	0.566667	0.193277	-0.004762	-0.0596115	-0.196825	-0.128219	1.1009	1.32238	1.21164	CTGAGCTGAACACTTTGTAAA	0	0
7	116257830	C	T	929	3-prime UTR	TES	TES-001	+	Exon 7	c.351C>T	None	protein_coding	0.617021	0.451613	0.731707	-0.165408	0.114686	0.72	0.625	0.486486	-0.095	-0.233514	-0.130204	-0.059414	-0.094809	1.25913	1.16163	1.21038	GATGAGCATTCCTAGTTCTAC	1	0
22	44851174	C	T	204	Intron	PRR5-ARHGAP8	PRR5-ARHGAP8-001	+	Intron 15	c.1507+2114C>T	None	protein_coding	0.538462	0.454545	0.375	-0.083917	-0.163462	0.363636	0.25	0.481481	-0.113636	0.117845	-0.0987765	-0.0228085	-0.0607925	1.31958	1.09557	1.20758	AGATACCAGACATTTGTCCAC	0	0
15	98961208	C	T	324	3-prime UTR	IGF1R	IGF1R-001	+	Exon 21	c.3769C>T	None	protein_coding	0.44	0.310345	0.310345	-0.129655	-0.129655	0.461538	0.55	0.4	0.088462	-0.061538	-0.0205965	-0.0955965	-0.0580965	1.12847	1.28581	1.20714	CTTGGAATAACGGCCTCTCCT	0	0
8	128101210	C	T	412	Non-coding RNA	PVT1	PVT1-004	+	Exon 8		None	lincRNA	0.636364	0.5	0.456522	-0.136364	-0.179842	0.5625	0.423077	0.68	-0.139423	0.1175	-0.137894	-0.031171	-0.0845323	1.30114	1.11057	1.20585	TCATCGCCCACGTGGCGTGGC	0	0
4	82835511	G	A	567	Intron	SEC31A	SEC31A-012	-	Intron 22	c.3063-6453C>T	None	protein_coding	0.761905	0.657143	0.5625	-0.104762	-0.199405	0.837209	0.741379	0.714286	-0.09583	-0.122923	-0.100296	-0.161164	-0.13073	1.14434	1.26329	1.20382	CCTGACCTTACTTTTTTCTTA	0	0
1	226991247	G	A	471	3-prime UTR	CDC42BPA	CDC42BPA-003	-	Exon 37	c.3024C>T	None	protein_coding	0.7	0.866667	0.769231	0.166667	0.069231	1	0.545455	0.8	-0.454545	-0.2	-0.143939	-0.0653845	-0.104662	1.32051	1.08	1.20026	CAGCAGAAACCTGTTTCTCAA	0	0
12	96257481	C	T	332	Intron	ELK3	ELK3-001	+	Intron 3	c.1004-2250C>T	None	protein_coding	0.9	0.941176	0.727273	0.041176	-0.172727	0.833333	0.533333	0.8	-0.3	-0.033333	-0.129412	-0.10303	-0.116221	1.25938	1.13958	1.19948	CGTTTTAGACCAGAGAAATAG	0	0
6	142939463	G	A	511	Intron	HIVEP2	HIVEP2-201	-	Intron 1	c.-164725C>T	None	protein_coding	0.761905	0.68	0.6	-0.081905	-0.161905	0.678571	0.6	0.535714	-0.078571	-0.142857	-0.080238	-0.152381	-0.116309	1.1257	1.26825	1.19698	TGGAAAGGTACGTAGCTCCAG	0	0
20	2965113	C	T	898	Missense	PTPRA	PTPRA-003	+	Exon 9	c.326C>T	P109L	protein_coding	0.58	0.333333	0.434783	-0.246667	-0.145217	0.647059	0.818182	0.705882	0.171123	0.058823	-0.037772	-0.043197	-0.0404845	1.26543	1.12533	1.19538	ACGTGGCTTCCAGATAACCAG	0	0
12	105184332	G	A	253	Intron	APPL2	APPL2-004	-	Intron 17	c.1652+3941C>T	None	protein_coding	0.714286	0.727273	0.529412	0.012987	-0.184874	0.7	0.5	0.666667	-0.2	-0.033333	-0.0935065	-0.109104	-0.101305	1.19107	1.1996	1.19534	GAATGCCTCTCCTCCTCCAAA	1	0
6	36681197	C	T	380	Intron	CDKN1A	CDKN1A-004	+	Intron 1		None	protein_coding	0.578947	0.679012	0.729412	0.100065	0.150465	0.952381	0.666667	0.5625	-0.285714	-0.389881	-0.0928245	-0.119708	-0.106266	1.1406	1.24342	1.19201	AATCTTCAATCTGGATTAAGT	1	0
19	38701093	C	T	2118	Intron	ACTN4	ACTN4-010	+	Intron 1	c.164-13376C>T	None	protein_coding	0.376384	0.349776	0.305455	-0.026608	-0.070929	0.455882	0.457143	0.312057	0.001261	-0.143825	-0.0126735	-0.107377	-0.0600253	1.03666	1.34655	1.1916	CCAGCAAAGGCGTCAAGCTGG	0	1
7	130901314	G	A	1383	Intron	MIR29A	MIR29A-001	-	Intron 2		None	lincRNA	0.974359	0.888889	0.842105	-0.08547	-0.132254	0.956522	0.869565	0.68	-0.086957	-0.276522	-0.0862135	-0.204388	-0.145301	1.09808	1.28185	1.18996	GAAGCATCTTCGGGCACAGAG	1	0
2	180990735	C	T	295	Intron	UBE2E3	UBE2E3-003	+	Intron 4	c.245+6642C>T	None	protein_coding	0.666667	0.5625	0.615385	-0.104167	-0.051282	0.733333	0.65625	0.538462	-0.077083	-0.194871	-0.090625	-0.123077	-0.106851	1.15132	1.22262	1.18697	ACTAGGAGTACTAAAGTAACA	0	0
8	86558500	C	T	580	Non-coding RNA	CPNE3	CPNE3-002	+	Exon 7		None	protein_coding	0.782609	0.583333	0.583333	-0.199276	-0.199276	0.6	0.6	0.567568	0	-0.032432	-0.099638	-0.115854	-0.107746	1.17081	1.19938	1.18509	CTTTTTACCCCCAGCATTTAT	0	1
5	178210881	G	A	310	Intron	PHYKPL	PHYKPL-009	-	Intron 12		None	protein_coding	0.30303	0.282051	0.352941	-0.020979	0.049911	0.342857	0.25641	0.234043	-0.086447	-0.108814	-0.053713	-0.0294515	-0.0415823	1.20576	1.16176	1.18376	GCAGAGCCTCCCACCTGCTTC	0	0
16	83678339	C	T	518	Synonymous	CDH13	CDH13-009	+	Exon 11	c.1557C>T	None	protein_coding	1	1	0.944444	0	-0.055556	1	0.719298	0.782609	-0.280702	-0.217391	-0.140351	-0.136473	-0.138412	1.19512	1.1683	1.18171	TGGATGTCAACGAGGGCCCAG	0	0
9	81649349	G	A	477	Intron	TLE1	TLE1-001	-	Intron 6	c.372+2865C>T	None	protein_coding	0.928571	0.875	0.8	-0.053571	-0.128571	0.8	0.615385	0.666667	-0.184615	-0.133333	-0.119093	-0.130952	-0.125023	1.18061	1.18036	1.18048	GGGTGCTCTTCGAGGAGACAG	1	0
6	149410768	C	T	203	3-prime UTR	TAB2	TAB2-001	+	Exon 8	c.1052C>T	None	protein_coding	0.7	0.388889	0.666667	-0.311111	-0.033333	0.571429	0.789474	0.5	0.218045	-0.071429	-0.046533	-0.052381	-0.049457	1.2619	1.09643	1.17917	TATTTTTAACCCACTGACAGA	0	0
1	1055393	C	T	614	3-prime UTR	AGRN	AGRN-001	+	Exon 36	c.415C>T	None	protein_coding	0.594595	0.391304	0.459459	-0.203291	-0.135136	0.46875	0.5	0.490196	0.03125	0.021446	-0.0860205	-0.056845	-0.0714328	1.22851	1.12518	1.17685	TCCAAGCCCCCATTTGAGCTG	0	0
1	153645273	C	T	768	Non-coding RNA	CHTOP	CHTOP-003	+	Exon 3		None	protein_coding	0.705882	0.571429	0.588235	-0.134453	-0.117647	0.755556	0.685714	0.647059	-0.069842	-0.108497	-0.102148	-0.113072	-0.10761	1.16857	1.18384	1.17621	TGATTGAAGCCTGCCCATCCT	0	0
1	147179337	C	T	1427	Intron	RP11-337C18.8	RP11-337C18.8-004	+	Intron 2		None	processed_transcript	0.527397	0.45283	0.508772	-0.074567	-0.018625	0.643836	0.578947	0.462963	-0.064889	-0.180873	-0.069728	-0.099749	-0.0847385	1.13837	1.21365	1.17601	GGTGTGGTCACTGTAAGAACC	0	0
7	842031	C	T	2033	Non-coding RNA	SUN1	SUN1-004	+	Exon 3		None	protein_coding	0.712766	0.62963	0.590909	-0.083136	-0.121857	0.7	0.615385	0.571429	-0.084615	-0.128571	-0.0838755	-0.125214	-0.104545	1.13477	1.21561	1.17519	TGGCGTCAGCCACGGCGGCAC	0	0
3	190306399	G	A	426	3-prime UTR	CLDN1	CLDN1-001	-	Exon 4	c.1881C>T	None	protein_coding	0.8125	0.55	0.565217	-0.2625	-0.247283	0.5	0.472222	0.692308	-0.027778	0.192308	-0.145139	-0.0274875	-0.0863133	1.26805	1.07986	1.17395	TGTTTGAAAACAAAAAAAATG	0	0
4	57023511	C	T	482	Non-coding RNA	POLR2B	POLR2B-002	+	Exon 9		None	protein_coding	0.309091	0.272727	0.403509	-0.036364	0.094418	0.615385	0.466667	0.416667	-0.148718	-0.198718	-0.092541	-0.05215	-0.0723455	1.22601	1.12147	1.17374	TCAGAACTAGCGAGACGGGCA	0	1
16	28111905	G	A	469	Synonymous	XPO6	XPO6-001	-	Exon 17	c.2253C>T	None	protein_coding	0.928571	0.6	0.6	-0.328571	-0.328571	0.588235	0.666667	0.823529	0.078432	0.235294	-0.12507	-0.0466385	-0.085854	1.21499	1.13095	1.17297	CCATCAACCACGCCAGCCTCA	0	1
7	158743643	G	A	1246	Non-coding RNA	ESYT2	ESYT2-005	-	Exon 1		None	protein_coding	0.605263	0.696429	0.45614	0.091166	-0.149123	0.55102	0.42623	0.460317	-0.12479	-0.090703	-0.016812	-0.119913	-0.0683625	1.08094	1.26198	1.17146	CCCTGGGGAACCTGAAGGTCC	0	0
13	113232108	C	T	1143	Intron	CUL4A	CUL4A-002	+	Intron 5	c.514-1069C>T	None	protein_coding	0.448276	0.445545	0.421053	-0.002731	-0.027223	0.579545	0.409091	0.486486	-0.170454	-0.093059	-0.0865925	-0.060141	-0.0733668	1.2114	1.12797	1.16968	CACCACTACCCGCCCACCACC	0	1
8	118072678	G	A	960	Intron	EXT1	EXT1-001	-	Intron 1	c.962+37407C>T	None	protein_coding	0.424658	0.25	0.269231	-0.174658	-0.155427	0.15493	0.219178	0.223881	0.064248	0.068951	-0.055205	-0.043238	-0.0492215	1.20275	1.13466	1.1687	GTTGGATGAACAGAAAAAATG	0	0
10	5695422	C	T	579	Intron	FAM208B	FAM208B-003	+	Intron 1	c.-25221C>T	None	protein_coding	0.666667	0.636364	0.625	-0.030303	-0.041667	0.789474	0.636364	0.6	-0.15311	-0.189474	-0.0917065	-0.115571	-0.103638	1.14411	1.19123	1.16767	TATACACTAACAGCTAATTAT	0	0
12	132808278	G	A	653	Non-coding RNA	GOLGA3	GOLGA3-008	-	Exon 4		None	protein_coding	0.6	0.411765	0.457143	-0.188235	-0.142857	0.611111	0.714286	0.588235	0.103175	-0.022876	-0.04253	-0.0828665	-0.0626983	1.15635	1.17569	1.16602	GGAAATGTCCCGGCTCCCGAT	0	0
8	17232060	G	A	363	Intron	CNOT7	CNOT7-001	-	Intron 6	c.729+367C>T	None	protein_coding	0.625	0.666667	0.75	0.041667	0.125	0.857143	0.733333	0.5	-0.12381	-0.357143	-0.0410715	-0.116071	-0.0785715	1.05317	1.27381	1.16349	TGGTGCTCCTCCTACAAGGCA	1	0
14	104950766	G	A	111	Non-coding RNA	AHNAK2	AHNAK2-002	-	Exon 6		None	protein_coding	0.388889	0.3625	0.266667	-0.026389	-0.122222	0.413793	0.396825	0.385321	-0.016968	-0.028472	-0.0216785	-0.075347	-0.0485128	1.05778	1.26611	1.16195	GTGAAACTCCCAGAGGGCCCT	0	1
13	33279001	G	A	579	Intron	STARD13	STARD13-006	-	Intron 1	c.169+6469C>T	None	protein_coding	0.941176	0.808511	0.789474	-0.132665	-0.151702	0.777778	0.75	0.62069	-0.027778	-0.157088	-0.0802215	-0.154395	-0.117308	1.10056	1.22262	1.16159	AAATATTTGCCGTCTCCCTTG	0	0
2	231708591	C	T	634	Non-coding RNA	PTMA	PTMA-003	+	Exon 1		None	protein_coding	0.534884	0.5	0.466667	-0.034884	-0.068217	0.476923	0.478261	0.333333	0.001338	-0.14359	-0.016773	-0.105903	-0.0613383	1.03349	1.28847	1.16098	CTCGCCGCAGCCGCCTCCGCC	0	0
22	32862230	G	A	619	Intron	SYN3	SYN3-001	-	Intron 6	c.711+2685C>T	None	protein_coding	0.465116	0.328767	0.529412	-0.136349	0.064296	0.677419	0.555556	0.6	-0.121863	-0.077419	-0.129106	-0.0065615	-0.0678338	1.31704	1.00379	1.16042	TTGTATCTCCCATGGCCCTGG	0	0
14	34773622	G	A	433	Synonymous	BAZ1A	BAZ1A-201	-	Exon 20	c.3102C>T	None	protein_coding	0.638889	0.442308	0.5	-0.196581	-0.138889	0.636364	0.619048	0.723404	-0.017316	0.08704	-0.106949	-0.0259245	-0.0664365	1.23621	1.07873	1.15747	TGAATGAAGACGTAGAAGAGA	0	0
3	155987978	C	T	523	Non-coding RNA	SETP14	SETP14-001	+	Exon 1		None	processed_pseudogene	1	0.772727	0.923077	-0.227273	-0.076923	1	0.8	1	-0.2	0	-0.213637	-0.0384615	-0.126049	1.27206	1.04167	1.15686	AAGATGATATCTGGCCAAACC	1	0
4	186588166	G	A	400	3-prime UTR	FAT1	FAT1-201	-	Exon 29	c.429C>T	None	protein_coding	0.684211	0.785714	0.530612	0.101503	-0.153599	0.580645	0.439024	0.515152	-0.141621	-0.065493	-0.020059	-0.109546	-0.0648025	1.0967	1.2083	1.1525	TTGGTGGTGTCAGTGCCATTA	1	0
11	1010876	C	T	231	Non-coding RNA	AP2A2	AP2A2-005	+	Exon 3		None	protein_coding	0.5	0.388889	0.35	-0.111111	-0.15	0.444444	0.5	0.444444	0.055556	0	-0.0277775	-0.075	-0.0513888	1.0873	1.21429	1.15079	TTATAAAAATCGAGACAGTTC	1	0
7	158732475	G	A	1245	3-prime UTR	ESYT2	ESYT2-001	-	Exon 22	c.1735C>T	None	protein_coding	0.701754	0.627907	0.680851	-0.073847	-0.020903	0.689655	0.533333	0.595745	-0.156322	-0.09391	-0.115085	-0.0574065	-0.0862455	1.20536	1.09417	1.14976	CAGTATATTCCCTCCTGCTGA	0	0
18	12318643	C	T	628	Intron	TUBB6	TUBB6-002	+	Intron 2		None	protein_coding	0.607143	0.675676	0.5	0.068533	-0.107143	0.705882	0.607143	0.533333	-0.098739	-0.172549	-0.015103	-0.139846	-0.0774745	1.0306	1.26891	1.14975	GGGACTGAGACGGAGATCTAG	0	1
6	43785314	C	T	801	Non-coding RNA	VEGFA	VEGFA-007	+	Exon 3		None	protein_coding	0.519231	0.6	0.708333	0.080769	0.189102	0.654545	0.482759	0.4	-0.171786	-0.254545	-0.0455085	-0.0327215	-0.039115	1.11061	1.1847	1.14766	ATGAGGACACCGGCTCTGACC	0	0
17	76564478	C	T	653	Non-coding RNA	SNHG16	SNHG16-001	+	Exon 3		None	processed_transcript	0.552632	0.425	0.339623	-0.127632	-0.213009	0.3	0.363636	0.361702	0.063636	0.061702	-0.031998	-0.0756535	-0.0538258	1.06266	1.2283	1.14548	CAATTTGTTACCCTGGCTGGT	0	0
Y	5338698	C	T	392	Intron	PCDH11Y	PCDH11Y-001	+	Intron 2	c.3131-162359C>T	None	protein_coding	0.446429	0.606061	0.5	0.159632	0.053571	0.818182	0.444444	0.736842	-0.373738	-0.08134	-0.107053	-0.0138845	-0.0604688	1.28876	1.00162	1.14519	GCTGCAGAATCGATATGGCAA	1	0
7	87160110	C	T	961	Intron	DMTF1	DMTF1-001	+	Intron 1	c.-4832C>T	None	protein_coding	0.65	0.931035	0.727273	0.281035	0.077273	0.9375	0.615385	0.64	-0.322115	-0.2975	-0.02054	-0.110114	-0.0653268	1.11079	1.1793	1.14504	AAACTTTCTACTCTACTATCA	0	0
18	12315676	C	T	1589	Intron	TUBB6	TUBB6-002	+	Intron 2		None	protein_coding	0.8	0.744681	0.76	-0.055319	-0.04	0.864865	0.717949	0.695652	-0.146916	-0.169213	-0.101117	-0.104607	-0.102862	1.13946	1.14794	1.1437	ATAGAGGAGCCGGAAGGCAGG	0	1
1	211974403	G	A	706	Intron	INTS7	INTS7-001	-	Intron 13	c.1815+763C>T	None	protein_coding	0.758621	0.611111	0.703704	-0.14751	-0.054917	0.846154	0.7	0.8125	-0.146154	-0.033654	-0.146832	-0.0442855	-0.0955588	1.22509	1.05973	1.14241	TGAATGGTGGCCTATCTCAAA	0	1
12	53479582	C	T	713	Non-coding RNA	PCBP2	PCBP2-010	+	Exon 3		None	protein_coding	0.356164	0.3125	0.439024	-0.043664	0.08286	0.526316	0.53125	0.324675	0.004934	-0.201641	-0.019365	-0.0593905	-0.0393778	1.06522	1.21616	1.14069	ATCATCCACTCGTGATTTTTT	1	1
7	77083311	C	T	295	Intron	RP11-467H10.2	RP11-467H10.2-001	+	Intron 1		None	processed_transcript	0.5	0.392857	0.5	-0.107143	0	0.461538	0.4375	0.375	-0.024038	-0.086538	-0.0655905	-0.043269	-0.0544298	1.16384	1.11538	1.13961	ACCCGGGAGGCGGAGGTTGCA	0	0
11	3364238	G	A	960	Intron	ZNF195	ZNF195-203	-	Intron 4	c.240-2349C>T	None	protein_coding	0.931035	0.774194	0.8125	-0.156841	-0.118535	0.923077	0.782609	0.896552	-0.140468	-0.026525	-0.148654	-0.07253	-0.110592	1.19104	1.08774	1.13939	CCTCAAGCAACCCTCCTGCCT	0	0
3	121694790	G	A	1379	Synonymous	GOLGB1	GOLGB1-002	-	Exon 13	c.5733C>T	None	protein_coding	0.592593	0.627907	0.538462	0.035314	-0.054131	0.673913	0.530864	0.544118	-0.143049	-0.129795	-0.0538675	-0.091963	-0.0729153	1.10661	1.16954	1.13807	AAGAACTCTCCAGAGTTACCA	0	0
5	149852650	C	T	599	3-prime UTR	PPARGC1B	PPARGC1B-001	+	Exon 12	c.5095C>T	None	protein_coding	0.666667	0.611111	0.666667	-0.055556	0	0.875	0.631579	0.818182	-0.243421	-0.056818	-0.149488	-0.028409	-0.0889488	1.23816	1.03472	1.13644	GCTGTTAATCCGAATGTTGTG	0	0
16	227459	G	A	880	Non-coding RNA	LUC7L	LUC7L-005	-	Exon 2		None	protein_coding	0.56	0.487179	0.37037	-0.072821	-0.18963	0.518519	0.535714	0.583333	0.017195	0.064814	-0.027813	-0.062408	-0.0451105	1.05869	1.20045	1.12957	CTTTTCATTGCATTTGATGGG	0	1
16	14305936	C	T	364	Intron	MIR193BHG	MIR193BHG-004	+	Intron 1		None	lincRNA	1	0.866667	0.833333	-0.133333	-0.166667	1	0.956522	0.894737	-0.043478	-0.105263	-0.0884055	-0.135965	-0.112185	1.09965	1.15882	1.12924	GTTGCTGTTCCCTCCCCACCC	0	0
10	1693349	G	A	1023	Intron	ADARB2	ADARB2-001	-	Intron 1	c.100+43702C>T	None	protein_coding	0.756757	0.580645	0.714286	-0.176112	-0.042471	0.806452	0.684211	0.833333	-0.122241	0.026881	-0.149176	-0.007795	-0.0784858	1.24098	1.0136	1.12729	CCACATTGACCATCACACAAC	0	1
11	985547	C	T	872	Synonymous	AP2A2	AP2A2-201	+	Exon 8	c.930C>T	None	protein_coding	1	0.956522	1	-0.043478	0	1	1	0.684211	0	-0.315789	-0.021739	-0.157894	-0.0898168	1.02273	1.23077	1.12675	ATGCCGTGCTCTTCGAGGCCA	1	0
16	9105995	C	T	998	Non-coding RNA	RP11-473I1.9	RP11-473I1.9-001	+	Exon 1		None	protein_coding	0.84375	0.758621	1	-0.085129	0.15625	1	0.740741	0.833333	-0.259259	-0.166667	-0.172194	-0.0052085	-0.0887013	1.23111	1.02188	1.12649	GCAGACTTGACACCTGCTGAA	0	0
11	70407369	C	T	1377	Non-coding RNA	CTTN	CTTN-004	+	Exon 3		None	protein_coding	0.630435	0.607143	0.55625	-0.023292	-0.074185	0.594937	0.470149	0.562963	-0.124788	-0.031974	-0.07404	-0.0530795	-0.0635598	1.15189	1.09508	1.12349	ACTGGGAGACCGACCCTGATT	0	0
12	123326326	G	A	379	Synonymous	SBNO1	SBNO1-201	-	Exon 13	c.1701C>T	None	protein_coding	1	1	0.9	0	-0.1	1	0.857143	0.823529	-0.142857	-0.176471	-0.0714285	-0.138236	-0.104832	1.08333	1.1627	1.12302	AGTGGGTCATCGCCAGAGAGC	1	1
11	130889029	G	A	508	Intron	SNX19	SNX19-001	-	Intron 8	c.2575-8223C>T	None	protein_coding	0.5	0.461538	0.375	-0.038462	-0.125	0.428571	0.428571	0.4	0	-0.028571	-0.019231	-0.0767855	-0.0480083	1.04167	1.20238	1.12202	GCTGTAGTATCAACTGATTAC	1	0
7	101090992	C	T	267	3-prime UTR	TRIM56	TRIM56-001	+	Exon 3	c.1415C>T	None	protein_coding	0.5	0.34375	0.466667	-0.15625	-0.033333	0.416667	0.454545	0.4	0.037878	-0.016667	-0.059186	-0.025	-0.042093	1.18561	1.05655	1.12108	CTAAACCCTGCAGGCCAAGTG	0	0
20	17614084	G	A	2780	3-prime UTR	RRBP1	RRBP1-002	-	Exon 25	c.101C>T	None	protein_coding	0.826531	0.54717	0.735632	-0.279361	-0.090899	0.591549	0.632353	0.661765	0.040804	0.070216	-0.119278	-0.0103415	-0.06481	1.22301	1.00873	1.11587	GTTATCCAGGCCCAACTTCCG	0	1
7	105373482	G	A	552	Intron	SRPK2	SRPK2-008	-	Intron 2	c.71+15166C>T	None	protein_coding	0.548387	0.580645	0.529412	0.032258	-0.018975	0.714286	0.5625	0.590909	-0.151786	-0.123377	-0.059764	-0.071176	-0.06547	1.10714	1.12232	1.11473	AGGTGGAGGTCGAAGTGAGCC	1	0
6	142942004	G	A	986	Intron	HIVEP2	HIVEP2-201	-	Intron 1	c.-167266C>T	None	protein_coding	0.84375	0.68	0.764706	-0.16375	-0.079044	0.590909	0.529412	0.592593	-0.061497	0.001684	-0.112624	-0.03868	-0.0756518	1.17848	1.05026	1.11437	TAAGGTCAATCGGATATATGG	1	0
5	32442389	G	A	665	Intron	ZFR	ZFR-001	-	Intron 2	c.137+1840C>T	None	processed_pseudogene	0.857143	0.727273	0.625	-0.12987	-0.232143	0.6875	0.789474	0.666667	0.101974	-0.020833	-0.013948	-0.126488	-0.070218	1.0247	1.20134	1.11302	GTTACGTGGACTAATTATATA	0	1
11	18269312	C	T	2247	Missense	SAA1	SAA1-001	+	Exon 3	c.209C>T	A70V	protein_coding	0.700337	0.622517	0.680851	-0.07782	-0.019486	0.602151	0.460733	0.609756	-0.141418	0.007605	-0.109619	-0.0059405	-0.0577798	1.21597	1.00807	1.11202	CCTGGGGGTGCCTGGGCTGCA	0	0
7	158731198	G	A	741	3-prime UTR	ESYT2	ESYT2-001	-	Exon 22	c.3012C>T	None	protein_coding	0.568182	0.56	0.791667	-0.008182	0.223485	0.869565	0.717391	0.581395	-0.152174	-0.28817	-0.080178	-0.0323425	-0.0562603	1.11337	1.10668	1.11002	TTTTCAGGCACATAAGCCAAA	0	0
6	41984820	G	A	1435	Intron	CCND3	CCND3-008	-	Intron 1		None	protein_coding	0.886364	0.714286	0.777778	-0.172078	-0.108586	0.875	0.903226	0.818182	0.028226	-0.056818	-0.071926	-0.082702	-0.077314	1.10483	1.10453	1.10468	AATGAGGTATCGCCTCACACC	1	1
17	16441561	C	T	1631	Non-coding RNA	LRRC75A-AS1	LRRC75A-AS1-007	+	Exon 4		None	processed_transcript	0.545455	0.460784	0.469697	-0.084671	-0.075758	0.433962	0.382022	0.466102	-0.05194	0.03214	-0.0683055	-0.021809	-0.0450573	1.15986	1.04617	1.10301	TCATTACATTCTTGAGTTTTT	1	0
15	63071432	C	T	184	3-prime UTR	TPM1	TPM1-008	+	Exon 10	c.263C>T	None	protein_coding	0.466667	0.642857	0.75	0.17619	0.283333	0.823529	0.565217	0.515152	-0.258312	-0.308377	-0.041061	-0.012522	-0.0267915	1.09147	1.11042	1.10094	GCTTAGTCAGCGTAGGAATCC	0	1
14	21392201	G	A	2096	Intron	CHD8	CHD8-201	-	Intron 33	c.6773-255C>T	None	protein_coding	0.503876	0.370968	0.493421	-0.132908	-0.010455	0.410774	0.461538	0.362445	0.050764	-0.048329	-0.041072	-0.029392	-0.035232	1.12414	1.07727	1.1007	GGGAGTTTTACCCTAACTTGG	0	1
3	195692672	C	T	395	Intron	LINC00969	LINC00969-002	+	Intron 3		None	lincRNA	0.461538	0.611111	0.5	0.149573	0.038462	0.8	0.586207	0.590909	-0.213793	-0.209091	-0.03211	-0.0853145	-0.0587123	1.05997	1.13846	1.09922	GAACAACTACCTGTCGAGGGC	0	0
17	44352876	C	T	639	3-prime UTR	GRN	GRN-001	+	Exon 13	c.81C>T	None	protein_coding	0.44898	0.535088	0.469136	0.086108	0.020156	0.549296	0.43609	0.411765	-0.113206	-0.137531	-0.013549	-0.0586875	-0.0361183	1.04934	1.14552	1.09743	CTAGCACCTCCCCCTAACCAA	0	0
8	51845101	G	A	595	Intron	PCMTD1	PCMTD1-003	-	Intron 2		None	protein_coding	0.85	0.833333	0.85	-0.016667	0	0.866667	0.710526	0.755556	-0.156141	-0.111111	-0.086404	-0.0555555	-0.0709798	1.11988	1.07353	1.0967	GGGCTTTGGTCCTTGGGCTGG	1	0
8	128016010	C	T	4609	Intron	PVT1	PVT1-004	+	Intron 4		None	lincRNA	0.811321	0.728814	0.726415	-0.082507	-0.084906	0.818182	0.726115	0.801653	-0.092067	-0.016529	-0.087287	-0.0507175	-0.0690023	1.12	1.06875	1.09438	AAGTTCTAGACGAGCTTTAGA	0	0
1	204221288	G	A	188	3-prime UTR	PLEKHA6	PLEKHA6-005	-	Exon 27	c.2185C>T	None	protein_coding	0.6	0.583333	0.705882	-0.016667	0.105882	0.772727	0.689655	0.563636	-0.083072	-0.209091	-0.0498695	-0.0516045	-0.050737	1.07451	1.11048	1.0925	CTACTAATTCCTCTGCACTCC	0	0
7	64992758	G	A	406	Intron	ZNF117	ZNF117-003	-	Intron 1		None	protein_coding	1	1	1	0	0	1	0.833333	0.857143	-0.166667	-0.142857	-0.0833335	-0.0714285	-0.077381	1.1	1.08333	1.09167	TCACCTGGGACCTGGTTTGAA	0	1
15	60391750	G	A	1241	Intron	ANXA2	ANXA2-003	-	Intron 1		None	protein_coding	0.755556	0.576271	0.609375	-0.179285	-0.146181	0.5	0.510638	0.6	0.010638	0.1	-0.0843235	-0.0230905	-0.053707	1.14514	1.03661	1.09087	GAGTTTTATACGGTGATGAGG	0	1
11	130196440	C	T	931	Synonymous	ST14	ST14-001	+	Exon 10	c.1215C>T	None	protein_coding	1	0.97561	0.976744	-0.02439	-0.023256	1	0.8	0.939394	-0.2	-0.060606	-0.112195	-0.041931	-0.077063	1.1375	1.04416	1.09083	TGGAGATCAACGGGGAGAAGT	0	0
8	51838246	G	A	963	Intron	PCMTD1	PCMTD1-003	-	Intron 3		None	protein_coding	0.84375	0.827586	0.944444	-0.016164	0.100694	0.875	0.731707	0.702703	-0.143293	-0.172297	-0.0797285	-0.0358015	-0.057765	1.10768	1.06929	1.08848	CCTTGGCCTCCGAAAATGCTG	0	0
7	157368878	C	T	968	Intron	DNAJB6	DNAJB6-004	+	Intron 5	c.346+1395C>T	None	protein_coding	0.903226	0.866667	0.733333	-0.036559	-0.169893	0.952381	0.944444	0.891892	-0.007937	-0.060489	-0.022248	-0.115191	-0.0687195	1.02529	1.14975	1.08752	ACAGATAATACAGGGGAGAAA	0	0
9	4739151	G	A	306	Intron	AK3	AK3-002	-	Intron 1	c.151+1786C>T	None	protein_coding	0.9	0.833333	0.764706	-0.066667	-0.135294	0.909091	0.952381	0.8	0.04329	-0.109091	-0.0116885	-0.122192	-0.0669405	1.01727	1.15664	1.08696	ATGCGACATACTGAAGTAGTT	0	1
22	38483490	G	A	1739	3-prime UTR	DDX17	DDX17-001	-	Exon 13	c.2448C>T	None	protein_coding	0.589474	0.479592	0.566265	-0.109882	-0.023209	0.566667	0.523364	0.570093	-0.043303	0.003426	-0.0765925	-0.0098915	-0.043242	1.15593	1.01749	1.08671	CCTTTTGATACCATCATCTTG	0	1
15	85580693	C	T	357	Synonymous	AKAP13	AKAP13-002	+	Exon 7	c.2625C>T	None	protein_coding	1	1	0.76	0	-0.24	1	0.972222	1	-0.027778	0	-0.013889	-0.12	-0.0669445	1.01429	1.15789	1.08609	ATGAGGGTCCCGCCCCTCCAG	0	0
5	139283535	C	T	609	Intron	MATR3	MATR3-002	+	Intron 4	c.-23881C>T	None	protein_coding	0.3	0.243243	0.333333	-0.056757	0.033333	0.333333	0.341463	0.27027	0.00813	-0.063063	-0.0243135	-0.014865	-0.0195893	1.10476	1.06667	1.08571	TTCCAGGTGCCGTCATTTAAT	0	1
5	177542624	G	A	1097	Intron	FAM193B	FAM193B-003	-	Intron 1	c.212-3477C>T	None	protein_coding	0.909091	0.866667	0.92	-0.042424	0.010909	0.88	0.75	0.777778	-0.13	-0.102222	-0.086212	-0.0456565	-0.0659343	1.11114	1.05979	1.08546	TCACCTTTAGCGAAAGCATGA	0	1
6	159680891	G	A	470	Intron	SOD2	SOD2-002	-	Intron 5	c.1605C>T	None	protein_coding	0.384615	0.414634	0.407407	0.030019	0.022792	0.506757	0.415663	0.406977	-0.091094	-0.09978	-0.0305375	-0.038494	-0.0345158	1.07338	1.09461	1.084	TGCAGTGGCGCGACCGGAGCT	0	1
19	11116926	C	T	2249	Missense	LDLR	LDLR-004	+	Exon 12	c.2027C>T	T676M	protein_coding	0.582888	0.589474	0.492754	0.006586	-0.090134	0.455056	0.420561	0.421053	-0.034495	-0.034003	-0.0139545	-0.0620685	-0.0380115	1.03542	1.13184	1.08363	TCGATGTCAACGGGGGCAACC	0	0
4	186617176	G	A	1222	Synonymous	FAT1	FAT1-201	-	Exon 13	c.8910C>T	None	protein_coding	0.534483	0.584795	0.446701	0.050312	-0.087782	0.544304	0.443548	0.556452	-0.100756	0.012148	-0.025222	-0.037817	-0.0315195	1.07056	1.08734	1.07895	GACAGTTTGCCGTTGAAACTA	0	0
11	62523404	G	A	15131	Synonymous	AHNAK	AHNAK-005	-	Exon 5	c.11013C>T	None	protein_coding	0.663029	0.659919	0.624434	-0.00311	-0.038595	0.586081	0.529885	0.514327	-0.056196	-0.071754	-0.029653	-0.0551745	-0.0424137	1.05538	1.10066	1.07802	CCCCCAAGATCTCCATGCCTG	1	1
17	7514346	C	T	678	3-prime UTR	POLR2A	POLR2A-001	+	Exon 29	c.142C>T	None	protein_coding	1	0.857143	1	-0.142857	0	1	1	0.875	0	-0.125	-0.0714285	-0.0625	-0.0669643	1.08333	1.07143	1.07738	CTGATGCAGACTCTTGTCTTG	0	0
15	85579788	C	T	350	Missense	AKAP13	AKAP13-002	+	Exon 7	c.1720C>T	R574C	protein_coding	1	1	0.793103	0	-0.206897	1	0.961538	1	-0.038462	0	-0.019231	-0.103448	-0.0613398	1.02	1.13044	1.07522	TTCACGAAGTCGTGAGGAGAG	1	0
8	127995166	C	T	2641	Intron	PVT1	PVT1-004	+	Intron 4		None	lincRNA	0.732673	0.713043	0.618056	-0.01963	-0.114617	0.644737	0.592	0.651376	-0.052737	0.006639	-0.0361835	-0.053989	-0.0450863	1.05831	1.08763	1.07297	TGTTGAGCCCCAGCTGACCCC	0	0
21	42976841	C	T	739	Intron	PKNOX1	PKNOX1-002	+	Intron 1		None	protein_coding	0.92	0.916667	0.846154	-0.003333	-0.073846	1	0.833333	1	-0.166667	0	-0.085	-0.036923	-0.0609615	1.10182	1.04364	1.07273	ATGGCAGATTCTTTCCAGAAG	1	0
9	33625227	C	T	1886	Non-coding RNA	ANXA2P2	ANXA2P2-001	+	Exon 1		None	processed_pseudogene	0.907692	0.895833	0.906542	-0.011859	-0.00115	0.917808	0.898438	0.740458	-0.01937	-0.17735	-0.0156145	-0.08925	-0.0524323	1.0174	1.12039	1.0689	TGTACTATTACATCCAGCAAG	0	0
11	73677454	G	A	1209	3-prime UTR	RAB6A	RAB6A-001	-	Exon 8	c.447C>T	None	protein_coding	0.645161	0.583333	0.5	-0.061828	-0.145161	0.416667	0.375	0.543478	-0.041667	0.126811	-0.0517475	-0.009175	-0.0304613	1.10855	1.02849	1.06852	TAGCCTCCCCCGACTTCCTCA	0	1
3	197614675	G	A	468	Intron	AC024560.3	AC024560.3-001	-	Intron 7		None	transcribed_unprocessed_pseudogene	0.652174	0.454545	0.588235	-0.197629	-0.063939	0.36	0.470588	0.375	0.110588	0.015	-0.0435205	-0.0244695	-0.033995	1.09989	1.03435	1.06712	TTTCTAGGATCATTATTTTGT	1	0
5	107523783	G	A	273	Intron	EFNA5	EFNA5-002	-	Intron 1		None	protein_coding	0.25	0.318182	0.222222	0.068182	-0.027778	0.310345	0.21875	0.333333	-0.091595	0.022988	-0.0117065	-0.002395	-0.0070507	1.10222	1.02802	1.06512	GCATTGCTCACCTGCATAAAG	0	0
7	158732370	G	A	1772	3-prime UTR	ESYT2	ESYT2-001	-	Exon 22	c.1840C>T	None	protein_coding	0.743243	0.64	0.652174	-0.103243	-0.091069	0.666667	0.634146	0.75	-0.032521	0.083333	-0.067882	-0.003868	-0.035875	1.1063	1.01426	1.06028	TAGACAAATACGAACATGTAT	0	0
X	148052736	C	T	248	Non-coding RNA	FTH1P8	FTH1P8-001	+	Exon 1		None	processed_pseudogene	0.8125	0.961538	0.857143	0.149038	0.044643	1	0.765957	0.882353	-0.234043	-0.117647	-0.0425025	-0.036502	-0.0395023	1.07528	1.04062	1.05795	AAGCACACCCCGGGGAGACAG	0	0
1	112913787	G	A	1883	3-prime UTR	SLC16A1	SLC16A1-201	-	Exon 5	c.107C>T	None	protein_coding	0.512397	0.476562	0.449153	-0.035835	-0.063244	0.417391	0.369369	0.472527	-0.048022	0.055136	-0.0419285	-0.004054	-0.0229913	1.1026	1.01206	1.05733	AAATAGTAGACATTTGTGTGG	0	0
1	153032377	C	T	542	Missense	SPRR1B	SPRR1B-001	+	Exon 2	c.32C>T	T11I	protein_coding	0.92	0.883721	0.88535	-0.036279	-0.03465	1	0.915493	0.948276	-0.084507	-0.051724	-0.060393	-0.043187	-0.05179	1.06668	1.04684	1.05676	CAGCCTTGCACCCCACCCCCT	0	0
20	35740352	G	A	11805	Non-coding RNA	RBM39	RBM39-004	-	Exon 2		None	protein_coding	0.759259	0.661597	0.777778	-0.097662	0.018519	0.782805	0.735135	0.758794	-0.04767	-0.024011	-0.072666	-0.002746	-0.037706	1.10623	1.00392	1.05507	AATCTTCTAACAGTCTTATAA	0	1
X	74276052	G	A	739	Intron	FTX	FTX-009	-	Intron 4		None	lincRNA	1	0.875	0.846154	-0.125	-0.153846	0.941176	1	1	0.058824	0.058824	-0.033088	-0.047511	-0.0402995	1.04202	1.0615	1.05176	GACGGGGTTTCACCATGTTCA	1	0
6	41981005	G	A	497	Intron	CCND3	CCND3-008	-	Intron 1		None	protein_coding	0.736842	0.6	0.666667	-0.136842	-0.070175	0.666667	0.727273	0.7	0.060606	0.033333	-0.038118	-0.018421	-0.0282695	1.07237	1.02882	1.0506	CAGTACAATGCTGAAAGAAAG	0	1
6	42023999	G	A	748	Intron	CCND3	CCND3-008	-	Intron 1		None	protein_coding	0.913043	0.866667	0.818182	-0.046376	-0.094861	0.846154	0.861111	0.806452	0.014957	-0.039702	-0.0157095	-0.0672815	-0.0414955	1.01807	1.08259	1.05033	GCTTTATGCACGTACAGCACT	0	1
15	75940641	C	T	379	3-prime UTR	FBXO22	FBXO22-001	+	Exon 7	c.7542C>T	None	protein_coding	1	0.944444	1	-0.055556	0	1	1	0.882353	0	-0.117647	-0.027778	-0.0588235	-0.0433008	1.02941	1.06667	1.04804	TAAAGGCAGACGGATAGACCA	0	0
14	103683232	C	T	1066	Intron	RP11-73M18.2	RP11-73M18.2-001	+	Intron 16	c.2168-1754C>T	None	protein_coding	0.659091	0.638889	0.77551	-0.020202	0.116419	0.852941	0.75	0.733333	-0.102941	-0.119608	-0.0615715	-0.0015945	-0.031583	1.08444	1.00649	1.04546	AGGGAGCGTCCGGATCGGAGT	0	0
17	50089616	C	T	1806	Non-coding RNA	ITGA3	ITGA3-002	+	Exon 24		None	protein_coding	0.5	0.415842	0.458824	-0.084158	-0.041176	0.47191	0.5	0.5	0.02809	0.02809	-0.028034	-0.006543	-0.0172885	1.0731	1.01678	1.04494	CCACCAGAGCCGGGAGGAAAA	0	0
15	26645502	G	A	1196	Intron	GABRB3	GABRB3-017	-	Intron 1		None	protein_coding	0.97619	0.956522	0.901961	-0.019668	-0.074229	0.943396	0.92	0.897436	-0.023396	-0.04596	-0.021532	-0.0600945	-0.0408133	1.023	1.06675	1.04488	ATTCTCATCCCTCCTTTGGGG	0	0
1	155009232	C	T	702	Intron	ZBTB7B	ZBTB7B-201	+	Intron 1	c.-1688C>T	None	protein_coding	0.730769	0.65625	0.588235	-0.074519	-0.142534	0.583333	0.583333	0.72	0	0.136667	-0.0372595	-0.0029335	-0.0200965	1.05678	1.02625	1.04151	CTGGGCCAGGCCAGGAGGCTG	0	0
7	64978289	G	A	602	Nonsense	ZNF117	ZNF117-202	-	Exon 3	c.1282C>T	R428*	protein_coding	1	1	1	0	0	1	0.903226	0.956522	-0.096774	-0.043478	-0.048387	-0.021739	-0.035063	1.05357	1.02273	1.03815	AGCCTTTAACCGATCTTCAAC	0	1
6	108680839	C	T	517	3-prime UTR	FOXO3	FOXO3-001	+	Exon 4	c.15987C>T	None	protein_coding	1	1	1	0	0	1	0.969697	0.892857	-0.030303	-0.107143	-0.0151515	-0.0535715	-0.0343615	1.01562	1.06	1.03781	GAGAAATGTGCGAAGAGTAAA	0	0
2	121231913	G	A	750	Synonymous	TFCP2L1	TFCP2L1-001	-	Exon 13	c.1254C>T	None	protein_coding	1	0.952381	0.941176	-0.047619	-0.058824	1	1	0.967742	0	-0.032258	-0.0238095	-0.045541	-0.0346753	1.025	1.04792	1.03646	TTGAGAAGATCGCCAACCTGT	1	1
1	114750181	G	A	606	5-prime UTR	CSDE1	CSDE1-201	-	Exon 2	c.-8517C>T	None	protein_coding	0.363636	0.423077	0.477778	0.059441	0.114142	0.644737	0.5	0.522523	-0.144737	-0.122214	-0.042648	-0.004036	-0.023342	1.07449	0.997495	1.03599	ACAGACTTTACCACCTGAAAC	0	0
12	6598360	G	A	1429	Synonymous	CHD4	CHD4-201	-	Exon 11	c.1548C>T	None	protein_coding	1	1	0.935484	0	-0.064516	1	0.931035	1	-0.068965	0	-0.0344825	-0.032258	-0.0333703	1.03704	1.03448	1.03576	CACCATCTCCCACACCAGTGC	0	1
5	53051539	C	T	930	Synonymous	ITGA2	ITGA2-001	+	Exon 7	c.759C>T	None	processed_pseudogene	1	0.909091	0.961538	-0.090909	-0.038462	1	1	1	0	0	-0.0454545	-0.019231	-0.0323428	1.05	1.02	1.035	CAAACACATTCGGAGCAATTC	1	0
1	180197955	C	T	914	3-prime UTR	QSOX1	QSOX1-001	+	Exon 12	c.921C>T	None	protein_coding	0.659091	0.555556	0.785714	-0.103535	0.126623	0.8125	0.885714	0.678571	0.073214	-0.133929	-0.0151605	-0.003653	-0.0094067	1.05185	1.01811	1.03498	CTGGCGGGGGCAGTGCCTTAC	0	0
1	86447582	C	T	1119	Synonymous	CLCA2	CLCA2-001	+	Exon 11	c.1788C>T	None	protein_coding	0.57	0.530387	0.536585	-0.039613	-0.033415	0.516667	0.514563	0.517986	-0.002104	0.001319	-0.0208585	-0.016048	-0.0184533	1.03939	1.02986	1.03463	TGACCTCTCGCGCCTCCAACT	0	0
1	224387671	G	A	949	3-prime UTR	WDR26	WDR26-001	-	Exon 14	c.2167C>T	None	protein_coding	1	1	0.964286	0	-0.035714	1	0.909091	1	-0.090909	0	-0.0454545	-0.017857	-0.0316558	1.05	1.01852	1.03426	CAGTGTGCTACGGTGCATTTG	0	0
5	151563408	G	A	3666	Missense	FAT2	FAT2-001	-	Exon 2	c.3491C>T	P1164L	protein_coding	0.962617	0.886792	0.976471	-0.075825	0.013854	0.931818	0.921053	0.887097	-0.010765	-0.044721	-0.043295	-0.0154335	-0.0293643	1.0486	1.01811	1.03335	GCCTGGGACCCAGACTCCAGC	0	1
12	6599893	G	A	874	Synonymous	CHD4	CHD4-201	-	Exon 10	c.1362C>T	None	protein_coding	1	1	0.92	0	-0.08	1	0.956522	1	-0.043478	0	-0.021739	-0.04	-0.0308695	1.02273	1.04348	1.0331	TCTGTCGGGTCTGCAAGGATG	1	1
17	28468211	C	T	739	Non-coding RNA	RPS7P1	RPS7P1-001	+	Exon 1		None	protein_coding	1	1	0.977778	0	-0.022222	1	0.904762	1	-0.095238	0	-0.047619	-0.011111	-0.029365	1.05263	1.01136	1.032	ATGCCATCCTCGAGGACTTGG	1	0
2	238855353	C	T	466	Intron	TWIST2	TWIST2-201	+	Intron 1	c.6658C>T	None	protein_coding	0.8125	0.708333	0.833333	-0.104167	0.020833	0.8	0.857143	0.75	0.057143	-0.05	-0.023512	-0.0145835	-0.0190478	1.0402	1.02083	1.03051	TCATTGACACCAATGGGCGAA	0	1
16	31183958	C	T	1652	Non-coding RNA	FUS	FUS-006	+	Exon 4		None	protein_coding	1	0.954545	0.933333	-0.045455	-0.066667	1	1	1	0	0	-0.0227275	-0.0333335	-0.0280305	1.02381	1.03571	1.02976	AGTCCTCCTACCCTGGCTATG	0	1
1	36286832	C	T	1293	Missense	THRAP3	THRAP3-001	+	Exon 4	c.602C>T	A201V	protein_coding	1	0.971429	1	-0.028571	0	1	0.962963	0.954545	-0.037037	-0.045455	-0.032804	-0.0227275	-0.0277658	1.03394	1.02381	1.02887	GGAGATGAGGCCAAGGAGCAG	0	1
5	177546150	G	A	1059	Intron	FAM193B	FAM193B-003	-	Intron 1	c.212-7003C>T	None	protein_coding	0.90625	0.851852	0.846154	-0.054398	-0.060096	0.8125	0.8125	0.846154	0	0.033654	-0.027199	-0.013221	-0.02021	1.03193	1.01562	1.02378	TGGCAGGAGACAGGGACTCTG	0	1
1	201969867	C	T	1167	Non-coding RNA	TIMM17A	TIMM17A-002	+	Exon 3		None	protein_coding	1	1	0.96	0	-0.04	1	0.95	1	-0.05	0	-0.025	-0.02	-0.0225	1.02632	1.02083	1.02357	TGATCATCATCTCCTTGCGGA	1	0
9	128598471	C	T	2366	Non-coding RNA	SPTAN1	SPTAN1-029	+	Exon 24		None	protein_coding	0.975	0.957447	0.956522	-0.017553	-0.018478	1	0.979381	0.974359	-0.020619	-0.025641	-0.019086	-0.0220595	-0.0205728	1.01969	1.02282	1.02125	CTGAAGGTCTCATGGCAGAGG	1	0
1	21864961	G	A	406	Missense	HSPG2	HSPG2-001	-	Exon 36	c.4508C>T	A1503V	protein_coding	1	1	0.947368	0	-0.052632	1	0.973684	1	-0.026316	0	-0.013158	-0.026316	-0.019737	1.01351	1.02778	1.02065	GTGCCGCTGGCGGCCAGCATC	0	1
2	218274850	G	A	1954	Non-coding RNA	TMBIM1	TMBIM1-006	-	Exon 10		None	protein_coding	1	0.971014	1	-0.028986	0	1	1	0.95	0	-0.05	-0.014493	-0.025	-0.0197465	1.01493	1.02632	1.02062	GGACAGATAACAGAACGAGCA	0	0
12	68846494	C	T	2120	3-prime UTR	MDM2	MDM2-001	+	Exon 11	c.6648C>T	None	protein_coding	1	0.979021	0.981132	-0.020979	-0.018868	1	0.979452	0.985714	-0.020548	-0.014286	-0.0207635	-0.016577	-0.0186703	1.0212	1.01686	1.01903	TGGTTCACACCTCCCCAGCCC	0	0
20	30668968	G	A	344	Intron	ANKRD20A21P	ANKRD20A21P-002	-	Intron 18		None	transcribed_unprocessed_pseudogene	1	0.958333	0.97619	-0.041667	-0.02381	1	1	1	0	0	-0.0208335	-0.011905	-0.0163693	1.02174	1.0122	1.01697	GTTATCAGAGCTCATAATTGA	0	0
5	179699089	C	T	2147	Intron	CANX	CANX-002	+	Intron 1	c.-6593C>T	None	protein_coding	0.918367	0.910112	0.896552	-0.008255	-0.021815	0.97931	0.95098	0.988235	-0.02833	0.008925	-0.0182925	-0.006445	-0.0123688	1.01943	1.00765	1.01354	CCCGCGGTCCCCGGGAGGCTA	0	1
11	20080158	C	T	2163	Synonymous	NAV2	NAV2-201	+	Exon 27	c.5442C>T	None	protein_coding	1	0.972603	1	-0.027397	0	1	1	0.977273	0	-0.022727	-0.0136985	-0.0113635	-0.012531	1.01408	1.01163	1.01286	GCCACTCCAGCGTGGGCAGCA	0	0
5	134925215	G	A	168	Non-coding RNA	MTND5P11	MTND5P11-001	-	Exon 1		None	protein_coding	0.1875	0.210526	0.195122	0.023026	0.007622	0.448276	0.4	0.416667	-0.048276	-0.031609	-0.012625	-0.0119935	-0.0123093	1.00566	1.0184	1.01203	CTCTCATCGCCACCTCCCTGA	0	0
6	42013133	G	A	850	Intron	CCND3	CCND3-008	-	Intron 1		None	protein_coding	0.884615	0.866667	0.85	-0.017948	-0.034615	0.826087	0.814815	0.85	-0.011272	0.023913	-0.01461	-0.005351	-0.0099805	1.01727	1.0063	1.01178	TCTAGAGAGACACTGATGAAC	0	1
9	128617688	C	T	715	Synonymous	SPTAN1	SPTAN1-005	+	Exon 42	c.5406C>T	None	protein_coding	1	1	0.979167	0	-0.020833	1	0.975	1	-0.025	0	-0.0125	-0.0104165	-0.0114583	1.01282	1.01064	1.01173	GGGACCTAACCGGCGTGCAGA	0	0
X	74278613	G	A	744	Non-coding RNA	FTX	FTX-001	-	Exon 4		None	lincRNA	1	0.925926	0.9375	-0.074074	-0.0625	0.95	1	1	0.05	0.05	-0.012037	-0.00625	-0.0091435	1.015	1.00833	1.01167	ATCCCAGCACCTGGGGAGGCC	0	0
20	30668988	G	A	518	Intron	ANKRD20A21P	ANKRD20A21P-002	-	Intron 18		None	transcribed_unprocessed_pseudogene	1	0.977273	0.981132	-0.022727	-0.018868	1	1	1	0	0	-0.0113635	-0.009434	-0.0103988	1.01163	1.00962	1.01062	TAAAGAGACACCCTTGCCTTG	0	0
13	24446725	G	A	558	Missense	PARP4	PARP4-001	-	Exon 27	c.3322C>T	R1108C	protein_coding	0.978261	1	1	0.021739	0.021739	1	0.944444	0.973684	-0.055556	-0.026316	-0.0169085	-0.0022885	-0.0095985	1.01854	1.00264	1.01059	GAAAGAATTTCGTACAATGGT	1	0
11	18402904	C	T	4271	Non-coding RNA	LDHA	LDHA-023	+	Exon 2		None	protein_coding	1	0.994872	0.989011	-0.005128	-0.010989	1	0.977012	1	-0.022988	0	-0.014058	-0.0054945	-0.0097763	1.01434	1.00556	1.00995	TTATTGGAAGCGGTTGCAATC	0	1
X	74275170	G	A	1139	Intron	FTX	FTX-009	-	Intron 4		None	lincRNA	1	0.9375	0.954545	-0.0625	-0.045455	0.939394	0.978261	0.981132	0.038867	0.041738	-0.0118165	-0.0018585	-0.0068375	1.01347	1.00254	1.008	CAGTTTATTACGAATAGCCTT	0	0

## Sheet: Data H Primer+Probe sequences
qRT-PCR Primers
Target	Forward Primer sequence (5’ -> 3’)	Reverse Primer sequence (5’ -> 3’)	Reference
7SL	ATC GGG TGT CCG CAC TAA GTT	CAG CAC GGG AGT TTT GAC CT	(Galiveti et al. 2010)
45S pre-rRNA (5’ETS, between A’ and A0)	GAA CGG TGG TGT GTC GTT C	CGT CTC GTC TCG TCT CAC TC	(Woolnough et al. 2016)
digital droplet PCR primers and probes
Target	Assay ID	Forward Primer sequence (5' -> 3')	Probe sequence (5' -> 3')	Reverse Primer sequence (5' -> 3')	Probe Dye	Reference
ACTB	dHsaCPE5190200	N/A	N/A	N/A	HEX	BioRad designed
APOBEC3A	Custom	CAC ACA TAT TCA CTT CCA ACT TTA AC	TGG AAG GCA TAA GAC CTA CCT GTG CT	GTC CAG GCG CTC CAC TTC	FAM	own
