# Supplementary material for: The cytidine deaminase APOBEC3A regulates nucleolar function to promote cell growth and ribosome biogenesis
Source: PLoS Biol. 2024 Jul 8;22(7):e3002718. doi: 10.1371/journal.pbio.3002718 (PMC11257408; doi:10.1371/journal.pbio.3002718)
Supplement: S2 Data — Numerical values for all plotted data (Figs 1, 2, 3, 4, 5, S1, S2, S3, S4, S5, S6, S8, S13, S15, S17 and S18). (XLSX) [file pbio.3002718.s020.xlsx]

## Sheet: Figure 1
Fig 1B: The cytidine deaminases APOBEC3A and APOBEC4 were hits in our laboratory’s previous genome-wide siRNA screen for ribosome biogenesis regulators in MCF10A cells
APOBEC Family Member or Control	One Nucleolus Percent Effect	Cell Viability (%)
siAPOBEC1	18.77	94.35
siAPOBEC2	55.48	48.05
siAPOBEC3A	120.95	27.64
siAPOBEC3B	5.9	270.84
siAPOBEC3C	27.81	72.28
siAPOBEC3D	20.12	53.49
siAPOBEC3G	6.66	106
siAPOBEC3H	71.25	47.52
siAPOBEC4	130.09	53.31
siAICDA	48.54	19.05
siCDA	76.75	38.81
siGFP	0	100
siNOL11	114.79	49.44
Fig 1C: APOBEC3A and APOBEC4 depletion by siON-TARGET pools reduces nucleolar number in MCF10A cells
Number of Nucleoli	Percentage siNT (%)	Percentage siNOL11 (%)	Percentage siAPOBEC3A (%)	Percentage siAPOBEC4 (%)
0	15.8079	5.85704	8.6058	7.17912
1	19.199	29.2278	46.327	23.9245
2	26.8055	27.6285	27.615	31.1481
3	21.1953	18.8157	11.4367	22.9892
4	10.4598	10.2729	4.1189	9.81562
5	3.90509	4.80526	1.30219	3.46486
6	1.48769	1.99656	0.485193	0.935245
7	0.6177	0.805785	0.129066	0.293934
8	0.277533	0.338587	0.0501924	0.176887
Fig 1D (top): siAPOBEC3A and siAPOBEC4 pool and 2 out of 4 individual siRNA treatments significantly reduce nucleolar number in MCF10A cells (One Nucleolous Percent Effect standard deviations from siNT)
Replicate #	siAPOBEC3A Pool	siAPOBEC3A #1	siAPOBEC3A #2	siAPOBEC3A #3	siAPOBEC3A #4		Replicate #	siAPOBEC4 Pool	siAPOBEC4 #1	siAPOBEC4 #2	siAPOBEC4 #3	siAPOBEC4 #4
1	19.5174	35.6597	8.0914	-1.42687	-1.31596		1	2.73137	14.6428	1.19089	13.3475	1.40337
2	18.6859	19.6535	5.85592	-1.3739	-1.42374		2	2.49644	6.46852	-0.09696	5.17872	0.254409
3	24.1193	33.2482	11.473	-1.94541	-0.67034		3	9.40965	11.6195	1.89357	11.1381	1.90498
Fig 1D (bottom): The same pool and individual siRNA treatments in (Top) that reduce nucleolar number reduce cell viability [Cell Viability (%)]
Replicate #	siAPOBEC3A Pool	siAPOBEC3A #1	siAPOBEC3A #2	siAPOBEC3A #3	siAPOBEC3A #4		Replicate #	siAPOBEC4 Pool	siAPOBEC4 #1	siAPOBEC4 #2	siAPOBEC4 #3	siAPOBEC4 #4
1	22.275	17.88	25.66	70.66	59.7		1	14.44	14.44	51.32	20.98	61.66
2	25.6295	13.01	23.27	77.26	84.86		2	23.97	23.97	45.68	15.24	69.93
3	16.232	15.87	25.87	78.84	64.42		3	23.27	23.27	54.12	18.61	50.74
Fig 1E: Quantification of APOBEC3A protein levels normalized to β-actin signal and relative to siNT negative control
Replicate #	siNT	siAPOBEC3A pool
1	1	0.071625
2	1	0.274624
3	1	0.489349
Fig 1F: ddPCR measuring APOBEC3A mRNA levels normalized to ACTB internal control and relative to siNT negative control
Replicate #	siNT	siAPOBEC3A pool
1	1	0.130093
2	1	0.172813
3	1	0.197787

## Sheet: Figure 2
Fig 2B (left): Quantification of TP53 protein levels normalized to α-β-actin signal and relative to siNT negative control
Replicate #	Mock	siNT	siRPL4	siAPOBEC3A
1	1.07	1	2.15	2.83
2	1.08	1	1.51	3.14
3	1.03	1	1.69	2.02
Fig 2B (right): Quantification of CDKN1A (p21) protein levels normalized to α-β-actin signal and relative to siNT negative control
Replicate #	Mock	siNT	siRPL4	siAPOBEC3A
1	1.22621	1	3.86374	5.92452
2	0.9458	1	3.33414	4.13612
3	1.05048	1	4.29688	3.84215
Fig 2C: Quantification of puromycin signal normalized to β-actin signal and relative to siNT negative control
Replicate #	Mock 0.5 μM	Mock	siNT	siRPL4	siAPOBEC3A
1	0.772308	1.03655	1	0.355266	0.345226
2	0.455568	0.746537	1	0.496433	0.393448
3	0.611077	1.18185	1	0.45538	0.621985
4	0.639614	1.03208	1	0.857086	0.621371

## Sheet: Figure 3
Fig 3A (left): 28S/18S mature rRNA ratio with siNT as a negative control
Replicate #	siNT	siAPOBEC3A
1	1.80784	0.978814
2	2.01923	0.916981
3	1.85	1.08475
Fig 3A (right): Percent of total RNA levels for 18S and 28S rRNA with siNT as a negative control
Replicate #	siNT (18S)	siAPOBEC3A (18S)	siNT (28S)	siAPOBEC3A (28S)
1	19.7	19.4	36.2	21
2	24.6	24.9	44.5	24.4
3	20.8	31.3	42.1	28.8
Fig 3D: Quantification of nuclear RNA Agilent Bioanalyzer traces. pre-rRNA ratios are reported relative to the siNT negative control
Replicate #	siNT (28S/18S)	siAPOBEC3A (28S/18S)	siNT (28S/32S)	siAPOBEC3A (28S/32S)
1	1	0.258641	1	0.314876
2	1	0.559475	1	0.515195
Fig 3G: Log2 fold change of pre-rRNA ratios quantified relative to siNT negative control
Replicate #	41S/47S	32S/47S	32S/41S	12S/47S	12S/41S	12S/32S
1	-0.152931	1.6226	-1.38013	1.77553	-1.2272	-3.00273
2	0.248388	1.29982	-1.00053	1.05143	-1.24892	-2.30035
3	-0.700118	0.739358	-1.38651	1.43948	-0.686392	-2.12587
Fig 3H: Methylene blue staining quantification of mature 28S to 18S rRNA ratio relative to siNT negative control
Replicate #	Mock	siNT	siAPOBEC3A
1	1.02344	1	0.687192
2	0.957337	1	0.711917
3	0.902697	1	0.552915

## Sheet: Figure 4
Fig 4B: Pearson correlation coefficient of α-FLAG staining with DAPI and FBL quantification
Cell #	FBL (nucleoli)	DAPI (nuclei)
1	0.38	0.64
2	0.47	0.65
3	0.41	0.62
4	0.42	0.49
5	0.57	0.75
6	0.65	0.73
7	0.46	0.77
8	0.29	0.56
9	0.3	0.41
10	0.42	0.68
11	0.15	0.22
12	0.44	0.67
13	0.37	0.77
14	0.38	0.73
15	0.3	0.5
16	0.37	0.55
17	0.52	0.81
18	0.39	0.25
19	0.46	0.68
20	0.61	0.77
21	0.18	0.47
22	0.59	0.83
23	0.27	0.58
24	0.46	0.7
25	0.34	0.58
26	0.44	0.72
27	0.43	0.7
28	0.47	0.61
29	0.45	0.55
30	0.44	0.66
31	0.49	0.67
32	0.48	0.74
33	0.5	0.73
34	0.27	0.36
35	0.22	0.29
36	0.68	0.71
37	0.31	0.49
38	0.31	0.42
39	0.51	0.81
40	0.6	0.74
41	0.63	0.78
42	0.53	0.54
43	0.24	0.39
44	0.51	0.75
45	0.53	0.84
46	0.49	0.72
47	0.48	0.73
48	0.4	0.58
49	0.43	0.63
50	0.45	0.47
51	0.53	0.77
52	0.63	0.82
53	0.53	0.82
54	0.5	0.69
55	0.49	0.77
56	0.47	0.49
57	0.4	0.6
58	0.27	0.43
59	0.52	0.75
60	0.45	0.76
61	0.24	0.44
62	0.46	0.68
63	0.37	0.48
64	0.38	0.69
65	0.36	0.62
66	0.44	0.71
67	0.27	0.49
68	0.16	0.32
69	0.52	0.74
70	0.37	0.75
71	0.52	0.62
72	0.32	0.5
73	0.57	0.81
74	0.4	0.47
75	0.65	0.81
76	0.6	0.76
77	0.42	0.52
78	0.21	0.32
79	0.32	0.44
80	0.13	0.26
81	0.49	0.64
82	0.56	0.81
83	0.41	0.54
84	0.54	0.77
85	0.48	0.76
86	0.37	0.68
87	0.45	0.62
88	0.39	0.68
89	0.1	0.1
90	0.41	0.71
91	0.57	0.8
92	0.57	0.78
93	0.39	0.59
94	0.36	0.54
95	0.28	0.5
96	0.47	0.68
97	0.35	0.49

## Sheet: Figure 5
Fig 5B: Quantification of Cell Titer-Glo 2.0 assay 48 h post overexpression plasmid transfection
Replicate #	EV (12.5 ng)	3A WT (12.5 ng)	3A C106S (12.5 ng)	EV (25 ng)	3A WT (25 ng)	3A C106S (25 ng)	EV (50 ng)	3A WT (50 ng)	3A C106S (50 ng)	EV (100 ng)	3A WT (100 ng)	3A C106S (100 ng)
1	1	1.10505	1.13974	1	1.37569	1.36544	1	1.57149	1.23529	1	2.00921	1.61383
2	1	1.07429	1.07179	1	1.1749	1.18208	1	1.33218	1.28374	1	2.88263	1.86064
3	1	1.01493	0.941084	1	1.05615	1.00267	1	1.39265	1.21886	1	1.937	1.37584
4	1	0.990054	0.996383	1	0.992661	0.958716	1	1.36983	1.31016
Fig 5C: Quantification of puromycin signal normalized to β-actin signal and relative to EV negative control
Replicate #	EV (1μg)	3A WT (1μg)	3A C106S (1μg)	EV (2μg)	3A WT (2μg)	3A C106S (2μg)
1	1	0.698947	0.662643	1	1.37937	1.83111
2	1	1.25713	1.43758	1	1.27623	1.8109
3	1	0.908281	1.12956	1	1.1946	1.47246
Fig 5D: Quantification of α-FLAG signal normalized to β-actin signal and relative to 3A WT
Replicate #	3A WT	3A C106S
1	1	1.03936
2	1	10.084
3	1	6.30652
4	1	1.39758
5	1	1.0565
6	1	2.43547

## Sheet: Figure S1
Fig S1: Log2 fold expression levels for human cytidine deaminases subtracted from the mean
AICDA (Normal)	AICDA (Tumor)	APOBEC1 (Normal)	APOBEC1 (Tumor)	APOBEC2 (Normal)	APOBEC2 (Tumor)	APOBEC3A (Normal)	APOBEC3A (Tumor)	APOBEC3B (Normal)	APOBEC3B (Tumor)	APOBEC3C (Normal)	APOBEC3C (Tumor)	APOBEC3D (Normal)	APOBEC3D (Tumor)	APOBEC3F (Normal)	APOBEC3F (Tumor)	APOBEC3G (Normal)	APOBEC3G (Tumor)	APOBEC3H (Normal)	APOBEC3H (Tumor)	APOBEC4 (Normal)	APOBEC4 (Tumor)
2.99783	2.76183	1.32389	3.16089	12.8543	6.99426	2.53152	3.05752	0.698216	5.85922	-0.210947	3.09405	0.283678	3.07368	-0.844606	2.62539	-0.454483	3.70152	0.465769	4.17177	6.43008	1.24908
2.61983	2.24083	1.10689	2.31889	12.2343	6.72126	1.49552	0.869522	-0.897784	5.74922	-0.298947	2.92405	0.154678	2.96068	-0.882606	2.53339	-0.579483	1.54652	-0.0982313	3.63477	1.85508	0.58708
2.50983	0.824834	0.897887	1.70789	12.1843	3.50426	1.42752	0.105522	-1.24378	5.72922	-0.764947	2.88405	0.0526782	2.81568	-1.09461	1.51439	-0.641483	1.41752	-0.268231	3.18177	1.30408	0.33908
2.40283	0.355834	0.803887	1.48689	12.1243	3.42626	1.39652	-0.504478	-1.49778	5.18922	-0.814947	2.73405	-0.166322	2.53768	-1.11761	1.49039	-0.648483	1.33152	-0.271231	2.74377	1.21108	0.27408
2.33783	0.337834	0.746887	1.23689	12.1243	3.11926	1.25252	-0.729478	-1.59878	5.01922	-0.829947	2.69405	-0.182322	2.51368	-1.13461	1.41939	-0.657483	1.19752	-0.350231	2.50977	1.05508	0.23208
2.31283	0.312834	0.683887	1.22389	12.0443	2.28626	1.15952	-0.730478	-1.60578	4.65922	-0.870947	2.67405	-0.233322	2.50968	-1.17761	1.33839	-0.682483	1.00852	-0.454231	2.47677	1.04808	-0.0313196
2.31083	0.101834	0.653887	1.12489	12.0143	2.22526	1.01052	-0.840478	-1.61478	4.54922	-0.877947	2.61405	-0.247322	2.42168	-1.18261	1.30339	-0.803483	0.891517	-0.476231	2.30877	1.01308	-0.0360196
2.19083	-0.196166	0.317887	1.10989	11.9943	2.16626	0.985522	-1.16448	-1.93878	4.43922	-0.991947	2.53405	-0.260322	2.37868	-1.24161	1.20039	-0.825483	0.749517	-0.523231	1.96277	0.98508	-0.0380196
2.16083	-0.280166	-0.724113	0.826887	11.9443	2.04026	0.979522	-1.16948	-1.96478	3.91922	-1.01995	2.52405	-0.326322	2.26268	-1.28161	1.16639	-0.837483	0.660517	-0.589231	1.71877	0.91808	-0.0842196
2.14283	-0.658466	-0.724113	0.674887	11.9343	2.01526	0.910522	-1.23148	-1.98478	3.91922	-1.05795	2.51405	-0.346322	2.25668	-1.35061	1.15639	-0.853483	0.556517	-0.597231	1.66277	0.90908	-0.13252
2.09683	-0.660766	-0.724113	0.517887	11.8943	2.01326	0.890522	-1.32048	-1.99178	3.88922	-1.14395	2.49405	-0.489322	2.24768	-1.36861	1.14439	-0.943483	0.542517	-0.647231	1.58277	0.87608	-0.22192
2.05783	-0.779366	-0.724113	0.291887	11.8943	1.78326	0.871522	-1.33548	-2.01678	3.85922	-1.14595	2.47405	-0.503322	2.16968	-1.39461	1.12439	-1.05848	0.524517	-0.677231	1.53277	0.87208	-0.23622
1.87083	-0.810466	-0.724113	0.235887	11.8843	1.12326	0.768522	-1.34548	-2.02178	3.78922	-1.17295	2.46405	-0.550322	2.15368	-1.43761	1.11639	-1.18248	0.411517	-0.687231	1.44977	0.83108	-0.25472
1.86483	-0.842166	-0.724113	0.188587	11.8643	1.10026	0.706522	-1.41348	-2.03278	3.75422	-1.18695	2.45405	-0.560322	2.10668	-1.48361	1.05539	-1.22148	0.342517	-0.720231	1.16177	0.82608	-0.31722
1.80983	-0.891466	-0.724113	0.0893868	11.8343	0.975261	0.556522	-1.54948	-2.05278	3.54422	-1.23095	2.40405	-0.591322	2.07568	-1.51061	1.01539	-1.39548	0.297517	-0.766231	1.15077	0.80008	-0.99992
1.80483	-1.57417	-0.724113	0.0790868	11.8343	0.931261	0.546522	-1.76848	-2.06978	3.52722	-1.27695	2.38405	-0.626322	2.05468	-1.55761	0.943394	-1.45248	0.216517	-0.877231	0.998769	0.79308	-0.99992
1.79583	-1.57417	-0.724113	-0.0386132	11.8243	0.930261	0.544522	-1.78648	-2.09878	3.47122	-1.32595	2.28405	-0.639322	2.04168	-1.58261	0.940394	-1.46148	0.202517	-0.885231	0.938769	0.76708	-0.99992
1.79483	-1.57417	-0.724113	-0.724113	11.7943	0.823261	0.521522	-1.82448	-2.10878	3.41122	-1.34795	2.18405	-0.679322	1.96068	-1.59761	0.907394	-1.46448	0.102517	-0.889231	0.863769	0.76408	-0.99992
1.78183	-1.57417	-0.724113	-0.724113	11.7743	0.255261	0.510522	-1.84148	-2.12978	3.40422	-1.36195	2.05405	-0.686322	1.92968	-1.62561	0.769394	-1.50848	0.101517	-0.925231	0.828769	0.75808	-0.99992
1.73183	-1.57417	-0.724113	-0.724113	11.7243	0.223261	0.489522	-1.86048	-2.16578	3.24922	-1.38495	2.05405	-0.689322	1.84168	-1.63561	0.665394	-1.50848	0.0615169	-0.952231	0.739769	0.74108	-0.99992
1.72583	-1.57417	-0.724113	-0.724113	11.7243	0.161261	0.489522	-2.03548	-2.23178	3.24222	-1.38795	2.04405	-0.690322	1.80868	-1.64661	0.644394	-1.53548	0.0075169	-0.961231	0.698769	0.69708	-0.99992
1.71183	-1.57417	-0.724113	-0.724113	11.6943	0.0612606	0.433522	-2.04548	-2.27378	3.23622	-1.41895	2.01405	-0.691322	1.78468	-1.64761	0.610394	-1.58548	-0.0954831	-0.962231	0.682769	0.66208	-0.99992
1.69483	-1.57417	-0.724113	-0.724113	11.6643	-0.0097394	0.427522	-2.07948	-2.31878	3.23322	-1.44595	1.91405	-0.704322	1.68468	-1.66061	0.555394	-1.58748	-0.104483	-1.00323	0.550769	0.63908	-0.99992
1.67883	-1.57417	-0.724113	-0.724113	11.6643	-0.399739	0.384522	-2.11348	-2.32178	3.13222	-1.46795	1.91405	-0.724322	1.65868	-1.66061	0.524394	-1.60448	-0.134483	-1.01023	0.548769	0.60008	-0.99992
1.66283	-1.57417	-0.724113	-0.724113	11.6543	-0.439739	0.362522	-2.12248	-2.39278	3.09522	-1.48995	1.82405	-0.725322	1.64568	-1.74361	0.511394	-1.62448	-0.190483	-1.02023	0.534769	0.59508	-0.99992
1.64983	-1.57417	-0.724113	-0.724113	11.6443	-0.442739	0.360522	-2.13448	-2.43278	2.99322	-1.50195	1.82405	-0.825322	1.59268	-1.74561	0.500394	-1.69548	-0.247483	-1.04423	0.452769	0.57908	-0.99992
1.64783	-1.57417	-0.724113	-0.724113	11.6343	-0.630739	0.350522	-2.15048	-2.46078	2.90222	-1.51795	1.81405	-0.861322	1.45868	-1.75861	0.493394	-1.69948	-0.558483	-1.04823	0.405769	0.56608	-0.99992
1.62083	-1.57417	-0.724113	-0.724113	11.5943	-0.891739	0.347522	-2.15548	-2.47478	2.89522	-1.52295	1.81405	-0.865322	1.39568	-1.76161	0.465394	-1.72148	-0.626483	-1.05723	0.141769	0.55308	-0.99992
1.61883	-1.57417	-0.724113	-0.724113	11.5843	-1.15374	0.310522	-2.26848	-2.49278	2.88122	-1.57595	1.79405	-0.890322	1.30968	-1.78161	0.383394	-1.73948	-0.688483	-1.06823	0.134769	0.48608	-0.99992
1.61683	-1.57417	-0.724113	-0.724113	11.5843	-1.19974	0.310522	-2.27148	-2.56878	2.78522	-1.59695	1.78405	-0.890322	1.16068	-1.81961	0.342394	-1.78348	-0.703483	-1.07723	0.123769	0.48108	-0.99992
1.60383	-1.57417	-0.724113	-0.724113	11.5543	-1.30074	0.283522	-2.28148	-2.57378	2.77722	-1.59895	1.77405	-0.909322	1.06468	-1.82561	0.295394	-1.80848	-0.759483	-1.08723	-0.0422313	0.47108	-0.99992
1.59583	-1.57417	-0.724113	-0.724113	11.5443	-1.35874	0.264522	-2.30048	-2.59878	2.60222	-1.60395	1.76405	-0.959322	1.05468	-1.86161	0.283394	-1.81548	-0.787483	-1.08923	-0.120231	0.46008	-0.99992
1.55583	-1.57417	-0.724113	-0.724113	11.5443	-1.39474	0.252522	-2.30848	-2.61278	2.59022	-1.62395	1.74405	-0.963322	1.02068	-1.87861	0.271394	-1.84748	-0.849483	-1.10323	-0.144231	0.45908	-0.99992
1.54583	-1.57417	-0.724113	-0.724113	11.4743	-1.54074	0.247522	-2.39248	-2.61578	2.58022	-1.64995	1.71405	-0.975322	1.00468	-1.88061	0.174394	-1.84948	-0.870483	-1.11623	-0.197231	0.40708	-0.99992
1.53583	-1.57417	-0.724113	-0.724113	11.4643	-1.55774	0.196522	-2.41148	-2.62878	2.54322	-1.67695	1.69405	-0.996322	0.923678	-1.90961	0.139394	-1.86348	-0.942483	-1.11723	-0.412231	0.33508	-0.99992
1.49783	-1.57417	-0.724113	-0.724113	11.4643	-1.77374	0.173522	-2.44548	-2.62878	2.54022	-1.72795	1.62405	-1.04332	0.865678	-1.91461	0.120394	-1.88748	-0.964483	-1.14123	-0.445231	0.30608	-0.99992
1.47283	-1.57417	-0.724113	-0.724113	11.4543	-1.79374	0.149522	-2.46148	-2.64978	2.50222	-1.73895	1.62405	-1.05132	0.765678	-1.92361	0.0573941	-1.89548	-0.994483	-1.14123	-0.452231	0.23808	-0.99992
1.46483	-1.57417	-0.724113	-0.724113	11.4443	-1.81074	0.125522	-2.47248	-2.65478	2.42922	-1.74295	1.62405	-1.10932	0.708678	-1.93661	0.00039409	-1.90148	-1.03248	-1.14623	-0.547231	0.23408	-0.99992
1.42683	-1.57417	-0.724113	-0.724113	11.4443	-2.00974	0.0875218	-2.64048	-2.68078	2.41722	-1.76595	1.56405	-1.11332	0.680678	-1.93661	-0.0056059	-1.92048	-1.18648	-1.15423	-0.575231	0.11108	-0.99992
1.39683	-1.57417	-0.724113	-0.724113	11.4443	-2.05074	0.0815218	-2.64048	-2.68978	2.38822	-1.78295	1.55405	-1.14032	0.632678	-1.94161	-0.0346059	-1.92348	-1.20348	-1.15523	-0.580231	-0.99992	-0.99992
1.38083	-1.57417	-0.724113	-0.724113	11.4343	-2.09674	0.0705218	-2.71548	-2.70178	2.35022	-1.81095	1.53405	-1.15332	0.616678	-1.94261	-0.0436059	-1.93548	-1.37148	-1.15623	-0.588231	-0.99992	-0.99992
1.37183	-1.57417	-0.724113	-0.724113	11.4343	-2.11564	0.0585218	-2.73048	-2.71478	2.27422	-1.81795	1.53405	-1.15532	0.526678	-1.94361	-0.113606	-1.94548	-1.42048	-1.16023	-0.616231	-0.99992	-0.99992
1.36283	-1.57417	-0.724113	-0.724113	11.4243	-2.12464	0.0585218	-2.91648	-2.72578	2.14122	-1.81895	1.53405	-1.17232	0.487678	-1.95161	-0.137606	-1.94548	-1.52048	-1.20523	-0.645231	-0.99992	-0.99992
1.35583	-1.57417	-0.724113	-0.724113	11.4243	-2.13204	0.0395218	-3.00648	-2.73478	2.08522	-1.82295	1.53405	-1.19932	0.485678	-1.96861	-0.149606	-1.95448	-1.55948	-1.21123	-0.687231	-0.99992	-0.99992
1.32683	-1.57417	-0.724113	-0.724113	11.4143	-2.13454	0.0155218	-3.03948	-2.74278	1.98722	-1.84095	1.48405	-1.20732	0.363678	-1.98961	-0.187606	-1.96548	-1.70348	-1.22923	-0.824231	-0.99992	-0.99992
1.28783	-1.57417	-0.724113	-0.724113	11.4143	-2.14004	0.00952179	-3.12848	-2.75078	1.94622	-1.85695	1.48405	-1.22632	0.361678	-1.99461	-0.222606	-1.98648	-1.81348	-1.23723	-0.839231	-0.99992	-0.99992
1.28083	-1.57417	-0.724113	-0.724113	11.4143	-2.15834	0.00552179	-3.17848	-2.76978	1.91722	-1.86695	1.47405	-1.25632	0.338678	-1.99861	-0.225606	-1.98948	-1.83248	-1.25123	-0.983231	-0.99992	-0.99992
1.27083	-1.57417	-0.724113	-0.724113	11.4043	-2.22784	-0.0034782	-3.25148	-2.79378	1.88822	-1.88295	1.44405	-1.26132	0.291678	-2.00461	-0.277606	-1.99648	-1.89648	-1.25823	-1.07023	-0.99992	-0.99992
1.26783	-1.57417	-0.724113	-0.724113	11.4043	-2.23094	-0.0074782	-3.26448	-2.80278	1.85522	-1.89995	1.39405	-1.29132	0.171678	-2.04661	-0.422606	-1.99948	-2.00448	-1.26523	-1.14323	-0.99992	-0.99992
1.19683	-1.57417	-0.724113	-0.724113	11.3943	-2.25154	-0.0094782	-3.34448	-2.80278	1.67622	-1.90395	1.38405	-1.29532	0.0276782	-2.05661	-0.539606	-2.00248	-2.03448	-1.28123	-1.24023	-0.99992	-0.99992
1.19683	-1.57417	-0.724113	-0.724113	11.3943	-2.26034	-0.0414782	-3.34948	-2.80678	1.51222	-1.93095	1.37405	-1.29832	-0.0893218	-2.06861	-0.569606	-2.00848	-2.08648	-1.29023	-1.31023	-0.99992	-0.99992
1.18183	-1.57417	-0.724113	-0.724113	11.3943	-2.26264	-0.0854782	-3.36448	-2.82078	1.44322	-1.94495	1.30405	-1.29932	-0.0943218	-2.07561	-0.583606	-2.01448	-2.12348	-1.29223	-1.34423	-0.99992	-0.99992
1.17183	-1.57417	-0.724113	-0.724113	11.3843	-2.27504	-0.0924782	-3.43948	-2.84178	1.43022	-1.94495	1.29405	-1.30932	-0.102322	-2.07761	-0.671606	-2.01748	-2.14748	-1.31323	-1.50223	-0.99992	-0.99992
1.14583	-1.57417	-0.724113	-0.724113	11.3743	-2.28054	-0.117478	-3.46548	-2.84678	1.39122	-1.94595	1.27405	-1.31132	-0.145322	-2.10061	-0.714606	-2.02548	-2.19048	-1.31623	-1.50723	-0.99992	-0.99992
1.14183	-1.57417	-0.724113	-0.724113	11.3443	-2.32844	-0.132478	-3.48248	-2.84978	1.38122	-1.98595	1.23405	-1.31332	-0.176322	-2.10561	-0.769606	-2.02548	-2.38848	-1.32623	-1.54023	-0.99992	-0.99992
1.10483	-1.57417	-0.724113	-0.724113	11.3443	-2.34024	-0.159478	-3.53548	-2.85378	1.35622	-1.98795	1.18405	-1.31332	-0.224322	-2.12561	-0.786606	-2.06848	-2.42048	-1.39423	-1.58123	-0.99992	-0.99992
1.09383	-1.57417	-0.724113	-0.724113	11.3443	-3.02574	-0.170478	-3.68748	-2.85378	1.06722	-1.99295	1.18405	-1.32132	-0.375322	-2.13861	-0.862606	-2.07148	-2.45248	-1.40223	-1.58723	-0.99992	-0.99992
1.08583	-1.57417	-0.724113	-0.724113	11.3343	-3.02574	-0.174478	-3.74628	-2.89478	1.04922	-1.99495	1.15405	-1.33232	-1.44632	-2.14761	-0.919606	-2.07348	-2.49348	-1.40223	-1.66323	-0.99992	-0.99992
1.06883	-1.57417	-0.724113	-0.724113	11.3343	-3.02574	-0.182478	-3.74648	-2.90278	0.963216	-2.00195	1.14405	-1.33932	-1.47032	-2.15161	-0.969606	-2.07448	-2.51048	-1.40623	-1.71723	-0.99992	-0.99992
1.05983	-1.57417	-0.724113	-0.724113	11.3343	-3.02574	-0.191478	-3.74868	-2.90378	0.962216	-2.00895	1.02405	-1.34432	-1.58232	-2.15161	-1.03961	-2.07948	-2.61948	-1.41723	-1.80123	-0.99992	-0.99992
1.05983	-1.57417	-0.724113	-0.724113	11.3243	-3.02574	-0.203478	-3.87878	-2.90678	0.616216	-2.01895	1.01405	-1.34532	-1.78232	-2.15661	-1.04461	-2.09448	-2.66948	-1.42023	-1.91323	-0.99992	-0.99992
1.05583	-1.57417	-0.724113	-0.724113	11.3143	-3.02574	-0.207478	-3.93398	-2.93778	0.603216	-2.05395	0.984053	-1.34732	-1.79832	-2.16661	-1.05261	-2.09548	-2.70548	-1.42623	-1.97623	-0.99992	-0.99992
1.04683	-1.57417	-0.724113	-0.724113	11.2943	-3.02574	-0.215478	-4.69248	-2.97378	0.394216	-2.06295	0.824053	-1.35532	-1.83432	-2.17461	-1.09961	-2.09748	-2.70948	-1.43623	-2.12823	-0.99992	-0.99992
1.04483	-1.57417	-0.724113	-0.724113	11.2843	-3.02574	-0.222478	-4.69248	-3.00078	0.292216	-2.06795	0.784053	-1.37232	-2.05332	-2.17461	-1.27961	-2.12748	-2.74248	-1.44323	-2.14823	-0.99992	-0.99992
1.03883	-1.57417	-0.724113	-0.724113	11.2643	-3.02574	-0.235478	-4.69248	-3.01178	0.0212159	-2.09495	0.704053	-1.37432	-2.36332	-2.18261	-1.29861	-2.16648	-2.92548	-1.45123	-2.22323	-0.99992	-0.99992
1.01283	-1.57417	-0.724113	-0.724113	11.2443	-3.02574	-0.244478	-4.69248	-3.01678	0.00721594	-2.09595	0.704053	-1.38032	-2.59132	-2.18461	-1.34961	-2.16648	-2.96448	-1.47123	-2.24923	-0.99992	-0.99992
0.992834	-1.57417	-0.724113	-0.724113	11.2343	-3.02574	-0.246478	-4.69248	-3.02378	-0.0327841	-2.10695	0.704053	-1.38732	-2.65032	-2.19061	-1.57461	-2.17148	-2.97648	-1.49423	-2.27623	-0.99992	-0.99992
0.992834	-1.57417	-0.724113	-0.724113	11.2343	-3.02574	-0.250478	-4.69248	-3.02778	-0.282784	-2.11295	0.684053	-1.38832	-2.66432	-2.20161	-1.69361	-2.21848	-2.99948	-1.50423	-2.44923	-0.99992	-0.99992
0.992834	-1.57417	-0.724113	-0.724113	11.2343	-3.02574	-0.253478	-4.69248	-3.03378	-0.775784	-2.14995	0.634053	-1.38832	-2.72532	-2.20761	-1.94961	-2.21948	-3.08648	-1.51323	-2.50523	-0.99992	-0.99992
0.983834	-1.57417	-0.724113	-0.724113	11.2143	-3.02574	-0.254478	-4.69248	-3.03578	-1.16578	-2.15695	0.614053	-1.38832	-2.82032	-2.22461	-2.15761	-2.22848	-3.16048	-1.53623	-2.67923	-0.99992	-0.99992
0.968834	-1.57417	-0.724113	-0.724113	11.1943	-3.02574	-0.256478	-4.69248	-3.04378	-1.30078	-2.15895	0.504053	-1.39932	-2.83432	-2.22861	-2.32361	-2.24048	-3.34548	-1.54223	-2.77863	-0.99992	-0.99992
0.959834	-1.57417	-0.724113	-0.724113	11.1943	-3.02574	-0.262478	-4.69248	-3.05178	-1.76278	-2.16695	0.464053	-1.41732	-3.01632	-2.23961	-2.32561	-2.24748	-3.46348	-1.55023	-2.86153	-0.99992	-0.99992
0.949834	-1.57417	-0.724113	-0.724113	11.1843	-3.02574	-0.300478	-4.69248	-3.07478	-2.43178	-2.17395	0.334053	-1.47432	-3.07732	-2.24361	-2.93961	-2.25348	-3.49748	-1.55023	-2.95073	-0.99992	-0.99992
0.938834	-1.57417	-0.724113	-0.724113	11.1743	-3.02574	-0.301478	-4.69248	-3.07778	-2.44478	-2.17795	0.153053	-1.49032	-3.23032	-2.24461	-2.94861	-2.25348	-3.75248	-1.55423	-2.96043	-0.99992	-0.99992
0.932834	-1.57417	-0.724113	-0.724113	11.1643	-3.02574	-0.306478	-4.69248	-3.07878	-2.71978	-2.17995	0.0670526	-1.49532	-3.41532	-2.25061	-3.39761	-2.25648	-3.97148	-1.57623	-3.74723	-0.99992	-0.99992
0.921834	-1.57417	-0.724113	-0.724113	11.1643	-3.02574	-0.312478	-4.69248	-3.09178	-3.01078	-2.18595	-0.136947	-1.50232	-3.47732	-2.27161	-3.55461	-2.26948	-4.22048	-1.57823	-3.74723	-0.99992	-0.99992
0.915834	-1.57417	-0.724113	-0.724113	11.1543	-3.02574	-0.312478	-4.69248	-3.09578	-4.10578	-2.18695	-0.532947	-1.50832	-3.49032	-2.27261	-3.79861	-2.27148	-4.31748	-1.59023	-3.74723	-0.99992	-0.99992
0.909834	9.44583	-0.724113	7.08389	11.1143	5.43826	-0.317478	9.50752	-3.12078	7.31922	-2.19595	3.95405	-1.52532	4.08668	-2.27761	4.00739	-2.27348	6.47152	-1.59223	5.13077	-0.99992	4.32408
0.907834	6.74883	-0.724113	5.18989	11.0743	4.56226	-0.318478	8.24752	-3.12578	6.79922	-2.21395	3.69405	-1.52732	3.91668	-2.27861	3.77739	-2.27548	4.84152	-1.60123	4.88277	-0.99992	2.97108
0.884834	6.05983	-0.724113	4.85189	11.0643	4.19926	-0.334478	7.52752	-3.12878	6.73922	-2.21395	3.61405	-1.53232	3.76668	-2.29361	3.74739	-2.28948	4.70152	-1.61523	4.80877	-0.99992	2.42208
0.857834	5.68783	-0.724113	4.49489	11.0643	3.85626	-0.342478	7.44752	-3.13478	6.69922	-2.22695	3.58405	-1.55032	3.73668	-2.30061	3.65739	-2.30748	4.68152	-1.61923	4.75077	-0.99992	1.95608
0.846834	5.45683	-0.724113	4.31389	11.0643	3.76226	-0.350478	7.16752	-3.13578	6.60922	-2.23195	3.54405	-1.55332	3.48368	-2.30161	3.55739	-2.31448	4.41152	-1.61923	4.64877	-0.99992	1.90608
0.841834	5.02183	-0.724113	4.06989	11.0343	3.00226	-0.358478	6.76752	-3.14178	6.43922	-2.23295	3.52405	-1.55632	3.37168	-2.30161	3.54739	-2.32748	4.20152	-1.61923	4.30277	-0.99992	1.67908
0.825834	3.84783	-0.724113	3.80689	11.0343	2.56826	-0.361478	6.75752	-3.16478	6.35922	-2.24495	3.47405	-1.56332	3.35968	-2.30661	3.36739	-2.33348	4.16152	-1.62123	4.28577	-0.99992	1.26408
0.801834	3.66083	-0.724113	3.13389	11.0143	2.14926	-0.365478	6.67752	-3.16678	6.18922	-2.25795	3.46405	-1.56832	3.24768	-2.31161	3.29739	-2.35048	4.16152	-1.62223	4.21377	-0.99992	0.88308
0.799834	3.28383	-0.724113	2.54889	11.0043	2.13526	-0.369478	6.41752	-3.17178	6.16922	-2.25995	3.45405	-1.57232	3.08268	-2.31561	3.28739	-2.35348	4.12152	-1.63523	4.15177	-0.99992	0.79008
0.775834	3.21183	-0.724113	2.24989	10.9943	1.92626	-0.401478	6.39752	-3.17478	5.96922	-2.26795	3.42405	-1.57732	3.06768	-2.33461	3.12739	-2.36048	4.11152	-1.65523	4.12777	-0.99992	0.74408
0.773834	3.20783	-0.724113	2.01189	10.9943	1.72726	-0.429478	6.24752	-3.19078	5.91922	-2.27395	3.32405	-1.58232	3.00268	-2.35461	2.99139	-2.36648	4.09152	-1.66223	4.07977	-0.99992	0.70108
0.770834	3.20783	-0.724113	1.68989	10.9943	1.67626	-0.431478	6.20752	-3.20178	5.87922	-2.27495	3.28405	-1.58232	2.99368	-2.36961	2.95839	-2.40348	4.02152	-1.67323	4.07877	-0.99992	0.68108
0.766834	3.16283	-0.724113	1.58489	10.9943	1.65226	-0.438478	6.10752	-3.21778	5.87922	-2.28495	3.27405	-1.58532	2.98068	-2.37361	2.94139	-2.40848	4.01152	-1.68023	3.91877	-0.99992	0.62608
0.761834	3.14683	-0.724113	1.56689	10.9843	1.50526	-0.440478	6.03752	-3.26578	5.86922	-2.28795	3.21405	-1.58732	2.97368	-2.37761	2.87739	-2.41948	3.93152	-1.69423	3.82677	-0.99992	0.60408
0.755834	2.83183	-0.724113	1.53289	10.9543	1.49426	-0.469478	5.96752	-3.27678	5.81922	-2.30295	3.21405	-1.58832	2.93668	-2.38061	2.85439	-2.42548	3.87152	-1.71423	3.81877	-0.99992	0.59608
0.745834	2.80683	-0.724113	1.39089	10.9543	1.47226	-0.473478	5.87752	-3.28578	5.73922	-2.30995	3.19405	-1.58932	2.91868	-2.38861	2.83839	-2.42948	3.86152	-1.74723	3.79977	-0.99992	0.58608
0.730834	2.78183	-0.724113	1.38989	10.9443	1.41526	-0.479478	5.60752	-3.28778	5.68922	-2.31295	3.16405	-1.60632	2.85668	-2.38961	2.79339	-2.43348	3.81152	-1.74823	3.78377	-0.99992	0.50908
0.729834	2.76783	-0.724113	1.23189	10.9443	1.33126	-0.482478	5.60752	-3.29078	5.65922	-2.31695	3.14405	-1.61432	2.82768	-2.39961	2.76439	-2.43348	3.79152	-1.75223	3.78077	-0.99992	0.48208
0.728834	2.75483	-0.724113	0.972887	10.9443	0.965261	-0.505478	5.51752	-3.29578	5.64922	-2.31895	3.14405	-1.61532	2.81768	-2.40661	2.75839	-2.43948	3.77152	-1.75723	3.71877	-0.99992	0.47908
0.727834	2.73583	-0.724113	0.967887	10.9443	0.957261	-0.512478	5.49752	-3.29878	5.63922	-2.33095	3.10405	-1.61732	2.80968	-2.41161	2.72939	-2.44148	3.74152	-1.76123	3.70677	-0.99992	0.46108
0.724834	2.67883	-0.724113	0.859887	10.9343	0.760261	-0.522478	5.35752	-3.30378	5.60922	-2.34195	3.04405	-1.61832	2.79768	-2.41561	2.65039	-2.44148	3.65152	-1.80023	3.68977	-0.99992	0.43208
0.720834	2.64983	-0.724113	0.821887	10.9343	0.534261	-0.539478	5.24152	-3.31178	5.55922	-2.34295	3.00405	-1.61832	2.79568	-2.41961	2.62439	-2.44248	3.65152	-1.82323	3.68177	-0.99992	0.41408
0.696834	2.48583	-0.724113	0.724887	10.9243	0.372261	-0.543478	5.03652	-3.32978	5.52922	-2.34595	3.00405	-1.61932	2.75268	-2.42761	2.62339	-2.44948	3.65152	-1.82923	3.64877	-0.99992	0.41208
0.687834	2.43983	-0.724113	0.674887	10.9243	0.300261	-0.547478	5.02952	-3.33878	5.52922	-2.35495	2.99405	-1.62332	2.73068	-2.42961	2.58239	-2.46648	3.55152	-1.84023	3.62577	-0.99992	0.40208
0.664834	2.37283	-0.724113	0.634887	10.9143	0.181261	-0.549478	4.95552	-3.35778	5.50922	-2.35795	2.97405	-1.62632	2.72568	-2.43161	2.55539	-2.46948	3.52152	-1.84123	3.60277	-0.99992	0.39708
0.630834	2.17683	-0.724113	0.556887	10.8943	0.172261	-0.580478	4.93052	-3.35978	5.49922	-2.36395	2.92405	-1.63232	2.69668	-2.44161	2.51939	-2.47448	3.52152	-1.87123	3.57577	-0.99992	0.37008
0.630834	2.15783	-0.724113	0.462887	10.8943	0.124261	-0.586478	4.88252	-3.36278	5.48922	-2.36495	2.92405	-1.63632	2.69568	-2.45661	2.49039	-2.47648	3.50152	-1.87423	3.52477	-0.99992	0.35208
0.628834	2.11983	-0.724113	0.425887	10.8943	0.0692606	-0.589478	4.87452	-3.36378	5.39922	-2.36695	2.88405	-1.63632	2.67268	-2.46961	2.48039	-2.47848	3.50152	-1.90023	3.51177	-0.99992	0.34708
0.616834	2.02383	-0.724113	0.366887	10.8843	0.0442606	-0.600478	4.83152	-3.37278	5.36922	-2.36795	2.88405	-1.63832	2.66968	-2.47861	2.45339	-2.48348	3.42152	-1.90923	3.49677	-0.99992	0.34008
0.610834	1.99883	-0.724113	0.338887	10.8643	0.0092606	-0.612478	4.81952	-3.37278	5.31922	-2.38995	2.88405	-1.63932	2.66068	-2.48261	2.44339	-2.48648	3.42152	-1.92723	3.49577	-0.99992	0.31408
0.610834	1.97783	-0.724113	0.297887	10.8443	-0.0127394	-0.613478	4.80352	-3.38178	5.30922	-2.40295	2.87405	-1.65132	2.65668	-2.48261	2.42139	-2.48848	3.41152	-1.94723	3.46877	-0.99992	0.26908
0.607834	1.96983	-0.724113	0.295887	10.8343	-0.0247394	-0.631478	4.71452	-3.40178	5.27922	-2.40595	2.87405	-1.65332	2.64968	-2.48361	2.37939	-2.49648	3.37152	-1.94723	3.40377	-0.99992	0.26308
0.606834	1.94083	-0.724113	0.288887	10.8243	-0.0767394	-0.650478	4.59552	-3.40278	5.26922	-2.41895	2.87405	-1.65832	2.64868	-2.48461	2.34939	-2.49848	3.37152	-1.94723	3.39177	-0.99992	0.26208
0.604834	1.81783	-0.724113	0.248087	10.8243	-0.120739	-0.652478	4.58352	-3.41378	5.26922	-2.42295	2.86405	-1.66432	2.64468	-2.48561	2.33739	-2.50848	3.32152	-1.95523	3.37477	-0.99992	0.25908
0.598834	1.76483	-0.724113	0.222687	10.8143	-0.235739	-0.664478	4.58252	-3.41378	5.20922	-2.42795	2.85405	-1.67232	2.63568	-2.49061	2.30639	-2.50948	3.31152	-1.96723	3.36477	-0.99992	0.22108
0.596834	1.73483	-0.724113	0.188587	10.8043	-0.255739	-0.708478	4.55252	-3.41778	5.20922	-2.42995	2.85405	-1.68732	2.62768	-2.49261	2.30339	-2.50948	3.30152	-1.97223	3.32877	-0.99992	0.21408
0.594834	1.69083	-0.724113	0.169987	10.7843	-0.275739	-0.711478	4.55152	-3.41778	5.18922	-2.43195	2.84405	-1.68932	2.60868	-2.49961	2.30039	-2.50948	3.25152	-1.97723	3.29577	-0.99992	0.20708
0.571834	1.64183	-0.724113	0.155787	10.7843	-0.288739	-0.712478	4.47552	-3.42078	5.18922	-2.43895	2.82405	-1.68932	2.60268	-2.49961	2.28439	-2.51148	3.24152	-1.98023	3.27877	-0.99992	0.15708
0.553834	1.62583	-0.724113	0.126887	10.7843	-0.342739	-0.723478	4.47152	-3.45778	5.16922	-2.44695	2.82405	-1.69232	2.57468	-2.50361	2.27039	-2.51948	3.21152	-1.98323	3.25677	-0.99992	0.15108
0.553834	1.59683	-0.724113	0.0986868	10.7743	-0.430739	-0.725478	4.47052	-3.47078	5.15922	-2.45695	2.80405	-1.69632	2.54568	-2.50961	2.26339	-2.52748	3.20152	-1.99823	3.25077	-0.99992	0.14908
0.551834	1.22083	-0.724113	0.0882868	10.7643	-0.452739	-0.735478	4.36152	-3.47878	5.13922	-2.46395	2.78405	-1.69632	2.50768	-2.51261	2.25939	-2.53848	3.19152	-1.99923	3.22477	-0.99992	0.12608
0.533834	1.22083	-0.724113	0.0764868	10.7243	-0.456739	-0.738478	4.34952	-3.48078	5.12922	-2.46595	2.77405	-1.70132	2.50368	-2.51861	2.24439	-2.54048	3.18152	-2.00223	3.18077	-0.99992	0.0850804
0.529834	1.18383	-0.724113	0.0706868	10.7143	-0.543739	-0.743478	4.33352	-3.49078	5.09922	-2.46795	2.77405	-1.70632	2.49768	-2.52361	2.23639	-2.54148	3.18152	-2.00423	3.15577	-0.99992	0.0670804
0.523834	0.983834	-0.724113	0.0411868	10.7043	-0.544739	-0.747478	4.28652	-3.49278	5.03922	-2.47195	2.75405	-1.70832	2.46568	-2.52761	2.23239	-2.56048	3.17152	-2.01123	3.15177	-0.99992	0.0550804
0.514834	0.952834	-0.724113	0.0213868	10.6943	-0.582739	-0.777478	4.25852	-3.49278	5.02922	-2.47495	2.74405	-1.71032	2.46468	-2.53361	2.23239	-2.56748	3.16152	-2.01823	3.14477	-0.99992	0.0260804
0.510834	0.930834	-0.724113	-0.0540132	10.6943	-0.584739	-0.784478	4.24752	-3.50078	5.00922	-2.48195	2.73405	-1.71632	2.43768	-2.54261	2.22939	-2.57248	3.14152	-2.01823	3.13477	-0.99992	0.00108044
0.508834	0.920834	-0.724113	-0.0765132	10.6643	-0.591739	-0.784478	4.24452	-3.50278	4.99922	-2.48395	2.73405	-1.71832	2.42868	-2.54261	2.22139	-2.57448	3.12152	-2.03223	3.06977	-0.99992	-0.0006196
0.499834	0.874834	-0.724113	-0.0855132	10.6543	-0.607739	-0.798478	4.17052	-3.50478	4.97922	-2.48795	2.72405	-1.71932	2.41668	-2.54461	2.20339	-2.57448	3.12152	-2.03623	3.05077	-0.99992	-0.0265196
0.485834	0.840834	-0.724113	-0.125413	10.6543	-0.629739	-0.801478	4.14552	-3.51578	4.95922	-2.50395	2.71405	-1.72532	2.41568	-2.54661	2.15539	-2.57848	3.09152	-2.03723	3.04177	-0.99992	-0.0277196
0.480834	0.827834	-0.724113	-0.189513	10.6243	-0.661739	-0.820478	4.12152	-3.51778	4.89922	-2.50395	2.70405	-1.72732	2.40468	-2.54661	2.14839	-2.58248	3.08152	-2.06223	3.03877	-0.99992	-0.0291196
0.429834	0.802834	-0.724113	-0.197413	10.5943	-0.696739	-0.828478	4.11852	-3.51978	4.87922	-2.50895	2.68405	-1.73132	2.39568	-2.55361	2.13539	-2.58348	3.08152	-2.06823	2.98877	-0.99992	-0.0291196
0.423834	0.796834	-0.724113	-0.724113	10.5943	-0.707739	-0.833478	4.10452	-3.52178	4.85922	-2.51195	2.67405	-1.73832	2.36868	-2.56061	2.13339	-2.58548	3.07152	-2.08923	2.98777	-0.99992	-0.0313196
0.413834	0.777834	-0.724113	-0.724113	10.5943	-0.749739	-0.837478	4.08152	-3.53378	4.84922	-2.52095	2.65405	-1.74332	2.36768	-2.56561	2.12039	-2.58548	3.07152	-2.10723	2.95477	-0.99992	-0.0629196
0.411834	0.753834	-0.724113	-0.724113	10.5843	-0.753739	-0.839478	4.02952	-3.53878	4.83922	-2.52195	2.65405	-1.74532	2.36368	-2.56761	2.09839	-2.58748	3.06152	-2.11823	2.94977	-0.99992	-0.0703196
0.410834	0.738834	-0.724113	-0.724113	10.5643	-0.777739	-0.848478	4.00152	-3.54378	4.82922	-2.52495	2.64405	-1.74632	2.36368	-2.58561	2.09539	-2.59648	3.05152	-2.11823	2.94477	-0.99992	-0.0732196
0.405834	0.731834	-0.724113	-0.724113	10.5643	-0.804739	-0.854478	3.98452	-3.54578	4.80922	-2.53195	2.63405	-1.74732	2.36368	-2.58961	2.08639	-2.61648	3.01152	-2.12923	2.94077	-0.99992	-0.0767196
0.372834	0.724834	-0.724113	-0.724113	10.5543	-0.814739	-0.854478	3.98252	-3.55778	4.79922	-2.54895	2.62405	-1.74932	2.36268	-2.60061	2.04539	-2.61948	2.99152	-2.13123	2.92577	-0.99992	-0.0836196
0.353834	0.695834	-0.724113	-0.724113	10.5443	-0.829739	-0.864478	3.94852	-3.56078	4.79922	-2.55295	2.61405	-1.76732	2.35368	-2.60961	2.02739	-2.62848	2.97152	-2.13623	2.92377	-0.99992	-0.0955196
0.331834	0.638834	-0.724113	-0.724113	10.5143	-0.841739	-0.869478	3.94052	-3.56578	4.78922	-2.55295	2.60405	-1.76832	2.33368	-2.62761	2.02439	-2.63148	2.95152	-2.14423	2.92177	-0.99992	-0.11382
0.327834	0.565834	-0.724113	-0.724113	10.5143	-0.851739	-0.871478	3.93652	-3.57878	4.78922	-2.55695	2.60405	-1.77332	2.31868	-2.62861	2.02339	-2.64148	2.94152	-2.14523	2.91777	-0.99992	-0.12462
0.316834	0.565834	-0.724113	-0.724113	10.5043	-0.856739	-0.877478	3.92652	-3.58178	4.77922	-2.55695	2.59405	-1.77932	2.31768	-2.63261	2.01439	-2.64148	2.94152	-2.15023	2.91277	-0.99992	-0.12592
0.290834	0.530834	-0.724113	-0.724113	10.4943	-0.862739	-0.880478	3.89952	-3.60878	4.77922	-2.55995	2.58405	-1.77932	2.30668	-2.64461	2.01439	-2.64248	2.94152	-2.16823	2.85977	-0.99992	-0.12762
0.275834	0.499834	-0.724113	-0.724113	10.4843	-0.872739	-0.883478	3.87552	-3.60878	4.75922	-2.56095	2.57405	-1.78332	2.30168	-2.66161	2.00339	-2.64548	2.93152	-2.16823	2.84277	-0.99992	-0.12982
0.272834	0.480834	-0.724113	-0.724113	10.4743	-0.887739	-0.883478	3.86652	-3.61078	4.75922	-2.56995	2.56405	-1.79632	2.29068	-2.66861	1.99839	-2.64648	2.87152	-2.17223	2.82877	-0.99992	-0.14772
0.272834	0.472834	-0.724113	-0.724113	10.4743	-0.890739	-0.896478	3.82852	-3.63378	4.72922	-2.58295	2.56405	-1.79732	2.28968	-2.67861	1.99039	-2.65648	2.87152	-2.17223	2.82777	-0.99992	-0.15602
0.246834	0.463834	-0.724113	-0.724113	10.4643	-0.903739	-0.896478	3.82252	-3.64178	4.70922	-2.58995	2.54405	-1.79932	2.25768	-2.68061	1.97839	-2.66248	2.84152	-2.17723	2.80577	-0.99992	-0.16542
0.245834	0.455834	-0.724113	-0.724113	10.4643	-0.909739	-0.899478	3.80752	-3.64178	4.68922	-2.59695	2.53405	-1.82132	2.23868	-2.68961	1.97539	-2.66848	2.84152	-2.17823	2.80377	-0.99992	-0.17092
0.225834	0.455834	-0.724113	-0.724113	10.4443	-0.913739	-0.906478	3.80352	-3.64578	4.65922	-2.60095	2.53405	-1.82132	2.23468	-2.69361	1.97139	-2.67248	2.83152	-2.18123	2.78177	-0.99992	-0.19552
0.208834	0.455834	-0.724113	-0.724113	10.4443	-0.915739	-0.910478	3.75152	-3.64778	4.65922	-2.60195	2.53405	-1.82532	2.22668	-2.69661	1.94439	-2.67348	2.79152	-2.18523	2.77577	-0.99992	-0.20112
0.200834	0.428834	-0.724113	-0.724113	10.3843	-0.917739	-0.923478	3.75052	-3.64978	4.64922	-2.60495	2.52405	-1.82632	2.22368	-2.69861	1.93039	-2.68348	2.79152	-2.18623	2.77577	-0.99992	-0.20432
0.195834	0.425834	-0.724113	-0.724113	10.3743	-0.925739	-0.933478	3.70552	-3.65378	4.62922	-2.60695	2.50405	-1.82832	2.20568	-2.69861	1.93039	-2.69348	2.78152	-2.18723	2.74477	-0.99992	-0.20452
0.195834	0.395834	-0.724113	-0.724113	10.3643	-0.936739	-0.937478	3.70352	-3.65878	4.60922	-2.60695	2.50405	-1.82932	2.19468	-2.71261	1.92939	-2.69448	2.77152	-2.19023	2.72277	-0.99992	-0.21272
0.192834	0.387834	-0.724113	-0.724113	10.3543	-0.944739	-0.940478	3.66552	-3.66278	4.57922	-2.61695	2.48405	-1.83132	2.19268	-2.71661	1.92039	-2.69448	2.77152	-2.19223	2.71377	-0.99992	-0.23082
0.183834	0.381834	-0.724113	-0.724113	10.3543	-0.959739	-0.946478	3.62952	-3.67378	4.56922	-2.64795	2.48405	-1.84632	2.17568	-2.72061	1.91639	-2.69648	2.73152	-2.19423	2.70477	-0.99992	-0.23112
0.168834	0.363834	-0.724113	-0.724113	10.3443	-0.965739	-0.947478	3.62352	-3.68178	4.56922	-2.64895	2.48405	-1.87032	2.16868	-2.72561	1.90839	-2.69848	2.73152	-2.19623	2.69777	-0.99992	-0.23482
0.140834	0.344834	-0.724113	-0.724113	10.3343	-1.02074	-0.964478	3.60052	-3.69278	4.55922	-2.64895	2.48405	-1.87232	2.14768	-2.72861	1.90039	-2.69948	2.72152	-2.21723	2.66977	-0.99992	-0.23842
0.136834	0.335834	-0.724113	-0.724113	10.3343	-1.03674	-0.974478	3.57052	-3.69678	4.54922	-2.65895	2.48405	-1.87732	2.13868	-2.73861	1.89439	-2.70748	2.71152	-2.22323	2.66777	-0.99992	-0.23862
0.124834	0.332834	-0.724113	-0.724113	10.3243	-1.04474	-0.978478	3.53552	-3.71078	4.46922	-2.66995	2.47405	-1.88332	2.10968	-2.74661	1.87539	-2.70948	2.65152	-2.22523	2.66077	-0.99992	-0.23992
0.110834	0.305834	-0.724113	-0.724113	10.3143	-1.10174	-0.984478	3.45452	-3.71478	4.46922	-2.67495	2.46405	-1.88932	2.10568	-2.75261	1.87539	-2.71548	2.65152	-2.22823	2.64277	-0.99992	-0.24962
0.104834	0.292834	-0.724113	-0.724113	10.3043	-1.10574	-0.984478	3.44752	-3.72178	4.44922	-2.67895	2.45405	-1.91632	2.10368	-2.75361	1.86339	-2.73148	2.65152	-2.22823	2.63977	-0.99992	-0.25042
0.103834	0.283834	-0.724113	-0.724113	10.3043	-1.10674	-0.991478	3.44252	-3.73078	4.43922	-2.68195	2.45405	-1.91932	2.09668	-2.75861	1.85539	-2.73648	2.63152	-2.23523	2.63377	-0.99992	-0.26562
0.0988343	0.263834	-0.724113	-0.724113	10.2643	-1.11774	-0.994478	3.43352	-3.73578	4.43922	-2.68695	2.44405	-1.92032	2.09468	-2.76161	1.85139	-2.74248	2.62152	-2.25523	2.63177	-0.99992	-0.27462
0.0918343	0.212834	-0.724113	-0.724113	10.2343	-1.11974	-0.996478	3.42752	-3.73878	4.43922	-2.68795	2.44405	-1.92532	2.08968	-2.76261	1.84539	-2.75248	2.61152	-2.25523	2.62277	-0.99992	-0.28662
0.0878343	0.201834	-0.724113	-0.724113	10.2143	-1.13774	-0.999478	3.41552	-3.74078	4.41922	-2.69195	2.44405	-1.93932	2.08868	-2.76461	1.83939	-2.75248	2.60152	-2.25923	2.62177	-0.99992	-0.29322
0.0858343	0.142834	-0.724113	-0.724113	10.2143	-1.14374	-1.00548	3.41452	-3.74978	4.37922	-2.69795	2.43405	-1.94232	2.06068	-2.77161	1.82839	-2.75848	2.59152	-2.25923	2.60777	-0.99992	-0.29402
0.0708343	0.134834	-0.724113	-0.724113	10.2043	-1.15574	-1.00648	3.39752	-3.75078	4.35922	-2.69995	2.43405	-1.94732	2.05468	-2.77261	1.81439	-2.77648	2.59152	-2.26123	2.60377	-0.99992	-0.29562
0.0678343	0.127834	-0.724113	-0.724113	10.2043	-1.16774	-1.00748	3.37652	-3.77378	4.32922	-2.69995	2.43405	-1.95032	2.05468	-2.77361	1.81139	-2.78748	2.59152	-2.27423	2.59477	-0.99992	-0.30112
0.0588343	0.127834	-0.724113	-0.724113	10.1743	-1.17274	-1.00848	3.35452	-3.77778	4.32922	-2.69995	2.43405	-1.95132	2.05168	-2.77861	1.80239	-2.79048	2.58152	-2.27623	2.58977	-0.99992	-0.32322
0.0548343	0.126834	-0.724113	-0.724113	10.1743	-1.17974	-1.01348	3.34552	-3.78278	4.32922	-2.70895	2.41405	-1.95132	2.04568	-2.77961	1.77839	-2.79248	2.56152	-2.27723	2.58877	-0.99992	-0.35022
0.0478343	0.121834	-0.724113	-0.724113	10.1643	-1.19474	-1.01348	3.30452	-3.78478	4.29922	-2.71295	2.41405	-1.96832	2.04168	-2.80961	1.77439	-2.79448	2.54152	-2.27923	2.56977	-0.99992	-0.35362
0.0438343	0.119834	-0.724113	-0.724113	10.1543	-1.23974	-1.01848	3.29152	-3.78878	4.28922	-2.72095	2.41405	-1.97132	2.04068	-2.81261	1.76039	-2.81048	2.54152	-2.27923	2.53777	-0.99992	-0.36122
0.0248343	0.117834	-0.724113	-0.724113	10.1443	-1.24374	-1.02348	3.25252	-3.80578	4.28922	-2.72295	2.40405	-1.97532	2.03568	-2.82061	1.75639	-2.81248	2.54152	-2.28523	2.53377	-0.99992	-0.37172
0.0228343	0.111834	-0.724113	-0.724113	10.1443	-1.29574	-1.02548	3.24452	-3.80678	4.27922	-2.72695	2.40405	-1.98132	2.02168	-2.82461	1.75539	-2.83948	2.53152	-2.29023	2.50877	-0.99992	-0.37702
0.0228343	0.109834	-0.724113	-0.724113	10.1043	-1.29774	-1.03148	3.22452	-3.81278	4.24922	-2.73195	2.40405	-1.98432	2.01568	-2.82461	1.74939	-2.84048	2.52152	-2.29423	2.45977	-0.99992	-0.37732
0.0208343	0.0748343	-0.724113	-0.724113	10.0943	-1.30874	-1.05148	3.17552	-3.84378	4.24922	-2.73495	2.39405	-1.99232	2.01168	-2.82461	1.74839	-2.84148	2.51152	-2.29823	2.45177	-0.99992	-0.47442
0.0158343	0.0298343	-0.724113	-0.724113	10.0843	-1.32074	-1.05648	3.12652	-3.84478	4.23922	-2.74695	2.39405	-1.99332	2.00968	-2.82961	1.74839	-2.85148	2.51152	-2.29923	2.43177	-0.99992	-0.53722
0.00483434	0.0118343	-0.724113	-0.724113	10.0643	-1.32374	-1.05748	3.09352	-3.85978	4.18922	-2.75595	2.37405	-1.99632	2.00868	-2.83661	1.74639	-2.85548	2.50152	-2.29923	2.41677	-0.99992	-0.99992
0.00083434	0.00183434	-0.724113	-0.724113	10.0543	-1.32774	-1.05848	3.08352	-3.87878	4.18922	-2.75695	2.37405	-2.00232	1.98568	-2.83861	1.73839	-2.86048	2.49152	-2.30323	2.38677	-0.99992	-0.99992
0.00083434	-0.0331657	-0.724113	-0.724113	10.0443	-1.33574	-1.06148	3.05352	-3.88478	4.15922	-2.75695	2.35405	-2.01132	1.98168	-2.84461	1.73739	-2.86048	2.49152	-2.30623	2.38577	-0.99992	-0.99992
-0.0101657	-0.0651657	-0.724113	-0.724113	10.0343	-1.35774	-1.06748	3.05052	-3.88578	4.15922	-2.75795	2.35405	-2.01332	1.95368	-2.86161	1.73139	-2.86848	2.46152	-2.32023	2.36877	-0.99992	-0.99992
-0.0141657	-0.0751657	-0.724113	-0.724113	10.0343	-1.36074	-1.06848	3.04752	-3.89778	4.13922	-2.76395	2.34405	-2.01532	1.95268	-2.86661	1.72839	-2.86948	2.46152	-2.32423	2.36777	-0.99992	-0.99992
-0.0271657	-0.102166	-0.724113	-0.724113	10.0143	-1.36374	-1.09148	3.02452	-3.90578	4.12922	-2.76695	2.34405	-2.01832	1.95068	-2.87061	1.72539	-2.87048	2.45152	-2.33123	2.35177	-0.99992	-0.99992
-0.0281657	-0.103166	-0.724113	-0.724113	9.99426	-1.37174	-1.10048	3.01552	-3.91078	4.10922	-2.78295	2.33405	-2.02032	1.95068	-2.87061	1.71939	-2.87148	2.45152	-2.33223	2.34977	-0.99992	-0.99992
-0.0371657	-0.106166	-0.724113	-0.724113	9.98426	-1.37374	-1.10648	3.00852	-3.91278	4.08922	-2.80995	2.32405	-2.02032	1.95068	-2.87361	1.71439	-2.88348	2.44152	-2.33523	2.33677	-0.99992	-0.99992
-0.0461657	-0.112166	-0.724113	-0.724113	9.97426	-1.40274	-1.10648	2.99252	-3.92778	4.07922	-2.81095	2.32405	-2.02232	1.94868	-2.87361	1.70739	-2.88448	2.43152	-2.33923	2.33377	-0.99992	-0.99992
-0.0541657	-0.116166	-0.724113	-0.724113	9.97426	-1.40274	-1.10848	2.97652	-3.92878	4.07922	-2.81495	2.31405	-2.05032	1.94768	-2.87861	1.70139	-2.88548	2.43152	-2.34123	2.32977	-0.99992	-0.99992
-0.0551657	-0.116166	-0.724113	-0.724113	9.97426	-1.41074	-1.12048	2.97552	-3.93178	4.06922	-2.84795	2.31405	-2.05132	1.93268	-2.88361	1.70139	-2.89148	2.43152	-2.34323	2.32777	-0.99992	-0.99992
-0.0621657	-0.125166	-0.724113	-0.724113	9.94426	-1.41274	-1.12548	2.90852	-3.93378	4.05922	-2.85695	2.31405	-2.05132	1.93268	-2.90361	1.68339	-2.89248	2.42152	-2.35123	2.32277	-0.99992	-0.99992
-0.0701657	-0.132166	-0.724113	-0.724113	9.94426	-1.42374	-1.15148	2.90052	-3.94478	4.05922	-2.85795	2.29405	-2.05532	1.93068	-2.90861	1.68139	-2.89248	2.39152	-2.35323	2.32277	-0.99992	-0.99992
-0.0721657	-0.137166	-0.724113	-0.724113	9.94426	-1.43574	-1.16848	2.89352	-3.94578	4.04922	-2.85895	2.28405	-2.05932	1.92968	-2.91461	1.67039	-2.90348	2.38152	-2.35923	2.31777	-0.99992	-0.99992
-0.0881657	-0.166166	-0.724113	-0.724113	9.93426	-1.44974	-1.17648	2.89252	-3.94978	4.03922	-2.86995	2.27405	-2.07132	1.91568	-2.91561	1.66339	-2.90948	2.38152	-2.36123	2.30277	-0.99992	-0.99992
-0.0931657	-0.172166	-0.724113	-0.724113	9.93426	-1.44974	-1.18348	2.88352	-3.96878	4.02922	-2.86995	2.27405	-2.07132	1.91268	-2.91561	1.65639	-2.92348	2.38152	-2.36323	2.28977	-0.99992	-0.99992
-0.101166	-0.179166	-0.724113	-0.724113	9.92426	-1.45574	-1.18748	2.88052	-3.97178	4.02922	-2.87595	2.27405	-2.07532	1.90968	-2.91761	1.65139	-2.92548	2.37152	-2.38623	2.28477	-0.99992	-0.99992
-0.117166	-0.183166	-0.724113	-0.724113	9.91426	-1.45774	-1.18948	2.86352	-3.97278	3.99922	-2.87695	2.26405	-2.07932	1.90668	-2.92261	1.64839	-2.93048	2.36152	-2.38823	2.28377	-0.99992	-0.99992
-0.125166	-0.189166	-0.724113	-0.724113	9.91426	-1.47374	-1.19348	2.85952	-3.97878	3.99922	-2.89895	2.26405	-2.07932	1.90368	-2.92761	1.63739	-2.93848	2.36152	-2.39923	2.27677	-0.99992	-0.99992
-0.126166	-0.200166	-0.724113	-0.724113	9.91426	-1.48074	-1.19648	2.84352	-3.98178	3.98922	-2.89995	2.26405	-2.08432	1.87568	-2.93161	1.63539	-2.94248	2.35152	-2.40323	2.26477	-0.99992	-0.99992
-0.132166	-0.225166	-0.724113	-0.724113	9.91426	-1.48074	-1.20248	2.83852	-3.98678	3.97922	-2.90295	2.24405	-2.09132	1.85068	-2.93461	1.63239	-2.95148	2.35152	-2.40723	2.25577	-0.99992	-0.99992
-0.134166	-0.227166	-0.724113	-0.724113	9.89426	-1.48874	-1.20548	2.83452	-3.98878	3.95922	-2.91295	2.23405	-2.09532	1.84868	-2.93561	1.63139	-2.97948	2.34152	-2.41023	2.25177	-0.99992	-0.99992
-0.150166	-0.229166	-0.724113	-0.724113	9.89426	-1.50474	-1.20948	2.78952	-4.00878	3.94922	-2.91495	2.23405	-2.09932	1.83768	-2.94161	1.63039	-2.98248	2.34152	-2.41223	2.25077	-0.99992	-0.99992
-0.151166	-0.233166	-0.724113	-0.724113	9.89426	-1.52574	-1.21548	2.72852	-4.01678	3.92922	-2.93295	2.23405	-2.10832	1.83368	-2.94661	1.63039	-2.98348	2.34152	-2.41423	2.24877	-0.99992	-0.99992
-0.151166	-0.234166	-0.724113	-0.724113	9.87426	-1.53474	-1.21748	2.72052	-4.01978	3.91922	-2.94295	2.21405	-2.11132	1.83168	-2.94961	1.62139	-2.98748	2.33152	-2.43623	2.24477	-0.99992	-0.99992
-0.159166	-0.260166	-0.724113	-0.724113	9.86426	-1.54174	-1.22948	2.71752	-4.02878	3.90922	-2.95395	2.21405	-2.11332	1.82668	-2.95161	1.60939	-2.99648	2.31152	-2.44023	2.23577	-0.99992	-0.99992
-0.162166	-0.298166	-0.724113	-0.724113	9.83426	-1.54374	-1.23148	2.64952	-4.04978	3.89922	-2.95795	2.21405	-2.11632	1.78668	-2.95261	1.60739	-3.00548	2.30152	-2.46823	2.21677	-0.99992	-0.99992
-0.167166	-0.306166	-0.724113	-0.724113	9.82426	-1.54874	-1.24048	2.63852	-4.05078	3.89922	-2.96395	2.21405	-2.11632	1.78068	-2.96961	1.60439	-3.01848	2.30152	-2.48223	2.21477	-0.99992	-0.99992
-0.171166	-0.312166	-0.724113	-0.724113	9.80426	-1.55874	-1.24248	2.63252	-4.05278	3.89922	-2.96695	2.21405	-2.13232	1.76968	-2.99361	1.60339	-3.02148	2.29152	-2.49323	2.20177	-0.99992	-0.99992
-0.178166	-0.319166	-0.724113	-0.724113	9.77426	-1.59374	-1.25648	2.62552	-4.05878	3.88922	-2.97495	2.21405	-2.13832	1.76668	-2.99861	1.59639	-3.02248	2.29152	-2.50123	2.20077	-0.99992	-0.99992
-0.180166	-0.326166	-0.724113	-0.724113	9.77426	-1.61174	-1.25748	2.48852	-4.07278	3.87922	-2.97995	2.21405	-2.14532	1.76668	-3.00161	1.59339	-3.02948	2.28152	-2.50523	2.19877	-0.99992	-0.99992
-0.196166	-0.327166	-0.724113	-0.724113	9.75426	-1.62374	-1.27148	2.47352	-4.07578	3.87922	-2.97995	2.20405	-2.14532	1.76468	-3.00661	1.59139	-3.04348	2.28152	-2.51923	2.19677	-0.99992	-0.99992
-0.198166	-0.328166	-0.724113	-0.724113	9.74426	-1.62474	-1.29548	2.46252	-4.09078	3.84922	-2.98295	2.20405	-2.16132	1.76168	-3.00761	1.59039	-3.04748	2.28152	-2.54423	2.18677	-0.99992	-0.99992
-0.217166	-0.328166	-0.724113	-0.724113	9.73426	-1.62874	-1.29748	2.45052	-4.10378	3.82922	-2.98895	2.19405	-2.16132	1.74068	-3.01961	1.57839	-3.04748	2.28152	-2.57123	2.18277	-0.99992	-0.99992
-0.237166	-0.334166	-0.724113	-0.724113	9.72426	-1.63074	-1.29848	2.44852	-4.10678	3.82922	-2.98895	2.18405	-2.17532	1.73968	-3.02461	1.56239	-3.04848	2.26152	-2.57423	2.17877	-0.99992	-0.99992
-0.239166	-0.345166	-0.724113	-0.724113	9.70426	-1.63674	-1.30748	2.44852	-4.10878	3.81922	-2.99295	2.18405	-2.18132	1.71968	-3.02561	1.55939	-3.05048	2.26152	-2.59623	2.15877	-0.99992	-0.99992
-0.239166	-0.360166	-0.724113	-0.724113	9.68426	-1.64374	-1.31448	2.44152	-4.11478	3.76822	-2.99395	2.18405	-2.20132	1.71868	-3.02761	1.55739	-3.05048	2.25152	-2.62523	2.13377	-0.99992	-0.99992
-0.253166	-0.369166	-0.724113	-0.724113	9.68426	-1.64874	-1.31548	2.38352	-4.12578	3.75122	-2.99495	2.17405	-2.21132	1.71368	-3.03361	1.55639	-3.05248	2.24152	-2.65023	2.13177	-0.99992	-0.99992
-0.260166	-0.379166	-0.724113	-0.724113	9.68426	-1.65274	-1.32248	2.37052	-4.16778	3.74422	-2.99995	2.17405	-2.23832	1.70368	-3.03361	1.55539	-3.05448	2.23152	-2.65223	2.13077	-0.99992	-0.99992
-0.268166	-0.382166	-0.724113	-0.724113	9.67426	-1.65874	-1.32448	2.36952	-4.17278	3.74422	-3.00895	2.17405	-2.24332	1.69468	-3.03961	1.55439	-3.05448	2.22152	-3.74723	2.12877	-0.99992	-0.99992
-0.274166	-0.396166	-0.724113	-0.724113	9.66426	-1.66574	-1.34648	2.36552	-4.18978	3.74122	-3.01295	2.17405	-2.25632	1.69368	-3.04661	1.54939	-3.06348	2.21152	-3.74723	2.10277	-0.99992	-0.99992
-0.322166	-0.401166	-0.724113	-0.724113	9.61426	-1.66574	-1.35348	2.30752	-4.21978	3.72222	-3.01495	2.17405	-2.25832	1.69168	-3.04661	1.53739	-3.06448	2.21152	-3.74723	2.10077	-0.99992	-0.99992
-0.326166	-0.417166	-0.724113	-0.724113	9.61426	-1.66574	-1.36948	2.26752	-4.22878	3.66922	-3.02195	2.16405	-2.26032	1.68368	-3.05061	1.51539	-3.06648	2.21152	-3.74723	2.09377	-0.99992	-0.99992
-0.328166	-0.424166	-0.724113	-0.724113	9.61426	-1.66574	-1.37048	2.22952	-4.25678	3.66622	-3.02595	2.14405	-2.26932	1.67368	-3.05861	1.51339	-3.06948	2.21152	-3.74723	2.09277	-0.99992	-0.99992
-0.336166	-0.464166	-0.724113	-0.724113	9.60426	-1.66674	-1.37648	2.16852	-4.26378	3.64522	-3.02695	2.13405	-2.27232	1.66968	-3.07061	1.51139	-3.07348	2.19152	-3.74723	2.07877	-0.99992	-0.99992
-0.400166	-0.466166	-0.724113	-0.724113	9.60426	-1.67374	-1.38448	2.15452	-4.26678	3.64322	-3.03395	2.13405	-2.28232	1.66768	-3.08061	1.49939	-3.07348	2.19152	-3.74723	2.07777	-0.99992	-0.99992
-0.401166	-0.482166	-0.724113	-0.724113	9.60426	-1.67874	-1.38648	2.12752	-4.28278	3.63222	-3.03395	2.13405	-2.28232	1.66568	-3.08361	1.48539	-3.07548	2.18152	-3.74723	2.07677	-0.99992	-0.99992
-0.408166	-0.494166	-0.724113	-0.724113	9.59426	-1.67974	-1.39648	2.12052	-4.29178	3.62922	-3.03695	2.13405	-2.28332	1.64268	-3.08661	1.47839	-3.07848	2.18152	-3.74723	2.07677	-0.99992	-0.99992
-0.415166	-0.501166	-0.724113	-0.724113	9.59426	-1.68674	-1.40648	2.11452	-4.29878	3.61922	-3.04395	2.12405	-2.29432	1.63968	-3.08761	1.47039	-3.09148	2.17152	-3.74723	2.07077	-0.99992	-0.99992
-0.456166	-0.511166	-0.724113	-0.724113	9.58426	-1.69274	-1.41048	2.08452	-4.29978	3.61722	-3.04595	2.12405	-2.29532	1.63368	-3.09361	1.46939	-3.09348	2.17152	-3.74723	2.06977	-0.99992	-0.99992
-0.479166	-0.514166	-0.724113	-0.724113	9.58426	-1.69574	-1.41348	2.08252	-4.30278	3.60222	-3.06395	2.12405	-2.29832	1.62068	-3.09661	1.46239	-3.09548	2.16152	-3.74723	2.06877	-0.99992	-0.99992
-1.57417	-0.514166	-0.724113	-0.724113	9.57426	-1.70074	-1.41748	2.04952	-4.30578	3.60122	-3.06495	2.11405	-2.29832	1.61868	-3.10261	1.45639	-3.09848	2.16152	-3.74723	2.06477	-0.99992	-0.99992
-1.57417	-0.517166	-0.724113	-0.724113	9.56426	-1.70474	-1.42648	2.03952	-4.32178	3.59122	-3.06695	2.10405	-2.30432	1.61868	-3.10461	1.44839	-3.10348	2.15152	-3.74723	2.06077	-0.99992	-0.99992
-1.57417	-0.530166	-0.724113	-0.724113	9.54426	-1.71174	-1.44548	2.02152	-4.33178	3.58822	-3.07395	2.10405	-2.30432	1.61568	-3.11161	1.44839	-3.11548	2.13152	-3.74723	2.05077	-0.99992	-0.99992
-1.57417	-0.539166	-0.724113	-0.724113	9.54426	-1.71974	-1.44748	2.00752	-4.33778	3.57822	-3.07395	2.10405	-2.31232	1.61468	-3.11461	1.44639	-3.12348	2.08152	-3.74723	2.03677	-0.99992	-0.99992
-1.57417	-0.542166	-0.724113	-0.724113	9.51426	-1.72074	-1.46148	1.98052	-4.34078	3.57722	-3.07695	2.10405	-2.31732	1.61268	-3.11461	1.44439	-3.13048	2.06152	-3.74723	2.02877	-0.99992	-0.99992
-1.57417	-0.542166	-0.724113	-0.724113	9.50426	-1.72174	-1.46448	1.98052	-4.34078	3.56222	-3.07695	2.10405	-2.32232	1.61068	-3.12761	1.43039	-3.13148	2.06152	-3.74723	2.02277	-0.99992	-0.99992
-1.57417	-0.550166	-0.724113	-0.724113	9.49426	-1.72274	-1.46848	1.97952	-4.34278	3.55822	-3.07695	2.10405	-2.33132	1.60068	-3.13361	1.42739	-3.14348	2.05152	-3.74723	2.00277	-0.99992	-0.99992
-1.57417	-0.561166	-0.724113	-0.724113	9.49426	-1.72474	-1.47248	1.96952	-4.34478	3.54122	-3.08095	2.10405	-2.33132	1.60068	-3.13661	1.42539	-3.14748	2.05152	-3.74723	1.97977	-0.99992	-0.99992
-1.57417	-0.563166	-0.724113	-0.724113	9.47426	-1.72874	-1.48048	1.96352	-4.36878	3.53622	-3.08895	2.10405	-2.34132	1.59768	-3.13861	1.41139	-3.16348	2.05152	-3.74723	1.96477	-0.99992	-0.99992
-1.57417	-0.568166	-0.724113	-0.724113	9.45426	-1.73874	-1.48548	1.95652	-4.37578	3.52722	-3.09295	2.09405	-2.34332	1.58268	-3.13961	1.39439	-3.16348	2.01152	-3.74723	1.95177	-0.99992	-0.99992
-1.57417	-0.574866	-0.724113	-0.724113	9.45426	-1.75074	-1.49148	1.94652	-4.37878	3.52622	-3.09495	2.08405	-2.35932	1.57768	-3.14761	1.39339	-3.16748	2.01152	-3.74723	1.94577	-0.99992	-0.99992
-1.57417	-0.580866	-0.724113	-0.724113	9.42426	-1.75374	-1.49948	1.92352	-4.37878	3.51822	-3.09995	2.08405	-2.36932	1.57568	-3.15361	1.38739	-3.17348	2.00152	-3.74723	1.94477	-0.99992	-0.99992
-1.57417	-0.583466	-0.724113	-0.724113	9.41426	-1.75574	-1.50248	1.92352	-4.38378	3.50322	-3.10095	2.08405	-2.36932	1.57168	-3.17061	1.38739	-3.17748	2.00152	-3.74723	1.92777	-0.99992	-0.99992
-1.57417	-0.592466	-0.724113	-0.724113	9.40426	-1.75774	-1.50248	1.86652	-4.40678	3.49222	-3.10695	2.08405	-2.36932	1.56868	-3.17861	1.38139	-3.18048	1.98152	-3.74723	1.92077	-0.99992	-0.99992
-1.57417	-0.598766	-0.724113	-0.724113	9.40426	-1.75874	-1.50648	1.85852	-4.42278	3.48222	-3.11195	2.07405	-2.37832	1.56568	-3.18361	1.37639	-3.18748	1.94152	-3.74723	1.90777	-0.99992	-0.99992
-1.57417	-0.600766	-0.724113	-0.724113	9.39426	-1.76874	-1.50748	1.85052	-4.43578	3.47522	-3.11995	2.07405	-2.38132	1.56468	-3.19361	1.36939	-3.19148	1.94152	-3.74723	1.90277	-0.99992	-0.99992
-1.57417	-0.603366	-0.724113	-0.724113	9.38426	-1.77974	-1.51448	1.83752	-4.43678	3.47222	-3.12495	2.07405	-2.39432	1.56468	-3.19761	1.36439	-3.19648	1.94152	-3.74723	1.87077	-0.99992	-0.99992
-1.57417	-0.610266	-0.724113	-0.724113	9.38426	-1.78074	-1.51548	1.83252	-4.44578	3.46622	-3.12895	2.06405	-2.40532	1.56068	-3.19861	1.35639	-3.19948	1.93152	-3.74723	1.82377	-0.99992	-0.99992
-1.57417	-0.620166	-0.724113	-0.724113	9.37426	-1.78074	-1.52348	1.81252	-4.44978	3.45922	-3.12895	2.05405	-2.40632	1.55568	-3.19861	1.35439	-3.20648	1.92152	-3.74723	1.81077	-0.99992	-0.99992
-1.57417	-0.634366	-0.724113	-0.724113	9.35426	-1.78174	-1.52648	1.76852	-4.46778	3.45922	-3.13695	2.05405	-2.41232	1.55368	-3.19861	1.35139	-3.21348	1.91152	-3.74723	1.80177	-0.99992	-0.99992
-1.57417	-0.634866	-0.724113	-0.724113	9.35426	-1.78474	-1.52748	1.76052	-4.47178	3.45322	-3.15395	2.05405	-2.42432	1.54968	-3.21561	1.33939	-3.21748	1.90152	-3.74723	1.80077	-0.99992	-0.99992
-1.57417	-0.636666	-0.724113	-0.724113	9.35426	-1.79074	-1.53048	1.73452	-4.47278	3.43022	-3.15595	2.04405	-2.42532	1.54968	-3.22561	1.33939	-3.23048	1.90152	-3.74723	1.80077	-0.99992	-0.99992
-1.57417	-0.638166	-0.724113	-0.724113	9.35426	-1.83374	-1.53548	1.72252	-4.47778	3.42922	-3.16895	2.04405	-2.42632	1.54468	-3.23861	1.33539	-3.23048	1.89152	-3.74723	1.79377	-0.99992	-0.99992
-1.57417	-0.638366	-0.724113	-0.724113	9.34426	-1.84074	-1.53748	1.70452	-4.48478	3.42622	-3.17295	2.04405	-2.44232	1.52668	-3.25761	1.33439	-3.23948	1.89152	-3.74723	1.79077	-0.99992	-0.99992
-1.57417	-0.638966	-0.724113	-0.724113	9.34426	-1.86774	-1.54148	1.67752	-4.51278	3.40522	-3.18095	2.02405	-2.44932	1.51168	-3.26461	1.33439	-3.23948	1.88152	-3.74723	1.78277	-0.99992	-0.99992
-1.57417	-0.645466	-0.724113	-0.724113	9.33426	-1.86874	-1.54448	1.67252	-4.52378	3.38822	-3.19195	2.02405	-2.45432	1.51168	-3.26661	1.32939	-3.25248	1.85152	-3.74723	1.77877	-0.99992	-0.99992
-1.57417	-0.650566	-0.724113	-0.724113	9.33426	-1.87474	-1.54848	1.67152	-4.52678	3.38122	-3.19495	2.02405	-2.46832	1.49768	-3.26861	1.32739	-3.25248	1.81152	-3.74723	1.76077	-0.99992	-0.99992
-1.57417	-0.651766	-0.724113	-0.724113	9.32426	-1.87874	-1.55148	1.63152	-4.53378	3.36222	-3.20395	2.01405	-2.48232	1.49168	-3.26861	1.32339	-3.25948	1.80152	-3.74723	1.75677	-0.99992	-0.99992
-1.57417	-0.654066	-0.724113	-0.724113	9.32426	-1.87874	-1.55448	1.62952	-4.53578	3.35822	-3.20495	2.01405	-2.48332	1.47468	-3.27361	1.30939	-3.26248	1.80152	-3.74723	1.74877	-0.99992	-0.99992
-1.57417	-0.660166	-0.724113	-0.724113	9.32426	-1.88374	-1.58248	1.62452	-4.53978	3.35522	-3.21195	2.01405	-2.49132	1.47468	-3.27561	1.29839	-3.26648	1.80152	-3.74723	1.73777	-0.99992	-0.99992
-1.57417	-0.667366	-0.724113	-0.724113	9.31426	-1.88874	-1.58248	1.60652	-4.54178	3.32922	-3.21295	2.00405	-2.50032	1.46968	-3.27861	1.29439	-3.26748	1.79152	-3.74723	1.73677	-0.99992	-0.99992
-1.57417	-0.670566	-0.724113	-0.724113	9.30426	-1.88974	-1.58648	1.57952	-4.54778	3.31322	-3.22895	2.00405	-2.50932	1.46268	-3.28761	1.29339	-3.26948	1.79152	-3.74723	1.72777	-0.99992	-0.99992
-1.57417	-0.686166	-0.724113	-0.724113	9.30426	-1.89974	-1.59248	1.57752	-4.55278	3.30322	-3.24995	2.00405	-2.51332	1.46168	-3.28861	1.29339	-3.27548	1.79152	-3.74723	1.71377	-0.99992	-0.99992
-1.57417	-0.687466	-0.724113	-0.724113	9.29426	-1.90874	-1.59448	1.55552	-4.55278	3.30122	-3.28295	1.98405	-2.52032	1.45568	-3.29761	1.28739	-3.27648	1.79152	-3.74723	1.71377	-0.99992	-0.99992
-1.57417	-0.698866	-0.724113	-0.724113	9.29426	-1.91774	-1.59948	1.52752	-4.58978	3.29422	-3.28395	1.97405	-2.52232	1.45268	-3.29961	1.28139	-3.27948	1.77152	-3.74723	1.70977	-0.99992	-0.99992
-1.57417	-0.699766	-0.724113	-0.724113	9.26426	-1.91974	-1.60148	1.50452	-4.59478	3.28522	-3.30095	1.97405	-2.54632	1.45268	-3.30161	1.28139	-3.28948	1.76152	-3.74723	1.70577	-0.99992	-0.99992
-1.57417	-0.700166	-0.724113	-0.724113	9.24426	-1.93174	-1.61148	1.48752	-4.59578	3.26922	-3.30895	1.97405	-2.55032	1.44568	-3.30161	1.27839	-3.29448	1.76152	-3.74723	1.67777	-0.99992	-0.99992
-1.57417	-0.708866	-0.724113	-0.724113	9.22426	-1.93874	-1.61248	1.46152	-4.59878	3.26522	-3.31595	1.96405	-2.55332	1.44368	-3.31261	1.27839	-3.30148	1.75152	-3.74723	1.67477	-0.99992	-0.99992
-1.57417	-0.723166	-0.724113	-0.724113	9.22426	-1.94574	-1.61348	1.44052	-4.60978	3.26322	-3.32195	1.96405	-2.55532	1.43868	-3.31361	1.26739	-3.30348	1.75152	-3.74723	1.65177	-0.99992	-0.99992
-1.57417	-0.727066	-0.724113	-0.724113	9.22426	-1.94674	-1.61548	1.43052	-4.61578	3.24922	-3.32395	1.95405	-2.55832	1.43468	-3.32561	1.25839	-3.30448	1.74152	-3.74723	1.63877	-0.99992	-0.99992
-1.57417	-0.734666	-0.724113	-0.724113	9.21426	-1.96274	-1.62048	1.41552	-4.61878	3.24622	-3.32695	1.94405	-2.55832	1.42868	-3.32761	1.24339	-3.30748	1.74152	-3.74723	1.63777	-0.99992	-0.99992
-1.57417	-0.745166	-0.724113	-0.724113	9.21426	-1.96874	-1.62248	1.40952	-4.61978	3.24522	-3.34695	1.94405	-2.55932	1.41868	-3.33161	1.23839	-3.31348	1.73152	-3.74723	1.62477	-0.99992	-0.99992
-1.57417	-0.748966	-0.724113	-0.724113	9.21426	-1.96874	-1.62348	1.40352	-4.62078	3.24222	-3.34695	1.93405	-2.58032	1.41368	-3.33261	1.23139	-3.31848	1.73152	-3.74723	1.60977	-0.99992	-0.99992
-1.57417	-0.751366	-0.724113	-0.724113	9.21426	-1.97074	-1.63048	1.39752	-4.62078	3.22722	-3.35595	1.93405	-2.58232	1.41068	-3.33561	1.22839	-3.32248	1.71152	-3.74723	1.59677	-0.99992	-0.99992
-1.57417	-0.752266	-0.724113	-0.724113	9.20426	-1.99174	-1.63448	1.39652	-4.62178	3.21122	-3.36395	1.91405	-2.58732	1.40268	-3.33661	1.22639	-3.32248	1.70152	-3.74723	1.59077	-0.99992	-0.99992
-1.57417	-0.754866	-0.724113	-0.724113	9.20426	-1.99374	-1.64248	1.38652	-4.65178	3.20922	-3.36595	1.91405	-2.59232	1.39268	-3.34761	1.22639	-3.32348	1.68152	-3.74723	1.57077	-0.99992	-0.99992
-1.57417	-0.762966	-0.724113	-0.724113	9.20426	-2.00174	-1.64548	1.38352	-4.65678	3.20822	-3.36695	1.91405	-2.60032	1.38968	-3.35561	1.22239	-3.32448	1.67952	-3.74723	1.55977	-0.99992	-0.99992
-1.57417	-0.764066	-0.724113	-0.724113	9.19426	-2.00574	-1.66248	1.38252	-4.65878	3.19422	-3.36895	1.89405	-2.60732	1.38668	-3.35661	1.22139	-3.33048	1.67752	-3.74723	1.54077	-0.99992	-0.99992
-1.57417	-0.764666	-0.724113	-0.724113	9.19426	-2.02644	-1.66948	1.37952	-4.66278	3.19322	-3.37795	1.87405	-2.61932	1.37468	-3.36861	1.22039	-3.33248	1.67152	-3.74723	1.53777	-0.99992	-0.99992
-1.57417	-0.768066	-0.724113	-0.724113	9.18426	-2.03504	-1.67948	1.37652	-4.68478	3.18822	-3.38095	1.87405	-2.62432	1.36368	-3.37061	1.21839	-3.33948	1.66952	-3.74723	1.52477	-0.99992	-0.99992
-1.57417	-0.772166	-0.724113	-0.724113	9.18426	-2.04404	-1.68448	1.36852	-4.69378	3.17522	-3.38195	1.85405	-2.63732	1.35868	-3.37061	1.21239	-3.34048	1.65852	-3.74723	1.52177	-0.99992	-0.99992
-1.57417	-0.773066	-0.724113	-0.724113	9.16426	-2.05064	-1.68448	1.36052	-4.70178	3.17322	-3.38495	1.84405	-2.64032	1.35768	-3.37361	1.20439	-3.34548	1.65152	-3.74723	1.51277	-0.99992	-0.99992
-1.57417	-0.773566	-0.724113	-0.724113	9.15426	-2.05174	-1.70648	1.32852	-4.71878	3.15822	-3.39895	1.83405	-2.65232	1.34968	-3.37761	1.20339	-3.35048	1.64152	-3.74723	1.49177	-0.99992	-0.99992
-1.57417	-0.778566	-0.724113	-0.724113	9.10426	-2.05494	-1.70948	1.32552	-4.73978	3.15522	-3.40495	1.83405	-2.65932	1.31568	-3.38061	1.20139	-3.35048	1.63452	-3.74723	1.49077	-0.99992	-0.99992
-1.57417	-0.780266	-0.724113	-0.724113	9.10426	-2.05714	-1.71148	1.26852	-4.74978	3.14422	-3.40495	1.83405	-2.66732	1.29668	-3.38961	1.19939	-3.35448	1.63152	-3.74723	1.48777	-0.99992	-0.99992
-1.57417	-0.785266	-0.724113	-0.724113	9.08426	-2.05854	-1.71148	1.25452	-4.74978	3.13522	-3.40795	1.83405	-2.66932	1.28468	-3.41061	1.19139	-3.36048	1.62752	-3.74723	1.48477	-0.99992	-0.99992
-1.57417	-0.787366	-0.724113	-0.724113	9.08426	-2.06384	-1.72648	1.25452	-4.75778	3.12722	-3.40795	1.83405	-2.67632	1.24468	-3.41561	1.18839	-3.36148	1.62052	-3.74723	1.48377	-0.99992	-0.99992
-1.57417	-0.788566	-0.724113	-0.724113	9.07426	-2.07494	-1.72848	1.24052	-4.76878	3.11822	-3.42295	1.82405	-2.70032	1.22868	-3.41761	1.18539	-3.38348	1.61852	-3.74723	1.47877	-0.99992	-0.99992
-1.57417	-0.795566	-0.724113	-0.724113	9.07426	-2.07894	-1.73148	1.23352	-4.77178	3.11322	-3.42395	1.81405	-2.70232	1.22368	-3.42061	1.18439	-3.40348	1.60052	-3.74723	1.46877	-0.99992	-0.99992
-1.57417	-0.805966	-0.724113	-0.724113	9.07426	-2.08114	-1.75748	1.22352	-4.77478	3.11322	-3.44995	1.81405	-2.71332	1.21468	-3.42361	1.18439	-3.41148	1.58952	-3.74723	1.46177	-0.99992	-0.99992
-1.57417	-0.807566	-0.724113	-0.724113	9.06426	-2.09054	-1.76848	1.21952	-4.77678	3.10722	-3.47295	1.81405	-2.71432	1.21468	-3.42561	1.18339	-3.41248	1.57752	-3.74723	1.46177	-0.99992	-0.99992
-1.57417	-0.814466	-0.724113	-0.724113	9.06426	-2.09094	-1.78748	1.19752	-4.78178	3.10422	-3.47595	1.80405	-2.72432	1.21168	-3.42761	1.18139	-3.43048	1.57752	-3.74723	1.45877	-0.99992	-0.99992
-1.57417	-0.821466	-0.724113	-0.724113	9.05426	-2.10454	-1.79748	1.16652	-4.78578	3.09922	-3.49395	1.80405	-2.72532	1.20068	-3.42961	1.17339	-3.43248	1.56952	-3.74723	1.43277	-0.99992	-0.99992
-1.57417	-0.847766	-0.724113	-0.724113	9.04426	-2.11174	-1.80148	1.15552	-4.82778	3.09022	-3.49895	1.79405	-2.72832	1.19868	-3.43061	1.17039	-3.45648	1.56952	-3.74723	1.38977	-0.99992	-0.99992
-1.57417	-0.858066	-0.724113	-0.724113	9.01426	-2.11174	-1.81648	1.14252	-4.83778	3.07722	-3.50895	1.79405	-2.72932	1.19068	-3.43261	1.16639	-3.45748	1.56452	-3.74723	1.38277	-0.99992	-0.99992
-1.57417	-0.867466	-0.724113	-0.724113	9.01426	-2.11974	-1.83048	1.13552	-4.86178	3.06822	-3.51495	1.76405	-2.73632	1.16668	-3.43561	1.16539	-3.46048	1.55752	-3.74723	1.37077	-0.99992	-0.99992
-1.57417	-0.891566	-0.724113	-0.724113	8.99426	-2.12134	-1.84848	1.13252	-4.88378	3.04922	-3.51495	1.76405	-2.74232	1.14868	-3.44961	1.16539	-3.47548	1.55652	-3.74723	1.36377	-0.99992	-0.99992
-1.57417	-0.892866	-0.724113	-0.724113	8.99426	-2.12474	-1.86748	1.10552	-4.90478	3.04522	-3.52795	1.75405	-2.75032	1.14768	-3.45761	1.16039	-3.47948	1.54652	-3.74723	1.34677	-0.99992	-0.99992
-1.57417	-0.900966	-0.724113	-0.724113	8.97426	-2.12594	-1.87248	1.09052	-4.90478	3.04022	-3.53995	1.75405	-2.75732	1.13268	-3.45861	1.15939	-3.47948	1.53952	-3.74723	1.34577	-0.99992	-0.99992
-1.57417	-0.917866	-0.724113	-0.724113	8.97426	-2.13184	-1.87748	1.08752	-4.91078	3.02422	-3.54395	1.75405	-2.76532	1.12668	-3.46461	1.14639	-3.48048	1.53852	-3.74723	1.33777	-0.99992	-0.99992
-1.57417	-0.938666	-0.724113	-0.724113	8.97426	-2.13334	-1.89348	1.08552	-4.92078	3.02022	-3.55295	1.75405	-2.78832	1.12068	-3.48361	1.14539	-3.49348	1.53252	-3.74723	1.32777	-0.99992	-0.99992
-1.57417	-0.968266	-0.724113	-0.724113	8.96426	-2.15044	-1.90448	1.07652	-4.97378	3.01822	-3.55995	1.75405	-2.79432	1.11968	-3.48461	1.14339	-3.50948	1.52552	-3.74723	1.32577	-0.99992	-0.99992
-1.57417	-0.986566	-0.724113	-0.724113	8.96426	-2.15184	-1.90548	1.06252	-5.00578	3.01722	-3.56495	1.74405	-2.79932	1.11668	-3.48461	1.13939	-3.51448	1.51652	-3.74723	1.31677	-0.99992	-0.99992
-1.57417	-1.06787	-0.724113	-0.724113	8.94426	-2.15344	-1.91248	1.05252	-5.04478	3.01122	-3.56695	1.74405	-2.80532	1.11568	-3.49661	1.13839	-3.51448	1.51552	-3.74723	1.30477	-0.99992	-0.99992
-1.57417	-1.13147	-0.724113	-0.724113	8.94426	-2.15394	-1.97048	1.04452	-5.17978	3.00522	-3.57595	1.73405	-2.80732	1.11268	-3.51461	1.12539	-3.51748	1.50952	-3.74723	1.29777	-0.99992	-0.99992
-1.57417	-1.30067	-0.724113	-0.724113	8.94426	-2.16314	-1.98948	1.03552	-5.33518	2.99522	-3.57595	1.71405	-2.81032	1.11068	-3.52461	1.12539	-3.52948	1.49752	-3.74723	1.29777	-0.99992	-0.99992
-1.57417	-1.57417	-0.724113	-0.724113	8.92426	-2.16364	-1.99148	1.02752	-5.76138	2.97622	-3.57695	1.71405	-2.83232	1.10468	-3.54461	1.12439	-3.54148	1.48152	-3.74723	1.29677	-0.99992	-0.99992
-1.57417	-1.57417	-0.724113	-0.724113	8.92426	-2.17194	-1.99348	1.02652	-6.22078	2.97322	-3.57695	1.71405	-2.84232	1.09568	-3.55161	1.12239	-3.54348	1.46052	-3.74723	1.29577	-0.99992	-0.99992
-1.57417	-1.57417	-0.724113	-0.724113	8.91426	-2.17474	-1.99348	1.00052	-6.22078	2.96722	-3.58095	1.71405	-2.84532	1.09568	-3.57261	1.11939	-3.54748	1.45752	-3.74723	1.29177	-0.99992	-0.99992
-1.57417	-1.57417	-0.724113	-0.724113	8.91426	-2.18384	-1.99648	0.988522	-6.22078	2.96322	-3.58795	1.71405	-2.84832	1.09268	-3.57461	1.11139	-3.55548	1.45452	-3.74723	1.27977	-0.99992	-0.99992
-1.57417	-1.57417	-0.724113	-0.724113	8.91426	-2.19124	-2.00648	0.948522	-6.22078	2.94922	-3.59095	1.71405	-2.84932	1.07568	-3.60161	1.10439	-3.55948	1.45152	-3.74723	1.27777	-0.99992	-0.99992
-1.57417	-1.57417	-0.724113	-0.724113	8.91426	-2.19484	-2.01648	0.945522	-6.22078	2.93522	-3.60795	1.70405	-2.85832	1.07468	-3.60161	1.09039	-3.56548	1.44752	-3.74723	1.26677	-0.99992	-0.99992
-1.57417	-1.57417	-0.724113	-0.724113	8.89426	-2.20114	-2.07648	0.922522	-6.22078	2.92922	-3.61395	1.70405	-2.86232	1.06268	-3.60361	1.08239	-3.57148	1.44252	-3.74723	1.26577	-0.99992	-0.99992
-1.57417	-1.57417	-0.724113	-0.724113	8.89426	-2.20464	-2.08648	0.896522	-6.22078	2.92822	-3.61795	1.70405	-2.86332	1.05168	-3.62361	1.07839	-3.57148	1.43452	-3.74723	1.26277	-0.99992	-0.99992
-1.57417	-1.57417	-0.724113	-0.724113	8.88426	-2.20784	-2.08648	0.891522	-6.22078	2.90922	-3.62095	1.69405	-2.87932	1.04868	-3.62561	1.07739	-3.57348	1.42752	-3.74723	1.25577	-0.99992	-0.99992
-1.57417	-1.57417	-0.724113	-0.724113	8.87426	-2.21454	-2.09248	0.877522	-6.22078	2.89522	-3.62195	1.68405	-2.89432	1.04368	-3.63961	1.07739	-3.58648	1.42352	-3.74723	1.23577	-0.99992	-0.99992
-1.57417	-1.57417	-0.724113	-0.724113	8.85426	-2.21964	-2.09748	0.876522	-6.22078	2.88722	-3.62295	1.67405	-2.90032	1.04168	-3.64261	1.07639	-3.59048	1.39252	-3.74723	1.23377	-0.99992	-0.99992
-1.57417	-1.57417	-0.724113	-0.724113	8.85426	-2.22134	-2.10948	0.870522	-6.22078	2.88422	-3.62595	1.67405	-2.90332	1.03868	-3.64261	1.07039	-3.59048	1.38852	-3.74723	1.22477	-0.99992	-0.99992
-1.57417	-1.57417	-0.724113	-0.724113	8.84426	-2.22414	-2.11148	0.860522	-6.22078	2.88422	-3.62995	1.67405	-2.92232	1.03368	-3.64561	1.07039	-3.59248	1.38752	-3.74723	1.22077	-0.99992	-0.99992
-1.57417	-1.57417	-0.724113	-0.724113	8.84426	-2.22694	-2.11348	0.859522	-6.22078	2.87522	-3.63195	1.64405	-2.97232	1.03168	-3.64661	1.05139	-3.60648	1.38252	-3.74723	1.21977	-0.99992	-0.99992
-1.57417	-1.57417	-0.724113	-0.724113	8.80426	-2.23014	-2.14748	0.856522	-6.22078	2.86522	-3.63495	1.63405	-2.98332	1.02768	-3.64861	1.05139	-3.61448	1.38152	-3.74723	1.20277	-0.99992	-0.99992
-1.57417	-1.57417	-0.724113	-0.724113	8.79426	-2.23034	-2.15648	0.849522	-6.22078	2.83422	-3.64995	1.62405	-2.99532	1.02268	-3.65361	1.03039	-3.63648	1.37952	-3.74723	1.18877	-0.99992	-0.99992
-1.57417	-1.57417	-0.724113	-0.724113	8.78426	-2.23574	-2.16548	0.840522	-6.22078	2.80322	-3.66095	1.62405	-2.99832	1.02168	-3.66161	1.02339	-3.64148	1.37652	-3.74723	1.18177	-0.99992	-0.99992
-1.57417	-1.57417	-0.724113	-0.724113	8.75426	-2.23754	-2.17248	0.823522	-6.22078	2.80322	-3.67095	1.61405	-3.02132	1.02068	-3.68561	1.01739	-3.64148	1.37052	-3.74723	1.17977	-0.99992	-0.99992
-1.57417	-1.57417	-0.724113	-0.724113	8.75426	-2.25694	-2.18248	0.816522	-6.22078	2.79722	-3.68695	1.60405	-3.02632	1.01968	-3.73261	1.01539	-3.64348	1.36552	-3.74723	1.16877	-0.99992	-0.99992
-1.57417	-1.57417	-0.724113	-0.724113	8.74426	-2.26044	-2.18548	0.782522	-6.22078	2.79322	-3.69595	1.60405	-3.03332	1.00468	-3.75461	1.01239	-3.64448	1.35952	-3.74723	1.15977	-0.99992	-0.99992
-1.57417	-1.57417	-0.724113	-0.724113	8.73426	-2.26894	-2.19948	0.773522	-6.22078	2.79022	-3.69995	1.59405	-3.03832	1.00068	-3.76061	0.993394	-3.65748	1.35652	-3.74723	1.14677	-0.99992	-0.99992
-1.57417	-1.57417	-0.724113	-0.724113	8.71426	-2.26984	-2.20248	0.772522	-6.22078	2.78022	-3.71395	1.59405	-3.04032	0.989678	-3.78161	0.987394	-3.67848	1.35352	-3.74723	1.14677	-0.99992	-0.99992
-1.57417	-1.57417	-0.724113	-0.724113	8.70426	-2.27064	-2.21848	0.770522	-6.22078	2.74922	-3.74395	1.59405	-3.04632	0.986678	-3.79261	0.983394	-3.68848	1.34952	-3.74723	1.13977	-0.99992	-0.99992
-1.57417	-1.57417	-0.724113	-0.724113	8.69426	-2.27544	-2.23348	0.767522	-6.22078	2.73922	-3.75395	1.59405	-3.05732	0.959678	-3.80761	0.981394	-3.69648	1.34652	-3.74723	1.13477	-0.99992	-0.99992
-1.57417	-1.57417	-0.724113	-0.724113	8.69426	-2.28494	-2.23448	0.767522	-6.22078	2.73222	-3.75895	1.57405	-3.05932	0.953678	-3.81261	0.977394	-3.69848	1.33452	-3.74723	1.12377	-0.99992	-0.99992
-1.57417	-1.57417	-0.724113	-0.724113	8.68426	-2.28984	-2.25248	0.765522	-6.22078	2.72822	-3.75895	1.56405	-3.07332	0.950678	-3.81661	0.972394	-3.70748	1.32952	-3.74723	1.08777	-0.99992	-0.99992
-1.57417	-1.57417	-0.724113	-0.724113	8.67426	-2.29404	-2.27948	0.730522	-6.22078	2.71022	-3.76695	1.55405	-3.08032	0.949678	-3.84261	0.972394	-3.71048	1.32252	-3.74723	1.08077	-0.99992	-0.99992
-1.57417	-1.57417	-0.724113	-0.724113	8.64426	-2.29934	-2.29848	0.690522	-6.22078	2.71022	-3.77095	1.55405	-3.08332	0.944678	-3.84361	0.972394	-3.71848	1.31952	-3.74723	1.08077	-0.99992	-0.99992
-1.57417	-1.57417	-0.724113	-0.724113	8.61426	-2.30044	-2.30048	0.666522	-6.22078	2.69322	-3.77295	1.55405	-3.09432	0.942678	-3.87861	0.972394	-3.72048	1.30852	-3.74723	1.07677	-0.99992	-0.99992
-1.57417	-1.57417	-0.724113	-0.724113	8.58426	-2.30664	-2.30148	0.665522	-6.22078	2.69122	-3.78395	1.54405	-3.10032	0.931678	-3.88461	0.946394	-3.74748	1.29652	-3.74723	1.06777	-0.99992	-0.99992
-1.57417	-1.57417	-0.724113	-0.724113	8.58426	-2.30974	-2.32548	0.650522	-6.22078	2.67022	-3.78595	1.53405	-3.11232	0.931678	-3.89461	0.945394	-3.76448	1.29452	-3.74723	1.06377	-0.99992	-0.99992
-1.57417	-1.57417	-0.724113	-0.724113	8.57426	-2.31144	-2.33048	0.558522	-6.22078	2.66722	-3.78995	1.52405	-3.12832	0.931678	-3.89761	0.936394	-3.76448	1.28952	-3.74723	1.06177	-0.99992	-0.99992
-1.57417	-1.57417	-0.724113	-0.724113	8.57426	-2.31904	-2.33348	0.549522	-6.22078	2.66522	-3.79195	1.52405	-3.16532	0.912678	-3.92161	0.918394	-3.76948	1.28452	-3.74723	1.05577	-0.99992	-0.99992
-1.57417	-1.57417	-0.724113	-0.724113	8.52426	-2.33984	-2.35648	0.538522	-6.22078	2.66422	-3.79995	1.52405	-3.17032	0.912678	-3.93161	0.918394	-3.78148	1.27552	-3.74723	1.05477	-0.99992	-0.99992
-1.57417	-1.57417	-0.724113	-0.724113	8.52426	-2.34204	-2.36348	0.507522	-6.22078	2.66222	-3.80695	1.52405	-3.20232	0.910678	-3.93461	0.910394	-3.78148	1.26552	-3.74723	1.04877	-0.99992	-0.99992
-1.57417	-1.57417	-0.724113	-0.724113	8.52426	-2.35774	-2.36548	0.489522	-6.22078	2.65722	-3.81695	1.51405	-3.20732	0.907678	-3.94061	0.906394	-3.79948	1.25152	-3.74723	1.02577	-0.99992	-0.99992
-1.57417	-1.57417	-0.724113	-0.724113	8.51426	-2.37834	-2.37548	0.465522	-6.22078	2.65122	-3.82395	1.51405	-3.24032	0.898678	-3.94661	0.901394	-3.80148	1.24052	-3.74723	1.01877	-0.99992	-0.99992
-1.57417	-1.57417	-0.724113	-0.724113	8.50426	-2.37944	-2.40648	0.457522	-6.22078	2.64322	-3.82395	1.50405	-3.24532	0.891678	-3.96161	0.886394	-3.82048	1.22352	-3.74723	1.00777	-0.99992	-0.99992
-1.57417	-1.57417	-0.724113	-0.724113	8.49426	-2.39594	-2.40748	0.405522	-6.22078	2.63722	-3.83695	1.50405	-3.25332	0.877678	-3.96461	0.882394	-3.85348	1.20552	-3.74723	1.00377	-0.99992	-0.99992
-1.57417	-1.57417	-0.724113	-0.724113	8.47426	-2.39814	-2.45048	0.403522	-6.22078	2.63222	-3.84795	1.49405	-3.25932	0.876678	-3.98661	0.880394	-3.85848	1.20152	-3.74723	0.986769	-0.99992	-0.99992
-1.57417	-1.57417	-0.724113	-0.724113	8.46426	-2.41014	-2.45848	0.391522	-6.22078	2.62422	-3.85695	1.49405	-3.25932	0.856678	-3.99561	0.877394	-3.86448	1.19852	-3.74723	0.980769	-0.99992	-0.99992
-1.57417	-1.57417	-0.724113	-0.724113	8.45426	-2.43444	-2.50548	0.361522	-6.22078	2.61422	-3.86895	1.49405	-3.26132	0.850678	-3.99661	0.868394	-3.86748	1.19052	-3.74723	0.966769	-0.99992	-0.99992
-1.57417	-1.57417	-0.724113	-0.724113	8.45426	-2.43804	-2.53548	0.359522	-6.22078	2.60422	-3.87895	1.48405	-3.27032	0.848678	-3.99661	0.867394	-3.87548	1.18552	-3.74723	0.958769	-0.99992	-0.99992
-1.57417	-1.57417	-0.724113	-0.724113	8.44426	-2.52924	-2.54548	0.341522	-6.22078	2.58622	-3.88195	1.48405	-3.29632	0.839678	-4.02061	0.867394	-3.87648	1.18452	-3.74723	0.926769	-0.99992	-0.99992
-1.57417	-1.57417	-0.724113	-0.724113	8.44426	-3.02574	-2.55548	0.339522	-6.22078	2.57422	-3.88195	1.47405	-3.32532	0.831678	-4.03161	0.867394	-3.87948	1.18052	-3.74723	0.921769	-0.99992	-0.99992
-1.57417	-1.57417	-0.724113	-0.724113	8.43426	-3.02574	-2.56048	0.311522	-6.22078	2.56522	-3.88395	1.46405	-3.35332	0.826678	-4.03161	0.859394	-3.89648	1.17652	-3.74723	0.899769	-0.99992	-0.99992
-1.57417	-1.57417	-0.724113	-0.724113	8.41426	-3.02574	-2.58648	0.298522	-6.22078	2.56222	-3.88695	1.45405	-3.35332	0.822678	-4.04661	0.858394	-3.90648	1.17152	-3.74723	0.898769	-0.99992	-0.99992
-1.57417	-1.57417	-0.724113	-0.724113	8.39426	-3.02574	-2.67048	0.290522	-6.22078	2.55622	-3.91695	1.45405	-3.37332	0.820678	-4.06861	0.853394	-3.90848	1.16752	-3.74723	0.894769	-0.99992	-0.99992
-1.57417	-1.57417	-0.724113	-0.724113	8.36426	-3.02574	-2.68148	0.284522	-6.22078	2.55222	-3.93295	1.45405	-3.38632	0.816678	-4.07661	0.845394	-3.91848	1.15652	-3.74723	0.879769	-0.99992	-0.99992
-1.57417	-1.57417	-0.724113	-0.724113	8.35426	-3.02574	-2.70648	0.262522	-6.22078	2.53722	-3.94095	1.44405	-3.40332	0.792678	-4.10061	0.843394	-3.93648	1.14652	-3.74723	0.862769	-0.99992	-0.99992
-1.57417	-1.57417	-0.724113	-0.724113	8.33426	-3.02574	-2.74648	0.237522	-6.22078	2.52322	-3.94695	1.44405	-3.42132	0.782678	-4.11761	0.841394	-3.93948	1.14552	-3.74723	0.856769	-0.99992	-0.99992
-1.57417	-1.57417	-0.724113	-0.724113	8.32426	-3.02574	-2.78948	0.219522	-6.22078	2.52322	-3.96795	1.43405	-3.42732	0.778678	-4.12661	0.831394	-3.94248	1.13252	-3.74723	0.855769	-0.99992	-0.99992
-1.57417	-1.57417	-0.724113	-0.724113	8.32426	-3.02574	-2.80148	0.214522	-6.22078	2.51822	-3.99795	1.43405	-3.44932	0.776678	-4.15361	0.821394	-3.96148	1.13052	-3.74723	0.840769	-0.99992	-0.99992
-1.57417	-1.57417	-0.724113	-0.724113	8.32426	-3.02574	-2.81648	0.209522	-6.22078	2.48822	-4.00595	1.42405	-3.45132	0.762678	-4.16661	0.821394	-3.96248	1.13052	-3.74723	0.836769	-0.99992	-0.99992
-1.57417	-1.57417	-0.724113	-0.724113	8.30426	-3.02574	-2.85848	0.190522	-6.22078	2.46022	-4.00795	1.40405	-3.45732	0.753678	-4.16661	0.805394	-3.96248	1.12452	-3.74723	0.834769	-0.99992	-0.99992
-1.57417	-1.57417	-0.724113	-0.724113	8.30426	-3.02574	-2.91748	0.188522	-6.22078	2.44022	-4.00995	1.40405	-3.48032	0.752678	-4.16661	0.799394	-4.01348	1.12352	-3.74723	0.829769	-0.99992	-0.99992
-1.57417	-1.57417	-0.724113	-0.724113	8.27426	-3.02574	-2.92248	0.179522	-6.22078	2.43722	-4.02195	1.40405	-3.48132	0.751678	-4.17461	0.793394	-4.05248	1.11852	-3.74723	0.827769	-0.99992	-0.99992
-1.57417	-1.57417	-0.724113	-0.724113	8.25426	-3.02574	-2.94448	0.178522	-6.22078	2.41122	-4.03995	1.40405	-3.52332	0.749678	-4.17961	0.783394	-4.05448	1.11552	-3.74723	0.826769	-0.99992	-0.99992
-1.57417	-1.57417	-0.724113	-0.724113	8.23426	-3.02574	-2.96148	0.152522	-6.22078	2.40822	-4.06495	1.39405	-3.52432	0.746678	-4.18261	0.779394	-4.08748	1.10852	-3.74723	0.816769	-0.99992	-0.99992
-1.57417	-1.57417	-0.724113	-0.724113	8.10426	-3.02574	-3.01448	0.120522	-6.22078	2.39722	-4.06795	1.39405	-3.56232	0.743678	-4.19661	0.770394	-4.09048	1.10852	-3.74723	0.793769	-0.99992	-0.99992
-1.57417	-1.57417	-0.724113	-0.724113	8.07426	-3.02574	-3.01548	0.113522	-6.22078	2.38122	-4.07395	1.38405	-3.57132	0.741678	-4.19961	0.762394	-4.09348	1.10852	-3.74723	0.785769	-0.99992	-0.99992
-1.57417	-1.57417	-0.724113	-0.724113	8.07426	-3.02574	-3.02648	0.0995218	-6.22078	2.38122	-4.07495	1.38405	-3.60532	0.728678	-4.20561	0.761394	-4.10848	1.08852	-3.74723	0.784769	-0.99992	-0.99992
-1.57417	-1.57417	-0.724113	-0.724113	8.05426	-3.02574	-3.02848	0.0895218	-6.22078	2.37022	-4.07595	1.36405	-3.63132	0.723678	-4.22061	0.757394	-4.12148	1.08352	-3.74723	0.782769	-0.99992	-0.99992
-1.57417	-1.57417	-0.724113	-0.724113	8.05426	-3.02574	-3.06348	0.0745218	-6.22078	2.35822	-4.08595	1.35405	-3.64132	0.719678	-4.27761	0.750394	-4.12448	1.08352	-3.74723	0.769769	-0.99992	-0.99992
-1.57417	-1.57417	-0.724113	-0.724113	8.04426	-3.02574	-3.09248	0.0325218	-6.22078	2.34822	-4.09995	1.35405	-3.64232	0.707678	-4.28261	0.747394	-4.15448	1.08052	-3.74723	0.766769	-0.99992	-0.99992
-1.57417	-1.57417	-0.724113	-0.724113	8.04426	-3.02574	-3.10548	0.00552179	-6.22078	2.32022	-4.11395	1.35405	-3.67432	0.695678	-4.28561	0.746394	-4.15448	1.05152	-3.74723	0.714769	-0.99992	-0.99992
-1.57417	-1.57417	-0.724113	-0.724113	8.02426	-3.02574	-3.12248	-0.0044782	-6.22078	2.31722	-4.11595	1.35405	-3.72232	0.686678	-4.29161	0.746394	-4.19248	1.03652	-3.74723	0.705769	-0.99992	-0.99992
-1.57417	-1.57417	-0.724113	-0.724113	7.96426	-3.02574	-3.14148	-0.0184782	-6.22078	2.31622	-4.13095	1.34405	-3.74332	0.685678	-4.33161	0.745394	-4.20548	1.02352	-3.74723	0.669769	-0.99992	-0.99992
-1.57417	-1.57417	-0.724113	-0.724113	7.88426	-3.02574	-3.14548	-0.0334782	-6.22078	2.31322	-4.13395	1.32405	-3.84332	0.646678	-4.34261	0.745394	-4.25748	0.994517	-3.74723	0.663769	-0.99992	-0.99992
-1.57417	-1.57417	-0.724113	-0.724113	7.88426	-3.02574	-3.20048	-0.0494782	-6.22078	2.30422	-4.14295	1.32405	-3.85332	0.645678	-4.38361	0.727394	-4.26648	0.991517	-3.74723	0.651769	-0.99992	-0.99992
-1.57417	-1.57417	-0.724113	-0.724113	7.88426	-3.02574	-3.20648	-0.0524782	-6.22078	2.29822	-4.14495	1.32405	-3.87332	0.626678	-4.39861	0.726394	-4.26648	0.966517	-3.74723	0.646769	-0.99992	-0.99992
-1.57417	-1.57417	-0.724113	-0.724113	7.87426	-3.02574	-3.22448	-0.0594782	-6.22078	2.29222	-4.14895	1.31405	-3.96632	0.621678	-4.42661	0.726394	-4.28448	0.961517	-3.74723	0.625769	-0.99992	-0.99992
-1.57417	-1.57417	-0.724113	-0.724113	7.82426	-3.02574	-3.23548	-0.0614782	-6.22078	2.25622	-4.15295	1.30405	-3.97832	0.611678	-4.43061	0.706394	-4.29048	0.955517	-3.74723	0.617769	-0.99992	-0.99992
-1.57417	-1.57417	-0.724113	-0.724113	7.80426	-3.02574	-3.24848	-0.102478	-6.22078	2.21322	-4.16795	1.27405	-3.99332	0.611678	-4.45861	0.699394	-4.29948	0.950517	-3.74723	0.616769	-0.99992	-0.99992
-1.57417	-1.57417	-0.724113	-0.724113	7.76426	-3.02574	-3.25048	-0.126478	-6.22078	2.18822	-4.18195	1.26405	-3.99932	0.609678	-4.47161	0.695394	-4.30648	0.942517	-3.74723	0.616769	-0.99992	-0.99992
-1.57417	-1.57417	-0.724113	-0.724113	7.76426	-3.02574	-3.25748	-0.161478	-6.22078	2.17222	-4.21095	1.25405	-4.06232	0.609678	-4.52661	0.688394	-4.32548	0.939517	-3.74723	0.604769	-0.99992	-0.99992
-1.57417	-1.57417	-0.724113	-0.724113	7.76426	-3.02574	-3.26648	-0.164478	-6.22078	2.16322	-4.22495	1.25405	-4.18132	0.574678	-4.55761	0.686394	-4.32948	0.928517	-3.74723	0.598769	-0.99992	-0.99992
-1.57417	-1.57417	-0.724113	-0.724113	7.76426	-3.02574	-3.27648	-0.202478	-6.22078	2.15722	-4.22595	1.24405	-4.19232	0.572678	-4.59161	0.665394	-4.35448	0.921517	-3.74723	0.597769	-0.99992	-0.99992
-1.57417	-1.57417	-0.724113	-0.724113	7.74426	-3.02574	-3.50248	-0.252478	-6.22078	2.14322	-4.24395	1.24405	-4.20832	0.542678	-4.59961	0.662394	-4.36448	0.919517	-3.74723	0.597769	-0.99992	-0.99992
-1.57417	-1.57417	-0.724113	-0.724113	7.74426	-3.02574	-4.69248	-0.257478	-6.22078	2.13822	-4.27095	1.23405	-4.23132	0.542678	-4.62161	0.657394	-4.51748	0.918517	-3.74723	0.592769	-0.99992	-0.99992
-1.57417	-1.57417	-0.724113	-0.724113	7.73426	-3.02574	-4.69248	-0.281478	-6.22078	2.12622	-4.32695	1.22405	-4.23232	0.501678	-4.72961	0.636394	-4.53648	0.899517	-3.74723	0.589769	-0.99992	-0.99992
-1.57417	-1.57417	-0.724113	-0.724113	7.68426	-3.02574	-4.69248	-0.283478	-6.22078	2.11122	-4.33095	1.22405	-4.56432	0.499678	-4.77461	0.635394	-4.58048	0.891517	-3.74723	0.589769	-0.99992	-0.99992
-1.57417	-1.57417	-0.724113	-0.724113	7.64426	-3.02574	-4.69248	-0.305478	-6.22078	2.10922	-4.37095	1.21405	-4.60132	0.482678	-4.95261	0.622394	-4.63448	0.886517	-3.74723	0.573769	-0.99992	-0.99992
-1.57417	-1.57417	-0.724113	-0.724113	7.57426	-3.02574	-4.69248	-0.318478	-6.22078	2.10822	-4.49295	1.20405	-4.62632	0.477678	-4.95461	0.622394	-4.63648	0.880517	-3.74723	0.528769	-0.99992	-0.99992
-1.57417	-1.57417	-0.724113	-0.724113	7.45426	-3.02574	-4.69248	-0.336478	-6.22078	2.10722	-4.63295	1.20405	-4.70632	0.458678	-4.97661	0.617394	-4.88348	0.874517	-3.74723	0.523769	-0.99992	-0.99992
-1.57417	-1.57417	-0.724113	-0.724113	7.32426	-3.02574	-4.69248	-0.347478	-6.22078	2.09522	-4.66795	1.20405	-4.74432	0.454678	-5.06161	0.613394	-4.97348	0.867517	-3.74723	0.515769	-0.99992	-0.99992
-1.57417	-1.57417	-0.724113	-0.724113	7.29426	-3.02574	-4.69248	-0.394478	-6.22078	2.09222	-4.72895	1.18405	-4.74532	0.446678	-5.11661	0.609394	-5.01048	0.867517	-3.74723	0.453769	-0.99992	-0.99992
-1.57417	-1.57417	-0.724113	-0.724113	7.28426	-3.02574	-4.69248	-0.396478	-6.22078	2.08322	-4.73195	1.18405	-4.77832	0.425678	-5.21361	0.603394	-5.02248	0.861517	-3.74723	0.448769	-0.99992	-0.99992
-1.57417	-1.57417	-0.724113	-0.724113	7.26426	-3.02574	-4.69248	-0.485478	-6.22078	2.07922	-4.79995	1.17405	-4.86832	0.419678	-5.36161	0.598394	-5.13848	0.846517	-3.74723	0.448769	-0.99992	-0.99992
-1.57417	-1.57417	-0.724113	-0.724113	7.15426	-3.02574	-4.69248	-0.492478	-6.22078	2.06922	-4.88495	1.17405	-4.87132	0.404678	-5.38261	0.593394	-5.29848	0.846517	-3.74723	0.447769	-0.99992	-0.99992
-1.57417	-1.57417	-0.724113	-0.724113	7.06426	-3.02574	-4.69248	-0.492478	-6.22078	2.06422	-4.92295	1.16405	-4.97132	0.395678	-5.42161	0.577394	-5.39648	0.841517	-3.74723	0.408769	-0.99992	-0.99992
-1.57417	-1.57417	-0.724113	-0.724113	6.87326	-3.02574	-4.69248	-0.520478	-6.22078	2.03522	-4.95695	1.15405	-5.15832	0.350678	-5.49661	0.575394	-5.47348	0.836517	-3.74723	0.406769	-0.99992	-0.99992
-1.57417	-1.57417	-0.724113	-0.724113	6.80926	-3.02574	-4.69248	-0.548478	-6.22078	1.98622	-5.33695	1.14405	-5.30732	0.350678	-5.68161	0.572394	-5.53548	0.833517	-3.74723	0.369769	-0.99992	-0.99992
-1.57417	-1.57417	-0.724113	-0.724113	6.74626	-3.02574	-4.69248	-0.572478	-6.22078	1.97522	-5.75095	1.14405	-6.47332	0.316678	-6.94261	0.568394	-5.65848	0.830517	-3.74723	0.366769	-0.99992	-0.99992
-1.57417	-1.57417	-0.724113	-0.724113	6.63926	-3.02574	-4.69248	-0.581478	-6.22078	1.97322	-5.77895	1.10405	-6.47332	0.226678	-6.94261	0.566394	-5.80848	0.826517	-3.74723	0.355769	-0.99992	-0.99992
-1.57417	-1.57417	-0.724113	-0.724113	0.0472606	-3.02574	-4.69248	-0.603478	-6.22078	1.96522	-6.04295	1.10405	-6.47332	0.218678	-6.94261	0.562394	-7.53758	0.800517	-3.74723	0.353769	-0.99992	-0.99992
5.99683	-1.57417	1.72789	-0.724113	5.31526	-3.02574	7.82752	-0.614478	2.83922	1.96222	1.15405	1.10405	2.57368	0.218678	1.31539	0.549394	1.39552	0.783517	2.68877	0.351769	3.96408	-0.99992
5.25583	-1.57417	1.21689	-0.724113	3.14326	-3.02574	7.09752	-0.622478	2.74922	1.92922	1.12405	1.10405	2.17568	0.207678	0.874394	0.541394	1.21852	0.776517	2.50577	0.297769	3.20808	-0.99992
5.17483	-1.57417	1.18689	-0.724113	2.19426	-3.02574	6.47752	-0.662478	2.22022	1.91922	1.10405	1.09405	2.00068	0.203678	0.818394	0.526394	1.11052	0.775517	2.44277	0.281769	2.20008	-0.99992
5.07583	-1.57417	1.17489	-0.724113	2.12626	-3.02574	6.05752	-0.705478	2.04822	1.91722	1.06405	1.07405	1.76268	0.200678	0.782394	0.515394	1.07052	0.766517	2.28277	0.270769	1.45208	-0.99992
4.51783	-1.57417	0.975887	-0.724113	1.96126	-3.02574	5.86752	-0.728478	2.02422	1.88922	1.05405	1.07405	1.71268	0.182678	0.765394	0.515394	1.06852	0.763517	2.27077	0.219769	1.36208	-0.99992
4.40183	-1.57417	0.973887	-0.724113	1.78626	-3.02574	5.76752	-0.749478	2.02422	1.85422	1.03405	1.06405	1.67068	0.171678	0.725394	0.514394	1.03852	0.757517	2.04277	0.216769	1.36008	-0.99992
4.35783	-1.57417	0.708887	-0.724113	1.75026	-3.02574	5.70752	-0.771478	1.99422	1.84422	1.03405	1.06405	1.58168	0.168678	0.665394	0.489394	0.939517	0.748517	1.79277	0.174769	1.30808	-0.99992
4.29283	-1.57417	0.553887	-0.724113	1.60026	-3.02574	5.63752	-0.771478	1.63322	1.83822	0.964053	1.05405	1.52668	0.168678	0.652394	0.487394	0.925517	0.733517	1.75777	0.153769	1.18108	-0.99992
4.28783	-1.57417	0.541887	-0.724113	1.47326	-3.02574	5.55752	-0.815478	1.40522	1.81322	0.944053	1.05405	1.51668	0.162678	0.643394	0.480394	0.914517	0.722517	1.75677	0.147769	1.17608	-0.99992
4.17483	-1.57417	0.536887	-0.724113	1.45726	-3.02574	5.33752	-0.831478	1.26322	1.80822	0.934053	1.05405	1.49968	0.156678	0.637394	0.479394	0.890517	0.714517	1.75677	0.137769	1.13408	-0.99992
4.10883	-1.57417	0.527887	-0.724113	1.35226	-3.02574	5.25052	-0.838478	1.24722	1.77122	0.924053	1.05405	1.47468	0.126678	0.625394	0.478394	0.889517	0.676517	1.73277	0.120769	1.03908	-0.99992
4.08983	-1.57417	0.514887	-0.724113	1.32826	-3.02574	5.21852	-0.885478	1.14422	1.75622	0.924053	1.04405	1.43968	0.115678	0.609394	0.475394	0.887517	0.676517	1.72377	0.117769	0.93808	-0.99992
3.98183	-1.57417	0.513887	-0.724113	1.22626	-3.02574	5.13852	-0.896478	1.04422	1.73722	0.924053	1.04405	1.40368	0.109678	0.601394	0.475394	0.875517	0.665517	1.72177	0.111769	0.92808	-0.99992
3.96783	-1.57417	0.504887	-0.724113	1.10626	-3.02574	5.04652	-0.901478	0.922216	1.72122	0.914053	1.03405	1.40068	0.0986782	0.573394	0.465394	0.872517	0.662517	1.71877	0.101769	0.92808	-0.99992
3.95383	-1.57417	0.492887	-0.724113	1.04726	-3.02574	4.91152	-0.911478	0.892216	1.70822	0.904053	1.02405	1.39868	0.0956782	0.553394	0.461394	0.836517	0.613517	1.69077	0.0987687	0.86008	-0.99992
3.94983	-1.57417	0.489887	-0.724113	1.03926	-3.02574	4.71152	-0.928478	0.875216	1.68522	0.874053	0.994053	1.39768	0.0816782	0.545394	0.454394	0.817517	0.584517	1.68377	0.0887687	0.83508	-0.99992
3.93683	-1.57417	0.483887	-0.724113	1.00626	-3.02574	4.65552	-0.930478	0.709216	1.68322	0.874053	0.994053	1.39568	0.0746782	0.540394	0.443394	0.796517	0.581517	1.63077	0.0727687	0.81408	-0.99992
3.90983	-1.57417	0.468887	-0.724113	0.960261	-3.02574	4.61352	-0.933478	0.690216	1.67022	0.874053	0.994053	1.39468	0.0616782	0.520394	0.426394	0.777517	0.564517	1.55877	0.0377687	0.80208	-0.99992
3.90783	-1.57417	0.468887	-0.724113	0.945261	-3.02574	4.61152	-0.945478	0.667216	1.66722	0.854053	0.974053	1.38668	0.0406782	0.509394	0.425394	0.742517	0.559517	1.48277	0.0257687	0.80008	-0.99992
3.85183	-1.57417	0.399887	-0.724113	0.891261	-3.02574	4.56052	-0.946478	0.650216	1.66622	0.844053	0.954053	1.38168	0.0396782	0.498394	0.416394	0.740517	0.533517	1.47577	0.0147687	0.79308	-0.99992
3.84283	-1.57417	0.399887	-0.724113	0.845261	-3.02574	4.53852	-0.950478	0.505216	1.59822	0.844053	0.954053	1.35668	0.0156782	0.484394	0.402394	0.720517	0.532517	1.45977	0.00976872	0.79308	-0.99992
3.82883	-1.57417	0.398887	-0.724113	0.806261	-3.02574	4.49252	-0.988478	0.462216	1.59022	0.834053	0.944053	1.35368	-0.0303218	0.484394	0.390394	0.716517	0.510517	1.44977	0.00776872	0.73508	-0.99992
3.81083	-1.57417	0.392887	-0.724113	0.802261	-3.02574	4.43252	-1.03248	0.349216	1.57022	0.824053	0.934053	1.34968	-0.0493218	0.427394	0.389394	0.713517	0.478517	1.42377	-0.0072313	0.73208	-0.99992
3.80483	-1.57417	0.307887	-0.724113	0.747261	-3.02574	4.42152	-1.06248	0.347216	1.50122	0.824053	0.924053	1.32268	-0.0733218	0.413394	0.389394	0.687517	0.464517	1.38277	-0.0352313	0.73108	-0.99992
3.77983	-1.57417	0.234487	-0.724113	0.711261	-3.02574	4.41152	-1.06648	0.322216	1.45622	0.824053	0.914053	1.30068	-0.0793218	0.404394	0.384394	0.685517	0.429517	1.34577	-0.0492313	0.66508	-0.99992
3.75783	-1.57417	0.178187	-0.724113	0.705261	-3.02574	4.34352	-1.11748	0.276216	1.43922	0.824053	0.904053	1.29868	-0.0903218	0.373394	0.379394	0.671517	0.421517	1.30277	-0.0722313	0.63208	-0.99992
3.74583	-1.57417	-0.724113	-0.724113	0.692261	-3.02574	4.28152	-1.14948	0.264216	1.43422	0.824053	0.904053	1.28868	-0.0943218	0.368394	0.349394	0.651517	0.400517	1.25677	-0.0892313	0.60908	-0.99992
3.72383	-1.57417	-0.724113	-0.724113	0.655261	-3.02574	4.27652	-1.27648	0.208216	1.42922	0.804053	0.884053	1.27968	-0.0943218	0.355394	0.335394	0.637517	0.359517	1.22677	-0.109231	0.59708	-0.99992
3.72183	-1.57417	-0.724113	-0.724113	0.636261	-3.02574	4.18152	-1.29448	0.172216	1.42322	0.794053	0.864053	1.23868	-0.107322	0.355394	0.323394	0.630517	0.288517	1.19977	-0.112231	0.58708	-0.99992
3.71483	-1.57417	-0.724113	-0.724113	0.601261	-3.02574	4.16352	-1.39248	0.161216	1.36922	0.784053	0.844053	1.23568	-0.112322	0.350394	0.313394	0.629517	0.191517	1.19877	-0.120231	0.56908	-0.99992
3.70783	-1.57417	-0.724113	-0.724113	0.577261	-3.02574	4.13452	-1.39848	0.126216	1.35322	0.784053	0.834053	1.22468	-0.121322	0.335394	0.310394	0.628517	0.190517	1.17277	-0.139231	0.54608	-0.99992
3.67883	-1.57417	-0.724113	-0.724113	0.576261	-3.02574	4.12752	-1.42948	0.106216	1.32122	0.774053	0.824053	1.22068	-0.143322	0.298394	0.302394	0.608517	0.157517	1.15077	-0.143231	0.44008	-0.99992
3.64483	-1.57417	-0.724113	-0.724113	0.569261	-3.02574	4.06552	-1.43448	0.0912159	1.30822	0.764053	0.814053	1.21568	-0.147322	0.291394	0.301394	0.597517	0.148517	1.14777	-0.144231	0.41508	-0.99992
3.63583	-1.57417	-0.724113	-0.724113	0.568261	-3.02574	3.96952	-1.52448	-0.0187841	1.27422	0.764053	0.804053	1.21268	-0.160322	0.290394	0.288394	0.590517	0.147517	1.13677	-0.186231	0.41308	-0.99992
3.61383	-1.57417	-0.724113	-0.724113	0.567261	-3.02574	3.96252	-1.54148	-0.0447841	1.27222	0.754053	0.794053	1.20068	-0.162322	0.270394	0.272394	0.580517	0.120517	1.12177	-0.196231	0.38708	-0.99992
3.61083	-1.57417	-0.724113	-0.724113	0.534261	-3.02574	3.95652	-1.55148	-0.0497841	1.22922	0.754053	0.794053	1.19668	-0.182322	0.265394	0.251394	0.560517	0.0865169	1.10877	-0.235231	0.36208	-0.99992
3.59983	-1.57417	-0.724113	-0.724113	0.526261	-3.02574	3.92852	-1.55348	-0.0517841	1.20422	0.734053	0.784053	1.18668	-0.209322	0.250394	0.230394	0.551517	0.0825169	1.09977	-0.270231	0.35608	-0.99992
3.57683	-1.57417	-0.724113	-0.724113	0.506261	-3.02574	3.87752	-1.55848	-0.0587841	1.19022	0.734053	0.784053	1.16968	-0.218322	0.245394	0.214394	0.543517	0.0715169	1.03677	-0.306231	0.34408	-0.99992
3.57483	-1.57417	-0.724113	-0.724113	0.499261	-3.02574	3.81852	-1.56948	-0.0687841	1.16522	0.724053	0.784053	1.16268	-0.233322	0.240394	0.214394	0.541517	0.0645169	1.03177	-0.325231	0.31508	-0.99992
3.55683	-1.57417	-0.724113	-0.724113	0.492261	-3.02574	3.76352	-1.60948	-0.121784	1.15722	0.724053	0.774053	1.15768	-0.244322	0.238394	0.169394	0.537517	0.0495169	1.00177	-0.343231	0.31108	-0.99992
3.55283	-1.57417	-0.724113	-0.724113	0.490261	-3.02574	3.70652	-1.61348	-0.133784	1.15222	0.724053	0.764053	1.13968	-0.287322	0.238394	0.164394	0.525517	0.0445169	0.983769	-0.343231	0.29608	-0.99992
3.52183	-1.57417	-0.724113	-0.724113	0.469261	-3.02574	3.66452	-1.64148	-0.144784	1.02122	0.724053	0.764053	1.13468	-0.324322	0.225394	0.162394	0.522517	0.0415169	0.976769	-0.388231	0.29508	-0.99992
3.51983	-1.57417	-0.724113	-0.724113	0.468261	-3.02574	3.65552	-1.67048	-0.173784	0.947216	0.714053	0.754053	1.12868	-0.355322	0.222394	0.131394	0.522517	0.0405169	0.956769	-0.392231	0.29508	-0.99992
3.48583	-1.57417	-0.724113	-0.724113	0.445261	-3.02574	3.64052	-1.68848	-0.175784	0.935216	0.714053	0.744053	1.12368	-0.398322	0.218394	0.112394	0.515517	0.0315169	0.928769	-0.482231	0.27808	-0.99992
3.45883	-1.57417	-0.724113	-0.724113	0.441261	-3.02574	3.55252	-1.69548	-0.197784	0.906216	0.704053	0.744053	1.10968	-0.404322	0.217394	0.0533941	0.502517	-0.0164831	0.921769	-0.500231	0.27408	-0.99992
3.41583	-1.57417	-0.724113	-0.724113	0.433261	-3.02574	3.52552	-1.72648	-0.200784	0.843216	0.704053	0.734053	1.09568	-0.411322	0.216394	-0.0146059	0.500517	-0.0264831	0.909769	-0.507231	0.26808	-0.99992
3.38883	-1.57417	-0.724113	-0.724113	0.428261	-3.02574	3.52052	-1.73048	-0.208784	0.831216	0.674053	0.724053	1.08768	-0.413322	0.214394	-0.0176059	0.488517	-0.0284831	0.877769	-0.507231	0.26608	-0.99992
3.38383	-1.57417	-0.724113	-0.724113	0.426261	-3.02574	3.50952	-1.73448	-0.224784	0.812216	0.674053	0.714053	1.08668	-0.426322	0.208394	-0.0376059	0.485517	-0.0424831	0.872769	-0.538231	0.25908	-0.99992
3.37183	-1.57417	-0.724113	-0.724113	0.424261	-3.02574	3.40352	-1.73548	-0.256784	0.790216	0.674053	0.714053	1.08068	-0.427322	0.207394	-0.0546059	0.476517	-0.104483	0.856769	-0.566231	0.25208	-0.99992
3.36583	-1.57417	-0.724113	-0.724113	0.418261	-3.02574	3.39052	-1.74248	-0.282784	0.774216	0.664053	0.694053	1.07468	-0.440322	0.205394	-0.0596059	0.473517	-0.123483	0.843769	-0.590231	0.24108	-0.99992
3.35483	-1.57417	-0.724113	-0.724113	0.383261	-3.02574	3.25052	-1.80748	-0.285784	0.752216	0.654053	0.694053	1.05468	-0.509322	0.202394	-0.0606059	0.472517	-0.239483	0.837769	-0.592231	0.22908	-0.99992
3.35083	-1.57417	-0.724113	-0.724113	0.381261	-3.02574	3.22752	-1.81748	-0.288784	0.726216	0.654053	0.664053	1.04968	-0.522322	0.199394	-0.0646059	0.460517	-0.251483	0.822769	-0.610231	0.22508	-0.99992
3.34983	-1.57417	-0.724113	-0.724113	0.370261	-3.02574	3.22652	-1.85748	-0.312784	0.670216	0.644053	0.644053	1.04568	-0.536322	0.191394	-0.0666059	0.448517	-0.264483	0.810769	-0.639231	0.21908	-0.99992
3.34683	-1.57417	-0.724113	-0.724113	0.366261	-3.02574	3.20152	-1.86848	-0.366784	0.668216	0.634053	0.634053	1.04068	-0.544322	0.187394	-0.0836059	0.440517	-0.316483	0.800769	-0.728231	0.21908	-0.99992
3.33383	-1.57417	-0.724113	-0.724113	0.363261	-3.02574	3.19452	-1.88148	-0.392784	0.622216	0.624053	0.604053	1.03668	-0.587322	0.181394	-0.109606	0.432517	-0.323483	0.786769	-0.738231	0.21608	-0.99992
3.29983	-1.57417	-0.724113	-0.724113	0.351261	-3.02574	3.19152	-1.96948	-0.393784	0.582216	0.604053	0.584053	1.02668	-0.614322	0.180394	-0.109606	0.431517	-0.361483	0.779769	-0.765231	0.20908	-0.99992
3.29883	-1.57417	-0.724113	-0.724113	0.338261	-3.02574	3.15952	-2.00348	-0.437784	0.516216	0.604053	0.574053	1.01668	-0.615322	0.179394	-0.116606	0.410517	-0.412483	0.762769	-0.780231	0.20608	-0.99992
3.29883	-1.57417	-0.724113	-0.724113	0.335261	-3.02574	3.14952	-2.05748	-0.453784	0.447216	0.604053	0.534053	1.01568	-0.621322	0.177394	-0.153606	0.401517	-0.423483	0.745769	-0.806231	0.20408	-0.99992
3.25483	-1.57417	-0.724113	-0.724113	0.333261	-3.02574	3.13952	-2.09948	-0.464784	0.425216	0.604053	0.504053	1.01368	-0.632322	0.163394	-0.164606	0.390517	-0.433483	0.739769	-0.839231	0.20208	-0.99992
3.25083	-1.57417	-0.724113	-0.724113	0.329261	-3.02574	3.09852	-2.18848	-0.464784	0.225216	0.604053	0.494053	1.00968	-0.642322	0.146394	-0.180606	0.386517	-0.473483	0.711769	-0.891231	0.19108	-0.99992
3.23283	-1.57417	-0.724113	-0.724113	0.326261	-3.02574	2.95552	-2.25248	-0.470784	0.216216	0.584053	0.474053	0.990678	-0.642322	0.135394	-0.214606	0.386517	-0.517483	0.707769	-0.891231	0.18908	-0.99992
3.23083	-1.57417	-0.724113	-0.724113	0.266261	-3.02574	2.95452	-2.30048	-0.488784	0.185216	0.584053	0.474053	0.990678	-0.654322	0.130394	-0.262606	0.384517	-0.634483	0.703769	-0.921231	0.18608	-0.99992
3.22783	-1.57417	-0.724113	-0.724113	0.263261	-3.02574	2.93452	-2.30648	-0.516784	0.173216	0.574053	0.454053	0.985678	-0.710322	0.128394	-0.290606	0.375517	-0.709483	0.702769	-0.936231	0.18108	-0.99992
3.22483	-1.57417	-0.724113	-0.724113	0.255261	-3.02574	2.91252	-2.31348	-0.527784	0.160216	0.574053	0.444053	0.976678	-0.777322	0.126394	-0.291606	0.375517	-0.767483	0.697769	-1.09223	0.17708	-0.99992
3.21983	-1.57417	-0.724113	-0.724113	0.234261	-3.02574	2.88852	-2.37148	-0.544784	0.113216	0.574053	0.434053	0.976678	-0.914322	0.117394	-0.299606	0.373517	-0.775483	0.690769	-1.11723	0.17208	-0.99992
3.19983	-1.57417	-0.724113	-0.724113	0.221261	-3.02574	2.87852	-2.63848	-0.592784	0.00321594	0.574053	0.424053	0.975678	-0.955322	0.117394	-0.315606	0.372517	-0.778483	0.675769	-1.15423	0.16708	-0.99992
3.19783	-1.57417	-0.724113	-0.724113	0.191261	-3.02574	2.83652	-2.66648	-0.608784	-0.198784	0.564053	0.424053	0.975678	-1.00032	0.112394	-0.321606	0.367517	-0.809483	0.674769	-1.17823	0.16308	-0.99992
3.19083	-1.57417	-0.724113	-0.724113	0.183261	-3.02574	2.80152	-2.69948	-0.623784	-0.241784	0.564053	0.394053	0.971678	-1.12132	0.109394	-0.340606	0.367517	-0.810483	0.669769	-1.27023	0.15608	-0.99992
3.17683	-1.57417	-0.724113	-0.724113	0.172261	-3.02574	2.80052	-2.70548	-0.625784	-0.417784	0.564053	0.374053	0.966678	-1.14632	0.107394	-0.344606	0.363517	-0.928483	0.667769	-1.34323	0.15608	-0.99992
3.14783	-1.57417	-0.724113	-0.724113	0.168261	-3.02574	2.79852	-2.71248	-0.627784	-0.644784	0.564053	0.354053	0.958678	-1.16432	0.0893941	-0.391606	0.361517	-0.978483	0.667769	-1.40123	0.15208	-0.99992
3.13983	-1.57417	-0.724113	-0.724113	0.151261	-3.02574	2.77852	-2.73948	-0.642784	-0.656784	0.554053	0.334053	0.957678	-1.30532	0.0873941	-0.409606	0.360517	-1.03948	0.657769	-1.64723	0.14808	-0.99992
3.09083	-1.57417	-0.724113	-0.724113	0.139261	-3.02574	2.70852	-2.79448	-0.669784	-0.839784	0.554053	0.274053	0.943678	-1.43932	0.0853941	-0.498606	0.351517	-1.08348	0.656769	-1.76223	0.14308	-0.99992
3.08483	-1.57417	-0.724113	-0.724113	0.134261	-3.02574	2.70052	-2.87948	-0.679784	-0.863784	0.544053	0.274053	0.939678	-1.50532	0.0703941	-0.520606	0.346517	-1.23648	0.651769	-1.82323	0.14308	-0.99992
3.05783	-1.57417	-0.724113	-0.724113	0.118261	-3.02574	2.69752	-2.89248	-0.685784	-1.49378	0.534053	0.164053	0.933678	-1.54132	0.0683941	-0.523606	0.340517	-1.33948	0.644769	-1.83823	0.13808	-0.99992
3.05183	-1.57417	-0.724113	-0.724113	0.109261	-3.02574	2.68652	-2.92748	-0.710784	-1.50778	0.524053	0.147053	0.924678	-1.63532	0.0643941	-0.892606	0.335517	-1.34448	0.638769	-1.84423	0.13808	-0.99992
3.03883	-1.57417	-0.724113	-0.724113	0.0982606	-3.02574	2.63552	-2.93448	-0.738784	-1.60178	0.524053	0.0330526	0.921678	-1.71032	0.0623941	-0.910606	0.333517	-1.34648	0.638769	-1.84923	0.13808	-0.99992
3.02983	-1.57417	-0.724113	-0.724113	0.0982606	-3.02574	2.61252	-2.93748	-0.757784	-1.70978	0.524053	0.00805258	0.911678	-1.91932	0.0603941	-0.967606	0.317517	-1.35248	0.637769	-1.92823	0.13708	-0.99992
3.02183	-1.57417	-0.724113	-0.724113	0.0872606	-3.02574	2.60452	-2.98248	-0.758784	-1.89378	0.514053	-0.398947	0.908678	-2.02632	0.0603941	-0.989606	0.300517	-1.79348	0.632769	-1.97323	0.13608	-0.99992
2.99483	-1.57417	-0.724113	-0.724113	0.0692606	-3.02574	2.60252	-3.02148	-0.764784	-2.43778	0.514053	-0.803947	0.907678	-2.11732	0.0473941	-1.00961	0.300517	-1.85848	0.626769	-2.25723	0.13608	-0.99992
2.98383	-1.57417	-0.724113	-0.724113	0.0652606	-3.02574	2.53352	-3.07648	-0.774784	-2.47478	0.514053	-0.820947	0.906678	-2.18732	0.0423941	-1.03661	0.297517	-2.11648	0.617769	-2.29623	0.13508	-0.99992
2.95783	-1.57417	-0.724113	-0.724113	0.0592606	-3.02574	2.52352	-3.14248	-0.794784	-2.96078	0.504053	-0.945947	0.906678	-2.21432	0.0403941	-1.04861	0.280517	-2.15148	0.614769	-2.38723	0.11808	-0.99992
2.95583	-1.57417	-0.724113	-0.724113	0.0552606	-3.02574	2.51152	-3.38248	-0.821784	-3.11078	0.504053	-1.12895	0.902678	-2.37332	0.0393941	-1.06961	0.278517	-2.19848	0.611769	-2.42923	0.11808	-0.99992
2.94783	-1.57417	-0.724113	-0.724113	0.0502606	-3.02574	2.42652	-3.39748	-0.821784	-3.40678	0.504053	-1.17795	0.887678	-2.43132	0.0373941	-1.23961	0.276517	-2.20948	0.600769	-2.78663	0.11008	-0.99992
2.92483	-1.57417	-0.724113	-0.724113	0.0392606	-3.02574	2.40752	-3.65548	-0.836784	-3.42478	0.504053	-1.52795	0.886678	-2.43332	0.0373941	-1.36761	0.276517	-2.47648	0.592769	-2.87223	0.0920804	-0.99992
2.91683	-1.57417	-0.724113	-0.724113	0.0352606	-3.02574	2.39252	-3.71688	-0.857784	-3.54678	0.494053	-2.20495	0.885678	-2.44432	0.0363941	-1.44261	0.273517	-2.78548	0.592769	-3.06003	0.0910804	-0.99992
2.89983	-1.57417	-0.724113	-0.724113	0.0342606	-3.02574	2.37152	-4.69248	-0.857784	-4.25178	0.484053	-2.38095	0.881678	-2.56332	0.0293941	-1.91061	0.252517	-2.96248	0.589769	-3.12763	0.0870804	-0.99992
2.89783	-1.57417	-0.724113	-0.724113	0.0302606	-3.02574	2.36352	-4.69248	-0.863784	-4.47978	0.484053	-2.49895	0.874678	-2.96832	0.0203941	-2.51361	0.245517	-3.04548	0.584769	-3.13163	0.0860804	-0.99992
2.89283	-1.57417	-0.724113	-0.724113	0.0282606	-3.02574	2.32652	-4.69248	-0.869784	-5.09178	0.474053	-2.95895	0.865678	-3.54332	0.0133941	-3.02561	0.235517	-3.07848	0.583769	-3.74723	0.0840804	-0.99992
2.88083	11.7658	-0.724113	5.44989	0.0262606	7.50426	2.32152	6.74752	-0.872784	7.22922	0.454053	2.66405	0.857678	3.54668	0.00939409	2.97239	0.220517	3.49152	0.577769	4.57577	0.0540804	8.43108
2.87583	6.77583	-0.724113	4.77589	0.0262606	3.89326	2.26852	5.96752	-0.874784	7.07922	0.454053	2.32405	0.854678	3.42168	-0.0106059	2.80139	0.218517	3.45152	0.570769	4.05377	0.0480804	7.70008
2.86883	5.83983	-0.724113	4.66189	0.0262606	3.52926	2.25952	5.39752	-0.876784	7.02922	0.444053	2.20405	0.849678	3.41768	-0.0116059	2.71239	0.210517	3.41152	0.570769	3.97277	0.0400804	7.18608
2.86883	5.78983	-0.724113	4.26289	0.0172606	3.36126	2.22952	5.00952	-0.892784	6.90922	0.444053	2.19405	0.843678	3.05768	-0.0146059	2.68539	0.209517	3.32152	0.562769	3.93877	0.0380804	6.86708
2.86083	5.76983	-0.724113	4.25689	0.0082606	2.90226	2.22052	4.99452	-0.896784	6.71922	0.434053	2.12405	0.842678	3.02268	-0.0156059	2.64739	0.205517	3.29152	0.555769	3.92477	0.0310804	6.52208
2.85983	5.63583	-0.724113	4.08889	0.0052606	2.77526	2.20752	4.92752	-0.898784	6.65922	0.434053	2.10405	0.838678	3.01968	-0.0186059	2.64439	0.201517	3.19152	0.555769	3.92477	0.0250804	6.36208
2.85683	5.21683	-0.724113	4.01389	0.0012606	2.61526	2.19152	4.79152	-0.899784	6.58922	0.424053	2.10405	0.836678	2.99468	-0.0256059	2.60139	0.194517	3.14152	0.553769	3.90277	0.0230804	6.21308
2.84583	5.20183	-0.724113	3.77289	-0.0037394	2.51726	2.12952	4.73952	-0.899784	6.45922	0.424053	2.07405	0.831678	2.93168	-0.0306059	2.57439	0.192517	3.11152	0.553769	3.76277	0.0230804	6.19008
2.83283	5.05883	-0.724113	3.51489	-0.0087394	2.37926	2.12752	4.71752	-0.904784	6.42922	0.424053	2.06405	0.827678	2.92668	-0.0396059	2.57139	0.191517	3.02152	0.550769	3.75677	0.0210804	5.96608
2.81983	5.04783	-0.724113	3.51189	-0.0117394	2.01226	2.09752	4.64652	-0.907784	6.42922	0.424053	2.05405	0.822678	2.91068	-0.0566059	2.46939	0.187517	3.02152	0.503769	3.75277	0.00908044	5.96208
2.80783	4.43883	-0.724113	3.39089	-0.0237394	1.98326	2.06352	4.62852	-0.913784	6.40922	0.424053	2.05405	0.820678	2.89768	-0.0606059	2.44039	0.179517	3.02152	0.492769	3.74377	-0.0224196	5.93108
2.80583	4.41683	-0.724113	3.38289	-0.0267394	1.95026	2.05452	4.52752	-0.926784	6.33922	0.424053	2.00405	0.820678	2.86268	-0.0636059	2.42539	0.178517	2.98152	0.485769	3.69077	-0.0360196	5.87808
2.80283	4.31783	-0.724113	3.21289	-0.0297394	1.85126	2.04952	4.51852	-0.937784	6.32922	0.414053	1.97405	0.817678	2.84768	-0.0646059	2.41639	0.167517	2.97152	0.465769	3.49177	-0.0380196	5.81508
2.79783	4.30483	-0.724113	3.09889	-0.0347394	1.68126	2.02552	4.51552	-0.967784	6.28922	0.404053	1.96405	0.815678	2.82668	-0.0656059	2.41139	0.165517	2.97152	0.464769	3.23477	-0.0413196	5.76108
2.79283	4.29283	-0.724113	3.03589	-0.0397394	1.57926	2.02252	4.50052	-0.970784	6.19922	0.404053	1.84405	0.813678	2.81768	-0.0666059	2.36239	0.158517	2.94152	0.462769	3.22377	-0.0574196	5.70108
2.77883	4.24983	-0.724113	2.99089	-0.0557394	1.52826	2.00552	4.48752	-0.971784	6.15922	0.404053	1.83405	0.804678	2.79768	-0.0726059	2.33139	0.154517	2.87152	0.459769	3.21277	-0.0588196	5.66208
2.75983	4.21783	-0.724113	2.35489	-0.0667394	1.42526	2.00352	4.47952	-0.993784	6.09922	0.394053	1.79405	0.803678	2.77468	-0.0826059	2.26739	0.151517	2.84152	0.450769	3.17477	-0.0853196	5.40308
2.75883	4.20683	-0.724113	2.30389	-0.0717394	0.857261	1.99852	4.33752	-1.00578	6.07922	0.394053	1.78405	0.803678	2.69868	-0.0876059	2.26539	0.146517	2.82152	0.446769	3.13577	-0.0976196	5.26508
2.75483	4.16783	-0.724113	2.27189	-0.0747394	0.574261	1.99352	4.28452	-1.00978	5.96922	0.394053	1.77405	0.797678	2.68168	-0.0976059	2.26139	0.146517	2.80152	0.445769	3.11177	-0.13992	5.17408
2.75083	4.11283	-0.724113	2.27089	-0.0747394	0.511261	1.97452	4.28352	-1.01678	5.87922	0.374053	1.77405	0.795678	2.65468	-0.102606	2.24039	0.138517	2.79152	0.434769	3.10477	-0.15852	5.06508
2.74583	4.07283	-0.724113	2.23589	-0.0767394	0.425261	1.96852	4.10852	-1.02178	5.83922	0.374053	1.76405	0.788678	2.65068	-0.103606	2.21739	0.130517	2.70152	0.434769	3.05877	-0.20852	5.03908
2.74383	3.99983	-0.724113	2.10089	-0.0807394	0.392261	1.96652	4.08552	-1.03778	5.83922	0.374053	1.75405	0.786678	2.64568	-0.107606	2.19339	0.130517	2.65152	0.431769	3.05677	-0.99992	4.97208
2.73283	3.94183	-0.724113	2.05989	-0.0837394	0.341261	1.95252	4.08452	-1.03878	5.82922	0.364053	1.74405	0.784678	2.63668	-0.114606	2.19139	0.127517	2.58152	0.430769	3.00677	-0.99992	4.90508
2.72683	3.86383	-0.724113	1.93889	-0.102739	0.231261	1.94852	4.08152	-1.03978	5.79922	0.364053	1.74405	0.780678	2.61068	-0.116606	2.18839	0.123517	2.57152	0.425769	2.97677	-0.99992	4.89608
2.72483	3.81583	-0.724113	1.90989	-0.122739	0.221261	1.91452	4.05052	-1.04878	5.55922	0.364053	1.73405	0.773678	2.55568	-0.116606	2.18239	0.120517	2.54152	0.425769	2.97477	-0.99992	4.79908
2.71783	3.75383	-0.724113	1.89789	-0.124739	0.220261	1.90852	4.04552	-1.05078	5.45922	0.364053	1.73405	0.773678	2.53768	-0.128606	2.18039	0.109517	2.51152	0.418769	2.93877	-0.99992	4.73308
2.71683	3.70083	-0.724113	1.83889	-0.125739	0.199261	1.90352	3.98852	-1.05278	5.44922	0.364053	1.73405	0.746678	2.52668	-0.130606	2.17739	0.109517	2.50152	0.400769	2.90677	-0.99992	4.70908
2.67283	3.69483	-0.724113	1.83089	-0.125739	0.154261	1.89752	3.95152	-1.05778	5.37922	0.354053	1.73405	0.745678	2.49668	-0.130606	2.17239	0.109517	2.49152	0.389769	2.89477	-0.99992	4.66308
2.65183	3.69383	-0.724113	1.82689	-0.128739	0.112261	1.89552	3.94952	-1.05878	5.37922	0.354053	1.69405	0.742678	2.45168	-0.130606	2.16739	0.105517	2.48152	0.388769	2.88977	-0.99992	4.66108
2.64383	3.64883	-0.724113	1.79189	-0.129739	0.0912606	1.81352	3.90752	-1.06278	5.32922	0.344053	1.67405	0.741678	2.44468	-0.133606	2.16339	0.102517	2.47152	0.379769	2.88677	-0.99992	4.65308
2.64083	3.62183	-0.724113	1.72489	-0.137739	0.0682606	1.80752	3.88752	-1.09078	5.29922	0.344053	1.67405	0.725678	2.43768	-0.134606	2.16239	0.102517	2.47152	0.366769	2.88177	-0.99992	4.58708
2.63983	3.49883	-0.724113	1.69189	-0.141739	0.0142606	1.80452	3.87352	-1.10878	5.28922	0.344053	1.64405	0.723678	2.43068	-0.136606	2.12239	0.0995169	2.45152	0.360769	2.84777	-0.99992	4.52608
2.63283	3.42583	-0.724113	1.67289	-0.141739	-0.0027394	1.79152	3.86552	-1.11678	5.23922	0.334053	1.63405	0.722678	2.39468	-0.138606	2.11739	0.0935169	2.44152	0.360769	2.84177	-0.99992	4.41908
2.62983	3.38683	-0.724113	1.65789	-0.146739	-0.0217394	1.78952	3.84452	-1.13778	5.20922	0.334053	1.62405	0.720678	2.38468	-0.138606	2.10539	0.0915169	2.42152	0.353769	2.83777	-0.99992	4.39608
2.61083	3.34183	-0.724113	1.64089	-0.152739	-0.0307394	1.72952	3.79852	-1.15378	5.18922	0.324053	1.62405	0.707678	2.36568	-0.139606	2.10339	0.0875169	2.41152	0.343769	2.82077	-0.99992	4.29608
2.60783	3.32183	-0.724113	1.61389	-0.153739	-0.106739	1.72452	3.79052	-1.16378	5.14922	0.324053	1.61405	0.703678	2.36068	-0.141606	2.10039	0.0865169	2.41152	0.342769	2.80077	-0.99992	4.28208
2.60683	3.30783	-0.724113	1.55189	-0.156739	-0.184739	1.71352	3.78752	-1.16678	5.10922	0.324053	1.61405	0.701678	2.36068	-0.143606	2.08739	0.0775169	2.40152	0.321769	2.79777	-0.99992	4.25408
2.59883	3.28683	-0.724113	1.54789	-0.156739	-0.184739	1.71052	3.78652	-1.17178	5.06922	0.314053	1.60405	0.700678	2.35668	-0.150606	2.08639	0.0765169	2.40152	0.320769	2.79677	-0.99992	4.24708
2.59083	3.13683	-0.724113	1.53589	-0.167739	-0.220739	1.70952	3.74452	-1.18678	5.06922	0.314053	1.59405	0.700678	2.34868	-0.154606	2.06739	0.0755169	2.40152	0.317769	2.78377	-0.99992	4.23308
2.58783	3.09383	-0.724113	1.53289	-0.167739	-0.239739	1.69952	3.71652	-1.19878	5.04922	0.304053	1.58405	0.690678	2.34268	-0.156606	2.06239	0.0715169	2.40152	0.312769	2.72877	-0.99992	4.23308
2.57383	3.05383	-0.724113	1.51589	-0.180739	-0.252739	1.68552	3.64352	-1.20178	5.02922	0.304053	1.58405	0.687678	2.33868	-0.157606	2.06039	0.0665169	2.39152	0.311769	2.71477	-0.99992	4.20808
2.55683	3.05283	-0.724113	1.50989	-0.184739	-0.290739	1.66352	3.63752	-1.20378	5.00922	0.304053	1.57405	0.679678	2.31468	-0.158606	2.05839	0.0625169	2.38152	0.309769	2.70677	-0.99992	4.18808
2.55583	2.95483	-0.724113	1.48189	-0.186739	-0.334739	1.66052	3.60052	-1.20478	4.95922	0.304053	1.57405	0.678678	2.31268	-0.174606	2.04439	0.0605169	2.38152	0.309769	2.70577	-0.99992	4.16208
2.53683	2.93683	-0.724113	1.44889	-0.186739	-0.372739	1.64752	3.57052	-1.21078	4.94922	0.294053	1.55405	0.676678	2.30968	-0.175606	2.04139	0.0605169	2.36152	0.299769	2.70277	-0.99992	4.07808
2.53283	2.90183	-0.724113	1.44889	-0.189739	-0.379739	1.63452	3.56852	-1.21678	4.93922	0.294053	1.55405	0.666678	2.27868	-0.176606	2.02739	0.0575169	2.36152	0.297769	2.68377	-0.99992	4.05608
2.52883	2.87483	-0.724113	1.41789	-0.190739	-0.379739	1.63252	3.55752	-1.21778	4.89922	0.294053	1.55405	0.666678	2.25868	-0.179606	2.01339	0.0455169	2.35152	0.294769	2.66777	-0.99992	4.03008
2.52583	2.77083	-0.724113	1.36489	-0.197739	-0.384739	1.62052	3.53252	-1.22578	4.88922	0.294053	1.55405	0.663678	2.25368	-0.182606	2.00839	0.0385169	2.34152	0.285769	2.61977	-0.99992	4.02308
2.52383	2.76883	-0.724113	1.34189	-0.199739	-0.412739	1.62052	3.49652	-1.24078	4.87922	0.284053	1.53405	0.658678	2.23368	-0.182606	2.00739	0.0265169	2.33152	0.279769	2.60977	-0.99992	4.00408
2.52183	2.75383	-0.724113	1.32489	-0.200739	-0.426739	1.61552	3.47752	-1.24578	4.87922	0.284053	1.52405	0.654678	2.22868	-0.184606	1.99339	0.0235169	2.33152	0.265769	2.60577	-0.99992	3.98908
2.51283	2.72883	-0.724113	1.31189	-0.203739	-0.443739	1.58152	3.45152	-1.25378	4.86922	0.274053	1.52405	0.651678	2.22768	-0.186606	1.99339	0.0165169	2.33152	0.263769	2.60077	-0.99992	3.98508
2.50783	2.68983	-0.724113	1.30289	-0.205739	-0.448739	1.57852	3.42552	-1.25378	4.86922	0.274053	1.50405	0.650678	2.22668	-0.186606	1.98939	0.0155169	2.33152	0.262769	2.58977	-0.99992	3.97908
2.48383	2.66583	-0.724113	1.28589	-0.217739	-0.470739	1.57752	3.39452	-1.26278	4.86922	0.274053	1.49405	0.640678	2.21568	-0.189606	1.98339	0.0145169	2.31152	0.261769	2.57777	-0.99992	3.92608
2.47383	2.65383	-0.724113	1.25289	-0.217739	-0.479739	1.55552	3.36652	-1.26778	4.85922	0.274053	1.48405	0.630678	2.20668	-0.189606	1.97639	0.0125169	2.28152	0.254769	2.56877	-0.99992	3.91308
2.44483	2.54883	-0.724113	1.23889	-0.226739	-0.496739	1.51752	3.32752	-1.27078	4.83922	0.264053	1.48405	0.629678	2.20568	-0.191606	1.97639	0.0025169	2.27152	0.244769	2.54277	-0.99992	3.88708
2.43783	2.50383	-0.724113	1.22789	-0.226739	-0.499739	1.48652	3.32152	-1.27178	4.80922	0.254053	1.46405	0.624678	2.20168	-0.191606	1.93539	0.0015169	2.27152	0.243769	2.53277	-0.99992	3.81408
2.42283	2.46583	-0.724113	1.21989	-0.228739	-0.524739	1.47352	3.31952	-1.27678	4.78922	0.254053	1.46405	0.623678	2.18968	-0.192606	1.93539	-0.0114831	2.26152	0.229769	2.52977	-0.99992	3.77808
2.40583	2.45083	-0.724113	1.16889	-0.228739	-0.526739	1.44652	3.31552	-1.27878	4.70922	0.244053	1.44405	0.621678	2.18568	-0.195606	1.92539	-0.0114831	2.26152	0.225769	2.50577	-0.99992	3.76708
2.39883	2.32283	-0.724113	1.13789	-0.236739	-0.530739	1.43952	3.28352	-1.28478	4.66922	0.244053	1.43405	0.617678	2.18568	-0.199606	1.91139	-0.0184831	2.26152	0.223769	2.49077	-0.99992	3.76608
2.38783	2.30583	-0.724113	1.12589	-0.236739	-0.531739	1.43552	3.24852	-1.29378	4.66922	0.234053	1.42405	0.602678	2.18268	-0.200606	1.90939	-0.0224831	2.25152	0.216769	2.48077	-0.99992	3.68708
2.38283	2.30383	-0.724113	1.07689	-0.240739	-0.537739	1.42652	3.23152	-1.30678	4.64922	0.234053	1.41405	0.595678	2.16768	-0.204606	1.89339	-0.0234831	2.24152	0.213769	2.47077	-0.99992	3.65108
2.37583	2.29283	-0.724113	1.07089	-0.261739	-0.550739	1.42452	3.22452	-1.31878	4.64922	0.234053	1.39405	0.588678	2.12868	-0.205606	1.88539	-0.0314831	2.24152	0.207769	2.46877	-0.99992	3.64608
2.37183	2.25583	-0.724113	1.05689	-0.262739	-0.555739	1.41052	3.18152	-1.32478	4.61922	0.234053	1.39405	0.585678	2.11568	-0.205606	1.88239	-0.0344831	2.24152	0.203769	2.46377	-0.99992	3.62208
2.36783	2.25383	-0.724113	1.04889	-0.266739	-0.556739	1.39952	3.16952	-1.32878	4.61922	0.234053	1.38405	0.584678	2.10968	-0.207606	1.87139	-0.0354831	2.21152	0.198769	2.45877	-0.99992	3.61808
2.36183	2.24083	-0.724113	1.03989	-0.268739	-0.564739	1.39452	3.16652	-1.32878	4.59922	0.234053	1.38405	0.563678	2.10768	-0.209606	1.85439	-0.0364831	2.20152	0.197769	2.45477	-0.99992	3.59808
2.35283	2.23983	-0.724113	1.03089	-0.281739	-0.610739	1.37152	3.15152	-1.33278	4.58922	0.234053	1.37405	0.555678	2.08568	-0.215606	1.85039	-0.0404831	2.19152	0.194769	2.43677	-0.99992	3.57008
2.33883	2.21983	-0.724113	1.02989	-0.292739	-0.620739	1.34252	3.11252	-1.34978	4.58922	0.224053	1.37405	0.554678	2.08068	-0.219606	1.84439	-0.0414831	2.18152	0.192769	2.43477	-0.99992	3.55708
2.33083	2.19383	-0.724113	1.02689	-0.298739	-0.638739	1.34252	3.10352	-1.36678	4.55922	0.224053	1.37405	0.554678	2.07668	-0.225606	1.84339	-0.0534831	2.15152	0.177769	2.42877	-0.99992	3.51608
2.33083	2.13183	-0.724113	1.01389	-0.299739	-0.647739	1.33552	3.08652	-1.37078	4.55922	0.214053	1.37405	0.553678	2.03368	-0.228606	1.84039	-0.0544831	2.15152	0.172769	2.39977	-0.99992	3.51608
2.32383	2.10883	-0.724113	1.01289	-0.300739	-0.648739	1.31852	3.05552	-1.40278	4.53922	0.214053	1.35405	0.551678	2.02968	-0.233606	1.82639	-0.0554831	2.15152	0.170769	2.39677	-0.99992	3.45608
2.32383	2.04783	-0.724113	0.963887	-0.301739	-0.654739	1.31652	3.05152	-1.42578	4.51922	0.194053	1.35405	0.547678	2.02168	-0.238606	1.82539	-0.0664831	2.14152	0.169769	2.39577	-0.99992	3.45008
2.30283	2.04583	-0.724113	0.963887	-0.303739	-0.656739	1.31652	3.04752	-1.42778	4.49922	0.194053	1.34405	0.526678	2.01968	-0.239606	1.80639	-0.0664831	2.13152	0.165769	2.39477	-0.99992	3.42108
2.29183	2.03883	-0.724113	0.954887	-0.308739	-0.658739	1.31552	3.01252	-1.42778	4.48922	0.186053	1.34405	0.521678	2.00168	-0.241606	1.79539	-0.0714831	2.12152	0.161769	2.38977	-0.99992	3.40708
2.28983	2.01783	-0.724113	0.946887	-0.309739	-0.661739	1.29952	2.97852	-1.42878	4.48922	0.178053	1.33405	0.521678	1.99368	-0.254606	1.79339	-0.0754831	2.12152	0.152769	2.38777	-0.99992	3.30408
2.28883	1.97983	-0.724113	0.944887	-0.310739	-0.666739	1.29452	2.97652	-1.44478	4.46922	0.175053	1.33405	0.519678	1.99168	-0.257606	1.79239	-0.0774831	2.11152	0.146769	2.38677	-0.99992	3.29808
2.28083	1.94883	-0.724113	0.938887	-0.318739	-0.667739	1.27152	2.97052	-1.44678	4.46922	0.174053	1.33405	0.517678	1.99168	-0.265606	1.77739	-0.0824831	2.10152	0.117769	2.36877	-0.99992	3.27508
2.27083	1.94783	-0.724113	0.920887	-0.319739	-0.669739	1.26352	2.95752	-1.45278	4.46922	0.170053	1.33405	0.516678	1.98168	-0.265606	1.77339	-0.0824831	2.09152	0.116769	2.36477	-0.99992	3.22808
2.26683	1.92283	-0.724113	0.858887	-0.320739	-0.676739	1.26252	2.91352	-1.46778	4.42922	0.167053	1.32405	0.512678	1.96968	-0.265606	1.76839	-0.0834831	2.07152	0.113769	2.35577	-0.99992	3.20208
2.26183	1.92183	-0.724113	0.815887	-0.321739	-0.687739	1.25252	2.90152	-1.47678	4.41922	0.166053	1.32405	0.494678	1.96768	-0.266606	1.76139	-0.0844831	2.06152	0.107769	2.34877	-0.99992	3.20108
2.25983	1.83083	-0.724113	0.775887	-0.327739	-0.692739	1.25152	2.89652	-1.48678	4.40922	0.165053	1.31405	0.484678	1.96568	-0.269606	1.75839	-0.0864831	2.05152	0.0997687	2.33177	-0.99992	3.19008
2.25283	1.79883	-0.724113	0.774887	-0.337739	-0.695739	1.21452	2.84352	-1.48878	4.39922	0.163053	1.30405	0.479678	1.95468	-0.272606	1.75739	-0.0934831	2.04152	0.0957687	2.32877	-0.99992	3.17908
2.23983	1.78683	-0.724113	0.762887	-0.344739	-0.697739	1.21452	2.83652	-1.49578	4.38922	0.161053	1.29405	0.473678	1.95068	-0.273606	1.75639	-0.0944831	2.03152	0.0757687	2.32877	-0.99992	3.12408
2.22783	1.76683	-0.724113	0.741887	-0.345739	-0.702739	1.20652	2.83452	-1.49678	4.37922	0.157053	1.29405	0.471678	1.94668	-0.274606	1.74939	-0.0964831	2.02152	0.0707687	2.32377	-0.99992	3.09708
2.22283	1.73983	-0.724113	0.732887	-0.350739	-0.716739	1.19752	2.81452	-1.50278	4.36922	0.154053	1.29405	0.469678	1.94668	-0.280606	1.74839	-0.0984831	2.01152	0.0697687	2.31777	-0.99992	3.09108
2.22183	1.73583	-0.724113	0.730887	-0.351739	-0.718739	1.17952	2.80252	-1.50478	4.36922	0.152053	1.29405	0.467678	1.94568	-0.285606	1.74039	-0.107483	2.00152	0.0567687	2.31677	-0.99992	3.08508
2.21783	1.72583	-0.724113	0.726887	-0.351739	-0.724739	1.16252	2.79652	-1.50778	4.35922	0.146053	1.28405	0.463678	1.93268	-0.288606	1.73139	-0.108483	1.98152	0.0527687	2.30177	-0.99992	3.07308
2.20883	1.68883	-0.724113	0.696887	-0.352739	-0.737739	1.15852	2.77152	-1.51778	4.34922	0.144053	1.28405	0.459678	1.93068	-0.288606	1.72639	-0.109483	1.98152	0.0487687	2.30077	-0.99992	3.02108
2.20583	1.66183	-0.724113	0.689887	-0.358739	-0.759739	1.15152	2.76452	-1.52178	4.33922	0.137053	1.28405	0.454678	1.92768	-0.292606	1.72339	-0.110483	1.97152	0.0357687	2.29577	-0.99992	2.98708
2.19783	1.64183	-0.724113	0.683887	-0.359739	-0.763739	1.14852	2.72952	-1.53478	4.30922	0.132053	1.28405	0.450678	1.92768	-0.293606	1.71339	-0.111483	1.97152	0.0337687	2.29177	-0.99992	2.97208
2.19383	1.60283	-0.724113	0.674887	-0.362739	-0.778739	1.14452	2.72252	-1.54178	4.29922	0.130053	1.26405	0.450678	1.91468	-0.294606	1.71339	-0.111483	1.96152	0.0257687	2.29177	-0.99992	2.92208
2.19283	1.58183	-0.724113	0.662887	-0.367739	-0.782739	1.12952	2.71552	-1.54878	4.28922	0.129053	1.25405	0.449678	1.91368	-0.300606	1.70639	-0.121483	1.96152	0.0257687	2.28477	-0.99992	2.90608
2.18483	1.57483	-0.724113	0.662887	-0.373739	-0.786739	1.12152	2.70752	-1.54978	4.27922	0.129053	1.25405	0.438678	1.89868	-0.302606	1.69539	-0.122483	1.95152	-0.0202313	2.27777	-0.99992	2.90408
2.17783	1.56683	-0.724113	0.659887	-0.375739	-0.788739	1.11952	2.66852	-1.55078	4.25922	0.128053	1.24405	0.432678	1.89468	-0.304606	1.69439	-0.129483	1.95152	-0.0322313	2.27777	-0.99992	2.88308
2.16883	1.55183	-0.724113	0.658887	-0.377739	-0.792739	1.11552	2.66352	-1.56178	4.24922	0.127053	1.24405	0.424678	1.89268	-0.307606	1.69039	-0.132483	1.94152	-0.0362313	2.27777	-0.99992	2.87708
2.15783	1.49983	-0.724113	0.655887	-0.378739	-0.810739	1.11252	2.64952	-1.56678	4.24922	0.118053	1.23405	0.415678	1.88168	-0.308606	1.68639	-0.136483	1.94152	-0.0362313	2.24677	-0.99992	2.86408
2.15283	1.48883	-0.724113	0.652887	-0.380739	-0.812739	1.10852	2.64752	-1.57178	4.23922	0.116053	1.22405	0.408678	1.87868	-0.308606	1.68239	-0.137483	1.94152	-0.0412313	2.24477	-0.99992	2.81608
2.14783	1.48083	-0.724113	0.652887	-0.387739	-0.817739	1.10452	2.62652	-1.57278	4.23922	0.116053	1.22405	0.407678	1.86968	-0.317606	1.68139	-0.139483	1.93152	-0.0432313	2.22977	-0.99992	2.79208
2.14483	1.47883	-0.724113	0.644887	-0.388739	-0.821739	1.09052	2.61452	-1.57478	4.23922	0.111053	1.21405	0.405678	1.86768	-0.319606	1.68139	-0.151483	1.93152	-0.0452313	2.22277	-0.99992	2.77808
2.14383	1.47583	-0.724113	0.619887	-0.401739	-0.821739	1.08052	2.59652	-1.58278	4.22922	0.110053	1.21405	0.398678	1.86668	-0.319606	1.67939	-0.172483	1.91152	-0.0562313	2.16877	-0.99992	2.75908
2.13083	1.47383	-0.724113	0.587887	-0.402739	-0.832739	1.06352	2.58852	-1.58578	4.21922	0.104053	1.21405	0.397678	1.86668	-0.320606	1.67739	-0.172483	1.90152	-0.0622313	2.16277	-0.99992	2.75608
2.12483	1.46983	-0.724113	0.587887	-0.423739	-0.832739	1.05452	2.58252	-1.58978	4.19922	0.101053	1.20405	0.395678	1.86468	-0.321606	1.66439	-0.176483	1.90152	-0.0662313	2.15277	-0.99992	2.75208
2.12183	1.46883	-0.724113	0.576887	-0.424739	-0.840739	1.01152	2.57452	-1.60178	4.19922	0.0940526	1.20405	0.392678	1.85668	-0.329606	1.66339	-0.178483	1.89152	-0.0662313	2.15177	-0.99992	2.74208
2.10683	1.46683	-0.724113	0.567887	-0.425739	-0.848739	0.976522	2.54552	-1.60578	4.19922	0.0920526	1.20405	0.385678	1.83968	-0.332606	1.66139	-0.180483	1.89152	-0.0712313	2.14877	-0.99992	2.72008
2.10183	1.45883	-0.724113	0.558887	-0.430739	-0.851739	0.968522	2.52852	-1.60678	4.17922	0.0890526	1.19405	0.383678	1.83768	-0.335606	1.65639	-0.182483	1.88152	-0.0792313	2.12877	-0.99992	2.71808
2.08983	1.42983	-0.724113	0.541887	-0.432739	-0.852739	0.961522	2.50752	-1.60778	4.17922	0.0790526	1.18405	0.382678	1.79268	-0.343606	1.65339	-0.182483	1.87152	-0.0802313	2.12677	-0.99992	2.71408
2.08683	1.41383	-0.724113	0.537887	-0.434739	-0.855739	0.938522	2.49552	-1.62578	4.17922	0.0770526	1.17405	0.381678	1.77368	-0.344606	1.64739	-0.183483	1.87152	-0.0982313	2.12277	-0.99992	2.71208
2.07483	1.40983	-0.724113	0.528887	-0.437739	-0.860739	0.937522	2.49552	-1.62678	4.14922	0.0760526	1.17405	0.381678	1.77168	-0.351606	1.64039	-0.186483	1.87152	-0.114231	2.09777	-0.99992	2.69908
2.07183	1.40583	-0.724113	0.522887	-0.443739	-0.865739	0.933522	2.49052	-1.63178	4.11922	0.0750526	1.16405	0.375678	1.77168	-0.354606	1.63239	-0.186483	1.87152	-0.116231	2.09077	-0.99992	2.63708
2.06783	1.39283	-0.724113	0.520887	-0.446739	-0.874739	0.924522	2.47252	-1.65478	4.09922	0.0730526	1.16405	0.374678	1.75868	-0.371606	1.63239	-0.193483	1.87152	-0.119231	2.08977	-0.99992	2.61908
2.06183	1.36783	-0.724113	0.516887	-0.448739	-0.881739	0.919522	2.45252	-1.65978	4.08922	0.0730526	1.14405	0.369678	1.75268	-0.376606	1.62739	-0.194483	1.87152	-0.121231	2.05677	-0.99992	2.60308
2.05883	1.36383	-0.724113	0.501887	-0.456739	-0.884739	0.919522	2.44752	-1.66978	4.07922	0.0720526	1.14405	0.363678	1.75168	-0.377606	1.62339	-0.195483	1.86152	-0.124231	2.03977	-0.99992	2.59608
2.05683	1.34783	-0.724113	0.495887	-0.469739	-0.891739	0.907522	2.43952	-1.68578	4.06922	0.0720526	1.14405	0.356678	1.75068	-0.378606	1.62139	-0.196483	1.84152	-0.126231	2.03277	-0.99992	2.58408
2.04883	1.34083	-0.724113	0.484887	-0.472739	-0.892739	0.907522	2.43152	-1.70678	4.03922	0.0680526	1.14405	0.354678	1.74368	-0.384606	1.61839	-0.198483	1.84152	-0.128231	2.01677	-0.99992	2.58208
2.03483	1.33983	-0.724113	0.471887	-0.484739	-0.901739	0.906522	2.40952	-1.70978	4.03922	0.0660526	1.14405	0.353678	1.74268	-0.385606	1.61339	-0.200483	1.83152	-0.128231	1.98577	-0.99992	2.57508
2.03183	1.33583	-0.724113	0.459887	-0.487739	-0.906739	0.898522	2.40552	-1.71478	4.02922	0.0640526	1.13405	0.352678	1.73268	-0.389606	1.60039	-0.200483	1.83152	-0.133231	1.98477	-0.99992	2.53308
2.00983	1.33383	-0.724113	0.451887	-0.489739	-0.907739	0.892522	2.38952	-1.71678	4.02922	0.0630526	1.13405	0.349678	1.73168	-0.390606	1.60039	-0.202483	1.82152	-0.135231	1.98377	-0.99992	2.52608
2.00283	1.33283	-0.724113	0.429887	-0.489739	-0.918739	0.881522	2.38752	-1.71978	3.99922	0.0610526	1.12405	0.343678	1.72668	-0.390606	1.59939	-0.210483	1.82152	-0.138231	1.98177	-0.99992	2.50108
1.99683	1.30883	-0.724113	0.414887	-0.491739	-0.919739	0.881522	2.38352	-1.72078	3.98922	0.0550526	1.11405	0.341678	1.72668	-0.394606	1.59539	-0.214483	1.81152	-0.149231	1.94677	-0.99992	2.44908
1.99583	1.29583	-0.724113	0.388887	-0.493739	-0.921739	0.879522	2.38152	-1.73578	3.97922	0.0480526	1.11405	0.338678	1.72368	-0.401606	1.58839	-0.233483	1.81152	-0.152231	1.93877	-0.99992	2.41108
1.98283	1.29283	-0.724113	0.387887	-0.494739	-0.923739	0.863522	2.34552	-1.74778	3.97922	0.0470526	1.10405	0.337678	1.71768	-0.406606	1.57739	-0.239483	1.80152	-0.152231	1.93777	-0.99992	2.39508
1.98183	1.29283	-0.724113	0.359887	-0.494739	-0.923739	0.859522	2.34352	-1.75878	3.97922	0.0470526	1.10405	0.336678	1.71368	-0.406606	1.57639	-0.240483	1.80152	-0.157231	1.93677	-0.99992	2.36008
1.98183	1.27583	-0.724113	0.352887	-0.497739	-0.928739	0.856522	2.32352	-1.76478	3.96922	0.0440526	1.10405	0.336678	1.71268	-0.407606	1.57539	-0.248483	1.79152	-0.180231	1.91877	-0.99992	2.35208
1.97283	1.26283	-0.724113	0.341887	-0.501739	-0.931739	0.847522	2.29252	-1.76978	3.96922	0.0400526	1.10405	0.334678	1.71168	-0.408606	1.57539	-0.251483	1.79152	-0.185231	1.91577	-0.99992	2.34508
1.97083	1.26183	-0.724113	0.331887	-0.503739	-0.935739	0.833522	2.29152	-1.77778	3.95922	0.0340526	1.10405	0.322678	1.71068	-0.413606	1.57439	-0.253483	1.78152	-0.191231	1.91377	-0.99992	2.34308
1.96583	1.25583	-0.724113	0.318887	-0.512739	-0.938739	0.827522	2.28352	-1.77778	3.95922	0.0330526	1.09405	0.318678	1.70668	-0.414606	1.57439	-0.254483	1.77152	-0.198231	1.91277	-0.99992	2.29608
1.95783	1.24983	-0.724113	0.301887	-0.513739	-0.938739	0.823522	2.28252	-1.78078	3.94922	0.0310526	1.09405	0.317678	1.70368	-0.428606	1.57439	-0.255483	1.76152	-0.203231	1.90077	-0.99992	2.28008
1.95683	1.24383	-0.724113	0.298887	-0.526739	-0.939739	0.817522	2.27452	-1.78378	3.91922	0.0240526	1.08405	0.316678	1.70168	-0.433606	1.57439	-0.256483	1.76152	-0.206231	1.88277	-0.99992	2.27908
1.94283	1.23083	-0.724113	0.292887	-0.528739	-0.944739	0.807522	2.26852	-1.79978	3.91922	0.0200526	1.07405	0.312678	1.69568	-0.433606	1.57339	-0.276483	1.75152	-0.216231	1.88177	-0.99992	2.25608
1.94083	1.21483	-0.724113	0.289887	-0.528739	-0.944739	0.788522	2.26252	-1.80178	3.89922	0.0140526	1.07405	0.311678	1.69468	-0.440606	1.57139	-0.283483	1.75152	-0.221231	1.88077	-0.99992	2.21208
1.93283	1.20283	-0.724113	0.283887	-0.529739	-0.954739	0.787522	2.25952	-1.80178	3.88922	0.0140526	1.07405	0.302678	1.69268	-0.441606	1.56939	-0.283483	1.74152	-0.222231	1.87677	-0.99992	2.19108
1.92883	1.19883	-0.724113	0.257787	-0.533739	-0.959739	0.785522	2.25752	-1.80678	3.85922	0.00605258	1.06405	0.298678	1.68468	-0.441606	1.55339	-0.285483	1.73152	-0.223231	1.87277	-0.99992	2.18808
1.91883	1.19783	-0.724113	0.256187	-0.534739	-0.960739	0.779522	2.24452	-1.81578	3.85922	0.00105258	1.06405	0.296678	1.68468	-0.443606	1.55139	-0.289483	1.73152	-0.228231	1.86377	-0.99992	2.18008
1.91083	1.19183	-0.724113	0.224687	-0.560739	-0.966739	0.775522	2.22552	-1.81878	3.85922	-0.0009474	1.06405	0.295678	1.67568	-0.447606	1.54939	-0.290483	1.72152	-0.243231	1.86177	-0.99992	2.13808
1.90683	1.18983	-0.724113	0.214087	-0.560739	-0.966739	0.775522	2.19952	-1.83178	3.85922	-0.0009474	1.06405	0.292678	1.67268	-0.447606	1.54839	-0.291483	1.71152	-0.250231	1.85277	-0.99992	2.10908
1.90183	1.18483	-0.724113	0.189687	-0.561739	-0.971739	0.772522	2.19252	-1.85878	3.83922	-0.0129474	1.05405	0.288678	1.66868	-0.448606	1.54739	-0.301483	1.70152	-0.252231	1.84877	-0.99992	2.08208
1.89983	1.18183	-0.724113	0.170687	-0.565739	-0.976739	0.769522	2.18252	-1.87878	3.82922	-0.0129474	1.04405	0.277678	1.66768	-0.449606	1.53639	-0.302483	1.70152	-0.254231	1.84877	-0.99992	2.07708
1.89383	1.17083	-0.724113	0.159787	-0.568739	-0.980739	0.765522	2.17152	-1.88178	3.80922	-0.0179474	1.04405	0.270678	1.66768	-0.454606	1.53239	-0.305483	1.70152	-0.256231	1.84777	-0.99992	2.07608
1.87883	1.16583	-0.724113	0.142187	-0.570739	-1.00974	0.764522	2.16852	-1.93778	3.78922	-0.0209474	1.04405	0.268678	1.66168	-0.455606	1.53239	-0.307483	1.70152	-0.279231	1.84377	-0.99992	2.05608
1.87583	1.15583	-0.724113	0.135887	-0.570739	-1.02374	0.759522	2.13852	-1.94078	3.78922	-0.0279474	1.03405	0.267678	1.64168	-0.463606	1.52339	-0.311483	1.68152	-0.288231	1.84377	-0.99992	2.03608
1.84683	1.14983	-0.724113	0.132187	-0.577739	-1.02574	0.752522	2.13852	-1.94678	3.76722	-0.0349474	1.03405	0.266678	1.63968	-0.471606	1.52139	-0.313483	1.68052	-0.300231	1.84077	-0.99992	2.03508
1.84383	1.14783	-0.724113	0.129287	-0.593739	-1.02774	0.751522	2.12252	-1.94678	3.75722	-0.0369474	1.03405	0.263678	1.63268	-0.475606	1.51839	-0.314483	1.67452	-0.304231	1.83677	-0.99992	2.01508
1.83383	1.14583	-0.724113	0.123387	-0.599739	-1.03074	0.736522	2.10152	-1.94778	3.75322	-0.0389474	1.03405	0.255678	1.62768	-0.479606	1.51639	-0.315483	1.67152	-0.326231	1.83577	-0.99992	1.99708
1.83283	1.12983	-0.724113	0.122387	-0.603739	-1.03274	0.731522	2.09852	-1.96878	3.74122	-0.0399474	1.03405	0.252678	1.62468	-0.480606	1.51139	-0.321483	1.67152	-0.336231	1.83077	-0.99992	1.99208
1.83283	1.12083	-0.724113	0.118287	-0.603739	-1.05174	0.726522	2.07652	-1.97678	3.74022	-0.0409474	1.02405	0.252678	1.61968	-0.484606	1.50739	-0.336483	1.67052	-0.350231	1.82377	-0.99992	1.98608
1.82783	1.11783	-0.724113	0.112787	-0.605739	-1.05274	0.698522	2.07452	-1.97878	3.71522	-0.0409474	1.02405	0.242678	1.60968	-0.491606	1.50739	-0.340483	1.66452	-0.351231	1.82277	-0.99992	1.97908
1.82583	1.06883	-0.724113	0.109387	-0.608739	-1.05774	0.695522	2.05952	-1.98478	3.67322	-0.0419474	1.02405	0.242678	1.60868	-0.496606	1.50639	-0.346483	1.66452	-0.352231	1.82077	-0.99992	1.95508
1.81283	1.06683	-0.724113	0.107287	-0.615739	-1.05874	0.691522	2.04552	-1.99578	3.67122	-0.0439474	1.01405	0.238678	1.60768	-0.498606	1.50439	-0.351483	1.66252	-0.353231	1.81777	-0.99992	1.95508
1.79983	1.05983	-0.724113	0.106687	-0.618739	-1.06074	0.691522	2.04052	-1.99778	3.64622	-0.0479474	1.01405	0.235678	1.60568	-0.504606	1.49639	-0.352483	1.65452	-0.357231	1.81377	-0.99992	1.93608
1.79083	1.04483	-0.724113	0.104887	-0.621739	-1.06174	0.686522	2.03952	-2.00878	3.63822	-0.0479474	1.00405	0.225678	1.58768	-0.507606	1.48739	-0.355483	1.65352	-0.357231	1.80577	-0.99992	1.93408
1.78983	1.02983	-0.724113	0.0989868	-0.626739	-1.06574	0.676522	2.02552	-2.00978	3.62822	-0.0479474	0.994053	0.223678	1.57468	-0.519606	1.48739	-0.365483	1.64952	-0.366231	1.80077	-0.99992	1.90408
1.76783	1.02883	-0.724113	0.0982868	-0.630739	-1.06774	0.669522	2.02452	-2.04578	3.62722	-0.0519474	0.994053	0.222678	1.57468	-0.521606	1.48139	-0.378483	1.64152	-0.374231	1.79977	-0.99992	1.90208
1.75283	1.02283	-0.724113	0.0880868	-0.633739	-1.06974	0.665522	2.02352	-2.04778	3.61722	-0.0529474	0.994053	0.219678	1.57368	-0.533606	1.47639	-0.380483	1.63952	-0.378231	1.79877	-0.99992	1.88508
1.74883	1.01983	-0.724113	0.0796868	-0.637739	-1.07074	0.655522	2.01952	-2.05678	3.61622	-0.0539474	0.984053	0.216678	1.56668	-0.536606	1.47439	-0.386483	1.63852	-0.386231	1.79777	-0.99992	1.83608
1.74583	1.00483	-0.724113	0.0752868	-0.641739	-1.07374	0.651522	1.99352	-2.05978	3.61222	-0.0599474	0.984053	0.215678	1.56468	-0.540606	1.47239	-0.389483	1.63152	-0.392231	1.79277	-0.99992	1.82908
1.72283	0.992834	-0.724113	0.0742868	-0.641739	-1.07974	0.635522	1.98952	-2.07378	3.60822	-0.0599474	0.974053	0.209678	1.55768	-0.540606	1.46739	-0.391483	1.61952	-0.395231	1.78277	-0.99992	1.78408
1.72283	0.990834	-0.724113	0.0733868	-0.645739	-1.08174	0.634522	1.98852	-2.08678	3.60022	-0.0619474	0.974053	0.185678	1.55668	-0.549606	1.46539	-0.392483	1.61752	-0.402231	1.77777	-0.99992	1.78108
1.71083	0.976834	-0.724113	0.0527868	-0.649739	-1.08374	0.601522	1.98052	-2.09578	3.59722	-0.0629474	0.974053	0.182678	1.55268	-0.551606	1.46439	-0.393483	1.61652	-0.416231	1.76877	-0.99992	1.77008
1.70683	0.958834	-0.724113	0.0522868	-0.664739	-1.09774	0.598522	1.98052	-2.10178	3.58822	-0.0649474	0.964053	0.181678	1.55168	-0.555606	1.46339	-0.397483	1.60952	-0.422231	1.75977	-0.99992	1.76808
1.68883	0.958834	-0.724113	0.0500868	-0.666739	-1.09974	0.586522	1.97952	-2.10478	3.58622	-0.0759474	0.964053	0.179678	1.54768	-0.561606	1.46039	-0.401483	1.60552	-0.425231	1.75877	-0.99992	1.72608
1.67883	0.951834	-0.724113	0.0459868	-0.681739	-1.09974	0.581522	1.96452	-2.11878	3.57022	-0.0769474	0.964053	0.178678	1.53768	-0.562606	1.45839	-0.404483	1.60352	-0.429231	1.75177	-0.99992	1.72108
1.67283	0.941834	-0.724113	0.0432868	-0.682739	-1.10074	0.577522	1.96252	-2.16078	3.56522	-0.0769474	0.954053	0.172678	1.52568	-0.568606	1.45839	-0.405483	1.60152	-0.440231	1.74777	-0.99992	1.71308
1.66883	0.939834	-0.724113	0.0424868	-0.697739	-1.10074	0.574522	1.95752	-2.16778	3.56222	-0.0869474	0.944053	0.167678	1.50968	-0.570606	1.45739	-0.410483	1.59952	-0.461231	1.74277	-0.99992	1.70708
1.66683	0.923834	-0.724113	0.0407868	-0.700739	-1.10274	0.571522	1.95152	-2.17178	3.56222	-0.0939474	0.944053	0.164678	1.50868	-0.571606	1.45539	-0.416483	1.59752	-0.466231	1.74077	-0.99992	1.70308
1.66583	0.919834	-0.724113	0.0358868	-0.700739	-1.10274	0.570522	1.94752	-2.17778	3.56122	-0.0939474	0.944053	0.164678	1.50768	-0.571606	1.45339	-0.417483	1.58452	-0.467231	1.73977	-0.99992	1.67408
1.65883	0.917834	-0.724113	0.0354868	-0.723739	-1.10774	0.568522	1.93052	-2.18078	3.55522	-0.0999474	0.944053	0.154678	1.50468	-0.576606	1.45139	-0.418483	1.57952	-0.471231	1.73977	-0.99992	1.66608
1.65883	0.894834	-0.724113	0.0288868	-0.726739	-1.10874	0.537522	1.91552	-2.18278	3.55222	-0.101947	0.934053	0.152678	1.49668	-0.583606	1.44639	-0.419483	1.57852	-0.479231	1.73377	-0.99992	1.64508
1.65383	0.883834	-0.724113	0.0285868	-0.731739	-1.11074	0.533522	1.91352	-2.18478	3.54322	-0.102947	0.934053	0.149678	1.49168	-0.586606	1.43539	-0.433483	1.57752	-0.479231	1.73177	-0.99992	1.64508
1.65083	0.859834	-0.724113	0.0269868	-0.732739	-1.11274	0.533522	1.90952	-2.19178	3.54122	-0.115947	0.934053	0.147678	1.49168	-0.588606	1.42139	-0.436483	1.56852	-0.492231	1.73077	-0.99992	1.64008
1.64583	0.851834	-0.724113	0.0265868	-0.738739	-1.11274	0.516522	1.88452	-2.20178	3.53722	-0.120947	0.934053	0.144678	1.49068	-0.588606	1.42039	-0.449483	1.55752	-0.510231	1.72177	-0.99992	1.63708
1.62783	0.843834	-0.724113	0.0261868	-0.749739	-1.11374	0.504522	1.88052	-2.21178	3.52822	-0.121947	0.934053	0.141678	1.48868	-0.590606	1.41439	-0.449483	1.55752	-0.512231	1.72077	-0.99992	1.61808
1.60583	0.832834	-0.724113	0.0233868	-0.761739	-1.12074	0.501522	1.87052	-2.21978	3.52422	-0.121947	0.924053	0.134678	1.48768	-0.597606	1.40839	-0.451483	1.55452	-0.513231	1.70977	-0.99992	1.61008
1.59783	0.823834	-0.724113	0.0229868	-0.764739	-1.12674	0.475522	1.86852	-2.22078	3.50722	-0.124947	0.914053	0.133678	1.48668	-0.603606	1.40539	-0.453483	1.54252	-0.513231	1.70577	-0.99992	1.60608
1.59183	0.821834	-0.724113	0.0186868	-0.765739	-1.12774	0.468522	1.86452	-2.22378	3.50622	-0.127947	0.914053	0.130678	1.48268	-0.611606	1.40439	-0.460483	1.53552	-0.513231	1.70577	-0.99992	1.57408
1.59083	0.804834	-0.724113	0.0155868	-0.767739	-1.13074	0.464522	1.85752	-2.22478	3.50522	-0.136947	0.884053	0.128678	1.48168	-0.611606	1.39739	-0.461483	1.52152	-0.513231	1.70177	-0.99992	1.56608
1.58083	0.800834	-0.724113	0.0145868	-0.771739	-1.13174	0.456522	1.85452	-2.22778	3.49522	-0.138947	0.884053	0.124678	1.47368	-0.613606	1.39739	-0.462483	1.51952	-0.514231	1.69377	-0.99992	1.55808
1.57383	0.791834	-0.724113	0.00948677	-0.774739	-1.14074	0.455522	1.85252	-2.23478	3.49122	-0.145947	0.874053	0.120678	1.47268	-0.618606	1.39439	-0.465483	1.51852	-0.517231	1.68577	-0.99992	1.55308
1.56183	0.789834	-0.724113	0.00888677	-0.781739	-1.14274	0.455522	1.85052	-2.24578	3.48922	-0.146947	0.864053	0.106678	1.46868	-0.623606	1.39039	-0.471483	1.51752	-0.522231	1.68377	-0.99992	1.55208
1.56083	0.778834	-0.724113	0.00728677	-0.784739	-1.14274	0.438522	1.83852	-2.26078	3.48322	-0.149947	0.864053	0.101678	1.45768	-0.624606	1.39039	-0.477483	1.50952	-0.523231	1.67477	-0.99992	1.53408
1.55683	0.777834	-0.724113	0.00268677	-0.786739	-1.14974	0.433522	1.81452	-2.26178	3.48222	-0.151947	0.854053	0.0996782	1.45268	-0.634606	1.38739	-0.482483	1.50652	-0.525231	1.66677	-0.99992	1.52508
1.55383	0.775834	-0.724113	-0.0015132	-0.791739	-1.15374	0.425522	1.79152	-2.26178	3.47922	-0.152947	0.844053	0.0896782	1.44868	-0.647606	1.38139	-0.482483	1.50652	-0.527231	1.65677	-0.99992	1.52008
1.54383	0.766834	-0.724113	-0.0070132	-0.794739	-1.16274	0.423522	1.78652	-2.26478	3.47022	-0.154947	0.844053	0.0736782	1.44668	-0.650606	1.38039	-0.486483	1.50552	-0.528231	1.64377	-0.99992	1.48908
1.54183	0.764834	-0.724113	-0.0072132	-0.802739	-1.17074	0.405522	1.77752	-2.26578	3.46122	-0.164947	0.834053	0.0716782	1.43768	-0.660606	1.37939	-0.487483	1.50452	-0.533231	1.62977	-0.99992	1.44608
1.54083	0.762834	-0.724113	-0.0077132	-0.816739	-1.17274	0.397522	1.76852	-2.27178	3.45722	-0.178947	0.834053	0.0706782	1.43168	-0.663606	1.37939	-0.487483	1.49552	-0.537231	1.62877	-0.99992	1.44408
1.52883	0.757834	-0.724113	-0.0116132	-0.818739	-1.17674	0.396522	1.76452	-2.28378	3.44922	-0.183947	0.834053	0.0706782	1.42768	-0.667606	1.37839	-0.494483	1.49452	-0.538231	1.62677	-0.99992	1.44308
1.52383	0.744834	-0.724113	-0.0119132	-0.823739	-1.18674	0.395522	1.74952	-2.29278	3.43622	-0.184947	0.824053	0.0686782	1.42568	-0.674606	1.37439	-0.501483	1.49252	-0.541231	1.62077	-0.99992	1.42208
1.51883	0.721834	-0.724113	-0.0138132	-0.827739	-1.19974	0.393522	1.74652	-2.29378	3.43222	-0.189947	0.824053	0.0646782	1.42468	-0.697606	1.37239	-0.507483	1.49152	-0.553231	1.60477	-0.99992	1.41908
1.51583	0.720834	-0.724113	-0.0202132	-0.830739	-1.20074	0.390522	1.74352	-2.30178	3.42422	-0.192947	0.824053	0.0606782	1.42368	-0.700606	1.36939	-0.509483	1.48952	-0.556231	1.60477	-0.99992	1.41308
1.51383	0.717834	-0.724113	-0.0359132	-0.837739	-1.20174	0.379522	1.67852	-2.30278	3.39622	-0.192947	0.824053	0.0546782	1.42368	-0.700606	1.36839	-0.509483	1.47952	-0.556231	1.60277	-0.99992	1.40708
1.50883	0.714834	-0.724113	-0.0413132	-0.843739	-1.20374	0.375522	1.66452	-2.31478	3.39422	-0.199947	0.824053	0.0546782	1.41968	-0.707606	1.36639	-0.513483	1.47552	-0.557231	1.59977	-0.99992	1.37508
1.50683	0.707834	-0.724113	-0.0415132	-0.846739	-1.20674	0.368522	1.64452	-2.32078	3.38922	-0.200947	0.824053	0.0456782	1.41568	-0.708606	1.36139	-0.514483	1.47252	-0.559231	1.59977	-0.99992	1.33908
1.49583	0.689834	-0.724113	-0.0443132	-0.849739	-1.21274	0.360522	1.63752	-2.32278	3.38422	-0.201947	0.814053	0.0436782	1.41568	-0.712606	1.35939	-0.515483	1.47252	-0.562231	1.59677	-0.99992	1.32108
1.48883	0.685834	-0.724113	-0.0448132	-0.850739	-1.22174	0.350522	1.63752	-2.32778	3.35922	-0.201947	0.814053	0.0346782	1.41368	-0.721606	1.35939	-0.517483	1.46352	-0.565231	1.59577	-0.99992	1.29608
1.48783	0.670834	-0.724113	-0.0477132	-0.852739	-1.22374	0.328522	1.62852	-2.34378	3.35622	-0.204947	0.814053	0.0326782	1.41068	-0.729606	1.35339	-0.518483	1.46352	-0.566231	1.59177	-0.99992	1.26708
1.46983	0.668834	-0.724113	-0.0490132	-0.854739	-1.22474	0.325522	1.62852	-2.35078	3.34922	-0.206947	0.814053	0.0286782	1.39868	-0.730606	1.33939	-0.523483	1.45152	-0.570231	1.58577	-0.99992	1.26608
1.45283	0.662834	-0.724113	-0.0510132	-0.857739	-1.22674	0.320522	1.62752	-2.35578	3.34922	-0.211947	0.814053	0.0266782	1.39668	-0.732606	1.33539	-0.529483	1.44952	-0.575231	1.58477	-0.99992	1.26408
1.44583	0.656834	-0.724113	-0.0515132	-0.872739	-1.22674	0.311522	1.61552	-2.37178	3.34722	-0.214947	0.814053	0.0256782	1.39468	-0.732606	1.32939	-0.531483	1.44752	-0.586231	1.56277	-0.99992	1.25808
1.44283	0.651834	-0.724113	-0.0516132	-0.879739	-1.22774	0.305522	1.61252	-2.37378	3.34622	-0.215947	0.814053	0.0256782	1.39268	-0.736606	1.32739	-0.536483	1.44452	-0.600231	1.53977	-0.99992	1.24908
1.43883	0.642834	-0.724113	-0.0554132	-0.886739	-1.22974	0.300522	1.57552	-2.38278	3.33922	-0.216947	0.804053	0.0226782	1.38368	-0.744606	1.32639	-0.540483	1.44152	-0.618231	1.53877	-0.99992	1.23408
1.43883	0.630834	-0.724113	-0.0557132	-0.887739	-1.23174	0.284522	1.57052	-2.38978	3.33922	-0.217947	0.804053	0.0176782	1.38368	-0.748606	1.31939	-0.546483	1.43852	-0.619231	1.53777	-0.99992	1.23008
1.43683	0.623834	-0.724113	-0.0566132	-0.887739	-1.23674	0.283522	1.53852	-2.39078	3.33222	-0.217947	0.804053	0.0116782	1.38168	-0.750606	1.31639	-0.553483	1.43852	-0.626231	1.52377	-0.99992	1.21008
1.43083	0.621834	-0.724113	-0.0624132	-0.891739	-1.23674	0.269522	1.53352	-2.41578	3.32922	-0.218947	0.804053	0.0036782	1.38168	-0.753606	1.31639	-0.566483	1.43852	-0.627231	1.51577	-0.99992	1.20608
1.42383	0.613834	-0.724113	-0.0634132	-0.891739	-1.23874	0.263522	1.53152	-2.42278	3.32722	-0.218947	0.794053	-0.0033218	1.37468	-0.756606	1.31239	-0.570483	1.43852	-0.629231	1.51277	-0.99992	1.19408
1.41983	0.588834	-0.724113	-0.0644132	-0.896739	-1.24074	0.258522	1.52652	-2.42278	3.32622	-0.218947	0.794053	-0.0133218	1.36568	-0.761606	1.31039	-0.571483	1.43252	-0.630231	1.50877	-0.99992	1.19308
1.41683	0.573834	-0.724113	-0.0671132	-0.898739	-1.24074	0.256522	1.52552	-2.44378	3.32122	-0.219947	0.794053	-0.0213218	1.35968	-0.767606	1.30839	-0.576483	1.42552	-0.655231	1.50177	-0.99992	1.18908
1.41383	0.564834	-0.724113	-0.0690132	-0.899739	-1.24274	0.248522	1.51952	-2.44678	3.32022	-0.220947	0.794053	-0.0253218	1.35968	-0.772606	1.30839	-0.590483	1.41552	-0.671231	1.48477	-0.99992	1.17308
1.41183	0.553834	-0.724113	-0.0709132	-0.901739	-1.24274	0.247522	1.51852	-2.45178	3.32022	-0.228947	0.794053	-0.0393218	1.35168	-0.773606	1.30539	-0.601483	1.41452	-0.681231	1.48177	-0.99992	1.16808
1.40383	0.551834	-0.724113	-0.0751132	-0.911739	-1.24374	0.227522	1.51752	-2.46978	3.31122	-0.230947	0.784053	-0.0413218	1.35168	-0.776606	1.29839	-0.602483	1.41252	-0.684231	1.46177	-0.99992	1.10708
1.39883	0.540834	-0.724113	-0.0764132	-0.923739	-1.24574	0.224522	1.51552	-2.47078	3.29722	-0.231947	0.784053	-0.0533218	1.34968	-0.777606	1.29839	-0.604483	1.41252	-0.691231	1.45077	-0.99992	1.09308
1.38783	0.539834	-0.724113	-0.0767132	-0.929739	-1.25074	0.211522	1.48852	-2.48578	3.29622	-0.233947	0.774053	-0.0553218	1.34968	-0.783606	1.29539	-0.606483	1.39952	-0.691231	1.44977	-0.99992	1.08808
1.37983	0.534834	-0.724113	-0.0823132	-0.952739	-1.25674	0.206522	1.46452	-2.48878	3.28022	-0.233947	0.774053	-0.0593218	1.34168	-0.784606	1.29439	-0.606483	1.38552	-0.702231	1.44077	-0.99992	1.08008
1.36483	0.527834	-0.724113	-0.0849132	-0.954739	-1.25974	0.199522	1.43752	-2.49478	3.27822	-0.237947	0.754053	-0.0663218	1.33868	-0.790606	1.29039	-0.610483	1.38352	-0.703231	1.43877	-0.99992	1.07108
1.33683	0.527834	-0.724113	-0.0857132	-0.955739	-1.26074	0.192522	1.43752	-2.51078	3.27222	-0.242947	0.754053	-0.0673218	1.33468	-0.790606	1.28639	-0.616483	1.38352	-0.711231	1.43477	-0.99992	1.02608
1.33483	0.526834	-0.724113	-0.0876132	-0.957739	-1.26174	0.187522	1.43552	-2.51278	3.26422	-0.243947	0.744053	-0.0933218	1.33068	-0.792606	1.28639	-0.628483	1.37452	-0.711231	1.43477	-0.99992	1.02208
1.32383	0.524834	-0.724113	-0.0881132	-0.965739	-1.26374	0.176522	1.43352	-2.51378	3.26222	-0.249947	0.744053	-0.0993218	1.32968	-0.792606	1.28539	-0.628483	1.37052	-0.712231	1.43377	-0.99992	1.01608
1.30883	0.520834	-0.724113	-0.0984132	-0.970739	-1.26574	0.174522	1.42852	-2.53278	3.26222	-0.251947	0.744053	-0.107322	1.32468	-0.793606	1.28339	-0.628483	1.36652	-0.713231	1.43277	-0.99992	1.00408
1.29683	0.511834	-0.724113	-0.104213	-0.972739	-1.26674	0.166522	1.42452	-2.53278	3.26022	-0.253947	0.744053	-0.113322	1.32268	-0.800606	1.28139	-0.629483	1.36452	-0.725231	1.42777	-0.99992	1.00008
1.28983	0.511834	-0.724113	-0.106313	-0.985739	-1.27074	0.165522	1.41752	-2.55278	3.25722	-0.268947	0.734053	-0.114322	1.30368	-0.801606	1.27939	-0.630483	1.36352	-0.732231	1.41277	-0.99992	0.99208
1.28783	0.510834	-0.724113	-0.110713	-0.990739	-1.28174	0.158522	1.41252	-2.56578	3.25022	-0.268947	0.734053	-0.116322	1.30068	-0.805606	1.27839	-0.639483	1.36052	-0.735231	1.41177	-0.99992	0.97708
1.27883	0.506834	-0.724113	-0.113213	-0.995739	-1.28274	0.124522	1.40352	-2.56778	3.24822	-0.270947	0.734053	-0.121322	1.29768	-0.818606	1.27839	-0.639483	1.35652	-0.740231	1.41177	-0.99992	0.97608
1.27283	0.506834	-0.724113	-0.116013	-0.998739	-1.28274	0.104522	1.40152	-2.58478	3.24522	-0.272947	0.724053	-0.121322	1.29468	-0.828606	1.27639	-0.641483	1.35052	-0.742231	1.40977	-0.99992	0.97208
1.27183	0.504834	-0.724113	-0.122213	-1.00174	-1.28274	0.0985218	1.38252	-2.58778	3.24522	-0.281947	0.714053	-0.125322	1.28868	-0.833606	1.27339	-0.643483	1.34852	-0.761231	1.40577	-0.99992	0.96908
1.26683	0.501834	-0.724113	-0.123913	-1.01674	-1.28274	0.0985218	1.37852	-2.58778	3.22522	-0.282947	0.714053	-0.128322	1.28668	-0.834606	1.27239	-0.658483	1.34652	-0.773231	1.40477	-0.99992	0.95208
1.24583	0.494834	-0.724113	-0.125513	-1.02474	-1.28374	0.0965218	1.37552	-2.59478	3.22122	-0.286947	0.704053	-0.130322	1.27968	-0.834606	1.26839	-0.661483	1.34452	-0.782231	1.40377	-0.99992	0.91708
1.24383	0.489834	-0.724113	-0.125613	-1.02974	-1.29174	0.0955218	1.37352	-2.61578	3.21522	-0.286947	0.704053	-0.131322	1.27968	-0.837606	1.26839	-0.662483	1.34152	-0.783231	1.39677	-0.99992	0.91608
1.23483	0.470834	-0.724113	-0.134013	-1.03774	-1.29874	0.0915218	1.36152	-2.62378	3.21322	-0.296947	0.704053	-0.132322	1.27868	-0.845606	1.26839	-0.670483	1.33552	-0.783231	1.39577	-0.99992	0.89208
1.23383	0.463834	-0.724113	-0.136413	-1.04174	-1.30574	0.0885218	1.34752	-2.64878	3.21222	-0.298947	0.694053	-0.132322	1.27768	-0.848606	1.26539	-0.677483	1.32552	-0.786231	1.38877	-0.99992	0.88808
1.23383	0.452834	-0.724113	-0.141113	-1.04374	-1.30574	0.0795218	1.34452	-2.64878	3.20922	-0.299947	0.694053	-0.137322	1.27668	-0.851606	1.26339	-0.683483	1.32352	-0.796231	1.38777	-0.99992	0.88208
1.22283	0.445834	-0.724113	-0.144613	-1.04874	-1.30674	0.0735218	1.32252	-2.66178	3.20622	-0.305947	0.694053	-0.138322	1.27468	-0.852606	1.26139	-0.684483	1.32052	-0.796231	1.38577	-0.99992	0.86208
1.19183	0.435834	-0.724113	-0.145613	-1.05374	-1.31074	0.0625218	1.30352	-2.67078	3.20522	-0.307947	0.694053	-0.141322	1.27068	-0.854606	1.25139	-0.685483	1.31952	-0.813231	1.38177	-0.99992	0.85808
1.18383	0.435834	-0.724113	-0.146213	-1.05874	-1.31274	0.0525218	1.30052	-2.68378	3.19722	-0.308947	0.694053	-0.143322	1.27068	-0.864606	1.23539	-0.688483	1.31952	-0.813231	1.37577	-0.99992	0.85308
1.17483	0.427834	-0.724113	-0.154313	-1.06874	-1.31874	0.0515218	1.28352	-2.69778	3.18622	-0.322947	0.684053	-0.147322	1.25768	-0.866606	1.23439	-0.690483	1.31752	-0.822231	1.36677	-0.99992	0.81108
1.16083	0.425834	-0.724113	-0.154813	-1.07374	-1.32474	0.0485218	1.27952	-2.70078	3.18222	-0.323947	0.684053	-0.149322	1.25268	-0.866606	1.23439	-0.691483	1.31552	-0.824231	1.35177	-0.99992	0.79408
1.15083	0.420834	-0.724113	-0.160513	-1.08174	-1.33374	0.0405218	1.27552	-2.70278	3.17822	-0.324947	0.684053	-0.154322	1.25068	-0.877606	1.23339	-0.694483	1.30252	-0.830231	1.34877	-0.99992	0.78708
1.14983	0.418834	-0.724113	-0.161313	-1.08874	-1.33674	0.0405218	1.25952	-2.70378	3.17122	-0.328947	0.684053	-0.154322	1.25068	-0.878606	1.22739	-0.694483	1.30252	-0.831231	1.34277	-0.99992	0.78508
1.14183	0.417834	-0.724113	-0.161713	-1.09974	-1.34774	0.0385218	1.23552	-2.70478	3.16922	-0.328947	0.674053	-0.163322	1.24868	-0.882606	1.22539	-0.697483	1.29452	-0.833231	1.32877	-0.99992	0.78008
1.13483	0.416834	-0.724113	-0.163113	-1.10074	-1.35874	0.0355218	1.23552	-2.71478	3.16722	-0.329947	0.664053	-0.163322	1.24768	-0.888606	1.22039	-0.698483	1.28752	-0.839231	1.32077	-0.99992	0.76708
1.12483	0.413834	-0.724113	-0.164913	-1.10974	-1.35974	0.0335218	1.21552	-2.73578	3.15522	-0.332947	0.664053	-0.178322	1.24368	-0.890606	1.21939	-0.707483	1.27752	-0.845231	1.31977	-0.99992	0.76208
1.12483	0.410834	-0.724113	-0.168813	-1.11074	-1.36174	0.0205218	1.21252	-2.74178	3.15522	-0.337947	0.664053	-0.180322	1.24368	-0.892606	1.21739	-0.708483	1.27352	-0.880231	1.31677	-0.99992	0.76008
1.12383	0.410834	-0.724113	-0.169213	-1.11474	-1.36274	0.00952179	1.21052	-2.75078	3.15122	-0.341947	0.654053	-0.186322	1.23268	-0.903606	1.21639	-0.715483	1.27352	-0.885231	1.31477	-0.99992	0.74008
1.12383	0.407834	-0.724113	-0.171913	-1.13074	-1.37174	0.00952179	1.20252	-2.75578	3.14822	-0.341947	0.654053	-0.194322	1.22868	-0.908606	1.21639	-0.726483	1.27152	-0.886231	1.30977	-0.99992	0.73208
1.11383	0.404834	-0.724113	-0.173913	-1.13574	-1.37274	0.00752179	1.20152	-2.75978	3.14722	-0.346947	0.654053	-0.202322	1.22768	-0.919606	1.21339	-0.727483	1.27152	-0.891231	1.30877	-0.99992	0.69908
1.10983	0.399834	-0.724113	-0.174313	-1.13774	-1.37374	-0.0034782	1.20052	-2.77078	3.14522	-0.356947	0.644053	-0.227322	1.22368	-0.925606	1.21339	-0.727483	1.27152	-0.899231	1.30377	-0.99992	0.69508
1.07083	0.388834	-0.724113	-0.174513	-1.15374	-1.37674	-0.0084782	1.18352	-2.77378	3.14522	-0.359947	0.634053	-0.231322	1.22168	-0.929606	1.21239	-0.728483	1.26452	-0.900231	1.29477	-0.99992	0.69508
1.05883	0.385834	-0.724113	-0.182213	-1.15574	-1.37974	-0.0154782	1.18152	-2.77578	3.14122	-0.359947	0.634053	-0.234322	1.21868	-0.936606	1.20839	-0.731483	1.26152	-0.905231	1.28977	-0.99992	0.69308
1.04083	0.385834	-0.724113	-0.188513	-1.15574	-1.37974	-0.0174782	1.17152	-2.78278	3.13722	-0.360947	0.634053	-0.234322	1.21368	-0.938606	1.20739	-0.739483	1.26152	-0.919231	1.28777	-0.99992	0.68808
1.03483	0.383834	-0.724113	-0.193613	-1.16874	-1.38074	-0.0234782	1.16552	-2.78778	3.13722	-0.362947	0.634053	-0.236322	1.21368	-0.942606	1.20639	-0.741483	1.25352	-0.938231	1.28577	-0.99992	0.67808
1.02483	0.373834	-0.724113	-0.194913	-1.17974	-1.38374	-0.0264782	1.14552	-2.79578	3.13722	-0.363947	0.634053	-0.240322	1.21068	-0.946606	1.20539	-0.759483	1.25352	-0.939231	1.28477	-0.99992	0.66408
1.00583	0.370834	-0.724113	-0.212413	-1.18274	-1.38574	-0.0284782	1.14452	-2.79978	3.13422	-0.364947	0.634053	-0.243322	1.20768	-0.951606	1.20239	-0.761483	1.25352	-0.966231	1.28077	-0.99992	0.66308
1.00483	0.370834	-0.724113	-0.222613	-1.18874	-1.38674	-0.0284782	1.13152	-2.80078	3.12522	-0.365947	0.624053	-0.246322	1.20368	-0.958606	1.19939	-0.766483	1.24552	-0.967231	1.28077	-0.99992	0.64508
0.998834	0.360834	-0.724113	-0.260013	-1.18974	-1.38974	-0.0394782	1.13052	-2.80278	3.12422	-0.382947	0.624053	-0.248322	1.19968	-0.964606	1.19439	-0.770483	1.24252	-0.975231	1.27577	-0.99992	0.64508
0.983834	0.359834	-0.724113	-0.295913	-1.19074	-1.39074	-0.0494782	1.11752	-2.80578	3.12222	-0.384947	0.624053	-0.251322	1.19368	-0.969606	1.19439	-0.775483	1.24152	-0.981231	1.27577	-0.99992	0.63908
0.977834	0.350834	-0.724113	-0.484813	-1.19074	-1.39774	-0.0504782	1.11752	-2.80678	3.12122	-0.388947	0.624053	-0.251322	1.19268	-0.972606	1.19139	-0.780483	1.24052	-0.998231	1.27277	-0.99992	0.62008
0.973834	0.336834	-0.724113	-0.618013	-1.19774	-1.39874	-0.0524782	1.11252	-2.81478	3.11422	-0.389947	0.624053	-0.253322	1.18868	-0.987606	1.19039	-0.788483	1.23952	-1.01523	1.27277	-0.99992	0.62008
0.970834	0.333834	-0.724113	-0.724113	-1.21574	-1.39874	-0.0594782	1.10652	-2.83278	3.11222	-0.397947	0.614053	-0.268322	1.18768	-0.992606	1.18839	-0.799483	1.23852	-1.03023	1.27177	-0.99992	0.61308
0.967834	0.326834	-0.724113	-0.724113	-1.22374	-1.40674	-0.0644782	1.10452	-2.83278	3.11222	-0.398947	0.604053	-0.272322	1.18468	-0.993606	1.18739	-0.802483	1.23652	-1.03823	1.26977	-0.99992	0.60408
0.962834	0.326834	-0.724113	-0.724113	-1.22374	-1.40774	-0.0774782	1.08852	-2.84978	3.11122	-0.400947	0.604053	-0.276322	1.18168	-0.996606	1.18439	-0.806483	1.23352	-1.04423	1.26077	-0.99992	0.60208
0.942834	0.317834	-0.724113	-0.724113	-1.22374	-1.41074	-0.0864782	1.07352	-2.85578	3.10022	-0.404947	0.604053	-0.283322	1.17268	-1.02561	1.18239	-0.820483	1.22852	-1.04823	1.25577	-0.99992	0.60108
0.938834	0.314834	-0.724113	-0.724113	-1.22874	-1.41174	-0.0884782	1.06452	-2.85678	3.09622	-0.406947	0.594053	-0.289322	1.17268	-1.02561	1.18039	-0.829483	1.22252	-1.04823	1.25577	-0.99992	0.59908
0.923834	0.303834	-0.724113	-0.724113	-1.23874	-1.41174	-0.0984782	1.05752	-2.86078	3.08722	-0.414947	0.594053	-0.291322	1.17168	-1.02661	1.17839	-0.832483	1.21752	-1.06123	1.24877	-0.99992	0.59808
0.920834	0.302834	-0.724113	-0.724113	-1.23874	-1.41374	-0.0994782	1.05352	-2.86878	3.08622	-0.415947	0.594053	-0.304322	1.17168	-1.03761	1.17739	-0.833483	1.21352	-1.06223	1.24377	-0.99992	0.58908
0.906834	0.302834	-0.724113	-0.724113	-1.25074	-1.41374	-0.101478	1.03252	-2.89078	3.08222	-0.415947	0.594053	-0.316322	1.17168	-1.03761	1.17639	-0.833483	1.20852	-1.06223	1.23277	-0.99992	0.57908
0.899834	0.294834	-0.724113	-0.724113	-1.25574	-1.41474	-0.107478	1.02652	-2.89878	3.07822	-0.416947	0.584053	-0.321322	1.17068	-1.03861	1.17539	-0.835483	1.20152	-1.06723	1.22677	-0.99992	0.57008
0.895834	0.286834	-0.724113	-0.724113	-1.26874	-1.41474	-0.109478	1.02352	-2.93578	3.07722	-0.420947	0.584053	-0.329322	1.17068	-1.03861	1.17439	-0.836483	1.19952	-1.06923	1.22577	-0.99992	0.55808
0.880834	0.285834	-0.724113	-0.724113	-1.27374	-1.41474	-0.109478	1.01952	-2.93778	3.07622	-0.423947	0.584053	-0.330322	1.16668	-1.03961	1.17439	-0.845483	1.19752	-1.07723	1.20577	-0.99992	0.53908
0.871834	0.276834	-0.724113	-0.724113	-1.27774	-1.42174	-0.114478	1.01652	-2.94378	3.07222	-0.427947	0.584053	-0.330322	1.16568	-1.04261	1.16539	-0.847483	1.19652	-1.08123	1.19977	-0.99992	0.53508
0.832834	0.275834	-0.724113	-0.724113	-1.27874	-1.42274	-0.118478	1.00752	-2.96978	3.07122	-0.429947	0.584053	-0.347322	1.16268	-1.05361	1.16039	-0.851483	1.19552	-1.09023	1.19977	-0.99992	0.52808
0.827834	0.259834	-0.724113	-0.724113	-1.28474	-1.42574	-0.147478	1.00152	-2.97178	3.07022	-0.430947	0.574053	-0.355322	1.15068	-1.06461	1.15839	-0.857483	1.19252	-1.09523	1.19877	-0.99992	0.51508
0.824834	0.256834	-0.724113	-0.724113	-1.28574	-1.42774	-0.174478	0.995522	-2.97278	3.07022	-0.430947	0.574053	-0.361322	1.14968	-1.06661	1.15439	-0.857483	1.19152	-1.09723	1.19377	-0.99992	0.49808
0.815834	0.252834	-0.724113	-0.724113	-1.28774	-1.42874	-0.176478	0.989522	-2.97378	3.06922	-0.437947	0.564053	-0.364322	1.14968	-1.06661	1.15439	-0.860483	1.19052	-1.10823	1.19077	-0.99992	0.49208
0.770834	0.247834	-0.724113	-0.724113	-1.29374	-1.43274	-0.181478	0.987522	-2.99678	3.06922	-0.449947	0.564053	-0.368322	1.14868	-1.06861	1.15339	-0.863483	1.18952	-1.12223	1.18877	-0.99992	0.49108
0.769834	0.244834	-0.724113	-0.724113	-1.29774	-1.43274	-0.185478	0.987522	-3.00278	3.06522	-0.452947	0.554053	-0.372322	1.14568	-1.07261	1.15239	-0.869483	1.18752	-1.12823	1.18477	-0.99992	0.47108
0.764834	0.227834	-0.724113	-0.724113	-1.29874	-1.44274	-0.197478	0.977522	-3.01478	3.06522	-0.456947	0.554053	-0.375322	1.14468	-1.07361	1.15139	-0.870483	1.17952	-1.13223	1.18377	-0.99992	0.44308
0.756834	0.226834	-0.724113	-0.724113	-1.30074	-1.44474	-0.202478	0.975522	-3.03278	3.05022	-0.456947	0.554053	-0.379322	1.13968	-1.07761	1.14739	-0.878483	1.17652	-1.13323	1.18077	-0.99992	0.43008
0.750834	0.222834	-0.724113	-0.724113	-1.30174	-1.45774	-0.204478	0.960522	-3.04678	3.04822	-0.462947	0.554053	-0.385322	1.13668	-1.07761	1.14639	-0.885483	1.17252	-1.14123	1.17577	-0.99992	0.42108
0.744834	0.218834	-0.724113	-0.724113	-1.30874	-1.45874	-0.205478	0.946522	-3.05078	3.04622	-0.462947	0.554053	-0.387322	1.12568	-1.08261	1.14439	-0.885483	1.16552	-1.14723	1.15477	-0.99992	0.41808
0.742834	0.214834	-0.724113	-0.724113	-1.31474	-1.45974	-0.207478	0.944522	-3.05178	3.04622	-0.462947	0.544053	-0.408322	1.12468	-1.08461	1.14439	-0.887483	1.16552	-1.17423	1.15277	-0.99992	0.40108
0.742834	0.212834	-0.724113	-0.724113	-1.31874	-1.46074	-0.210478	0.943522	-3.05578	3.02722	-0.468947	0.544053	-0.414322	1.12368	-1.09761	1.14239	-0.888483	1.16352	-1.17423	1.14777	-0.99992	0.39708
0.739834	0.210834	-0.724113	-0.724113	-1.32074	-1.46074	-0.211478	0.939522	-3.08178	3.02622	-0.468947	0.534053	-0.427322	1.12168	-1.10261	1.14039	-0.900483	1.16352	-1.18023	1.14777	-0.99992	0.39008
0.735834	0.198834	-0.724113	-0.724113	-1.32374	-1.46674	-0.213478	0.934522	-3.08178	3.01722	-0.472947	0.534053	-0.430322	1.12168	-1.10261	1.13739	-0.904483	1.15952	-1.19023	1.14677	-0.99992	0.38308
0.728834	0.193834	-0.724113	-0.724113	-1.32674	-1.46774	-0.214478	0.931522	-3.08678	3.01322	-0.475947	0.534053	-0.437322	1.11968	-1.10361	1.13439	-0.907483	1.15752	-1.19923	1.14677	-0.99992	0.37908
0.722834	0.190834	-0.724113	-0.724113	-1.33674	-1.46974	-0.222478	0.929522	-3.10978	3.01122	-0.483947	0.534053	-0.449322	1.11868	-1.10361	1.13339	-0.911483	1.15552	-1.20823	1.14577	-0.99992	0.36908
0.683834	0.189834	-0.724113	-0.724113	-1.34874	-1.47174	-0.233478	0.922522	-3.11178	3.00922	-0.490947	0.534053	-0.464322	1.11668	-1.11161	1.13239	-0.914483	1.15352	-1.20923	1.14477	-0.99992	0.36708
0.676834	0.187834	-0.724113	-0.724113	-1.35274	-1.47774	-0.240478	0.918522	-3.13678	3.00622	-0.491947	0.534053	-0.470322	1.11568	-1.11461	1.13139	-0.920483	1.15052	-1.21423	1.13677	-0.99992	0.36608
0.668834	0.185834	-0.724113	-0.724113	-1.36674	-1.48174	-0.245478	0.909522	-3.14078	3.00022	-0.491947	0.534053	-0.470322	1.11368	-1.12661	1.13139	-0.942483	1.14352	-1.23023	1.13677	-0.99992	0.36508
0.634834	0.184834	-0.724113	-0.724113	-1.37074	-1.48174	-0.246478	0.893522	-3.14178	2.99322	-0.495947	0.524053	-0.473322	1.11368	-1.13061	1.13039	-0.943483	1.14252	-1.23923	1.13377	-0.99992	0.35708
0.632834	0.183834	-0.724113	-0.724113	-1.38774	-1.48274	-0.248478	0.887522	-3.15478	2.97922	-0.505947	0.524053	-0.474322	1.10768	-1.13961	1.12939	-0.947483	1.14152	-1.25223	1.13277	-0.99992	0.35308
0.629834	0.182834	-0.724113	-0.724113	-1.39374	-1.48574	-0.249478	0.884522	-3.15778	2.97722	-0.515947	0.514053	-0.475322	1.10168	-1.14561	1.12639	-0.949483	1.13252	-1.25823	1.12677	-0.99992	0.35208
0.623834	0.181834	-0.724113	-0.724113	-1.39374	-1.48574	-0.250478	0.867522	-3.15778	2.97622	-0.520947	0.514053	-0.477322	1.10168	-1.14561	1.12639	-0.953483	1.11952	-1.26123	1.10777	-0.99992	0.35208
0.596834	0.180834	-0.724113	-0.724113	-1.41374	-1.48874	-0.253478	0.866522	-3.16078	2.97522	-0.530947	0.504053	-0.477322	1.10068	-1.14661	1.12439	-0.962483	1.11852	-1.27723	1.10477	-0.99992	0.34808
0.590834	0.178834	-0.724113	-0.724113	-1.41774	-1.49074	-0.263478	0.860522	-3.16878	2.97022	-0.531947	0.504053	-0.485322	1.09668	-1.14661	1.12339	-0.965483	1.11552	-1.29323	1.09777	-0.99992	0.33208
0.589834	0.177834	-0.724113	-0.724113	-1.42674	-1.49174	-0.275478	0.859522	-3.19178	2.96422	-0.532947	0.504053	-0.491322	1.09468	-1.14761	1.12339	-0.983483	1.10852	-1.31323	1.09277	-0.99992	0.33208
0.572834	0.176834	-0.724113	-0.724113	-1.42774	-1.49374	-0.276478	0.855522	-3.20478	2.96322	-0.534947	0.504053	-0.495322	1.09468	-1.14761	1.12139	-0.987483	1.10552	-1.31423	1.08377	-0.99992	0.32408
0.566834	0.176834	-0.724113	-0.724113	-1.46174	-1.49774	-0.280478	0.853522	-3.20778	2.95522	-0.538947	0.494053	-0.502322	1.08768	-1.15061	1.12039	-0.992483	1.10352	-1.31523	1.08277	-0.99992	0.30808
0.559834	0.174834	-0.724113	-0.724113	-1.46274	-1.50174	-0.309478	0.845522	-3.27478	2.93522	-0.538947	0.494053	-0.503322	1.08668	-1.15561	1.11939	-1.00248	1.09452	-1.32923	1.08277	-0.99992	0.28708
0.554834	0.169834	-0.724113	-0.724113	-1.48874	-1.50574	-0.310478	0.842522	-3.28878	2.92522	-0.538947	0.494053	-0.503322	1.08068	-1.16361	1.11839	-1.00348	1.09352	-1.34123	1.08177	-0.99992	0.28508
0.509834	0.168834	-0.724113	-0.724113	-1.48874	-1.50674	-0.318478	0.837522	-3.29678	2.92422	-0.543947	0.494053	-0.506322	1.07868	-1.16961	1.11539	-1.00648	1.09252	-1.34123	1.07877	-0.99992	0.26608
0.508834	0.168834	-0.724113	-0.724113	-1.49074	-1.51074	-0.327478	0.837522	-3.31678	2.92322	-0.546947	0.494053	-0.512322	1.07868	-1.17061	1.11439	-1.00748	1.09052	-1.34623	1.07577	-0.99992	0.26408
0.473834	0.167834	-0.724113	-0.724113	-1.50874	-1.51774	-0.335478	0.823522	-3.31878	2.91822	-0.550947	0.484053	-0.515322	1.07768	-1.17061	1.10839	-1.01348	1.08552	-1.35723	1.06977	-0.99992	0.26308
0.462834	0.161834	-0.724113	-0.724113	-1.54374	-1.51774	-0.345478	0.822522	-3.32678	2.91722	-0.556947	0.484053	-0.516322	1.07668	-1.17261	1.10739	-1.01848	1.08452	-1.35923	1.06677	-0.99992	0.26208
0.456834	0.159834	-0.724113	-0.724113	-1.55774	-1.51874	-0.355478	0.811522	-3.34778	2.91522	-0.561947	0.474053	-0.517322	1.07668	-1.17961	1.10639	-1.01848	1.08152	-1.36323	1.06577	-0.99992	0.24508
0.440834	0.152834	-0.724113	-0.724113	-1.58374	-1.51974	-0.359478	0.809522	-3.35078	2.91522	-0.565947	0.474053	-0.524322	1.07468	-1.17961	1.10539	-1.02448	1.07752	-1.36623	1.06477	-0.99992	0.24508
0.438834	0.148834	-0.724113	-0.724113	-1.58474	-1.52674	-0.380478	0.807522	-3.36278	2.90622	-0.566947	0.464053	-0.525322	1.07468	-1.18161	1.10139	-1.02648	1.06652	-1.37223	1.06177	-0.99992	0.24508
0.423834	0.143834	-0.724113	-0.724113	-1.59274	-1.52674	-0.392478	0.801522	-3.37078	2.89022	-0.571947	0.464053	-0.546322	1.07068	-1.19361	1.09839	-1.03248	1.06552	-1.38023	1.05777	-0.99992	0.22708
0.411834	0.142834	-0.724113	-0.724113	-1.61074	-1.52774	-0.405478	0.798522	-3.37078	2.88722	-0.574947	0.464053	-0.548322	1.06968	-1.20161	1.09539	-1.03348	1.06352	-1.38123	1.05577	-0.99992	0.22208
0.405834	0.132834	-0.724113	-0.724113	-1.61474	-1.52874	-0.408478	0.788522	-3.37478	2.87922	-0.575947	0.464053	-0.551322	1.06868	-1.20261	1.09239	-1.05048	1.05252	-1.38323	1.04877	-0.99992	0.21808
0.404834	0.132834	-0.724113	-0.724113	-1.62674	-1.52974	-0.412478	0.787522	-3.38878	2.87822	-0.575947	0.454053	-0.557322	1.06268	-1.20261	1.09039	-1.05548	1.05252	-1.38923	1.04677	-0.99992	0.21308
0.370834	0.129834	-0.724113	-0.724113	-1.66574	-1.52974	-0.426478	0.787522	-3.39878	2.87222	-0.579947	0.454053	-0.567322	1.06168	-1.21761	1.08839	-1.05648	1.04752	-1.39223	1.04477	-0.99992	0.20008
0.369834	0.129834	-0.724113	-0.724113	-1.67274	-1.53374	-0.439478	0.786522	-3.39878	2.87022	-0.586947	0.454053	-0.567322	1.05768	-1.21861	1.08639	-1.05748	1.04652	-1.39923	1.03877	-0.99992	0.20008
0.366834	0.126834	-0.724113	-0.724113	-1.68474	-1.53474	-0.453478	0.784522	-3.40378	2.86522	-0.586947	0.454053	-0.570322	1.05568	-1.23061	1.08239	-1.06748	1.03852	-1.41123	1.03177	-0.99992	0.19808
0.359834	0.121834	-0.724113	-0.724113	-1.68874	-1.54674	-0.455478	0.782522	-3.40478	2.85722	-0.587947	0.444053	-0.575322	1.05068	-1.23461	1.08139	-1.06948	1.03652	-1.43923	1.03077	-0.99992	0.19408
0.353834	0.117834	-0.724113	-0.724113	-1.70074	-1.55574	-0.479478	0.781522	-3.42778	2.85222	-0.591947	0.444053	-0.576322	1.04168	-1.24361	1.08139	-1.07348	1.03552	-1.44523	1.02977	-0.99992	0.19308
0.346834	0.111834	-0.724113	-0.724113	-1.70274	-1.55674	-0.481478	0.780522	-3.42878	2.83922	-0.598947	0.444053	-0.580322	1.03768	-1.24361	1.07839	-1.07548	1.03452	-1.45023	1.02777	-0.99992	0.18608
0.318834	0.109834	-0.724113	-0.724113	-1.71274	-1.55974	-0.485478	0.779522	-3.43178	2.83622	-0.598947	0.434053	-0.594322	1.03668	-1.24661	1.07839	-1.07548	1.03352	-1.45923	1.02477	-0.99992	0.17308
0.317834	0.105834	-0.724113	-0.724113	-1.71474	-1.56174	-0.489478	0.779522	-3.46778	2.83622	-0.602947	0.434053	-0.613322	1.03568	-1.25361	1.07739	-1.07748	1.03252	-1.46923	1.02077	-0.99992	0.17208
0.305834	0.0998343	-0.724113	-0.724113	-1.72974	-1.56374	-0.498478	0.778522	-3.47678	2.83022	-0.607947	0.434053	-0.619322	1.03468	-1.25761	1.07439	-1.08048	1.03152	-1.48023	1.01577	-0.99992	0.16808
0.300834	0.0988343	-0.724113	-0.724113	-1.73974	-1.56374	-0.498478	0.777522	-3.48078	2.82322	-0.613947	0.434053	-0.628322	1.03268	-1.26061	1.07239	-1.08348	1.02952	-1.48923	1.01577	-0.99992	0.16208
0.291834	0.0938343	-0.724113	-0.724113	-1.74774	-1.56674	-0.508478	0.761522	-3.50578	2.81622	-0.618947	0.424053	-0.631322	1.03268	-1.26061	1.07039	-1.08448	1.02352	-1.49623	1.01577	-0.99992	0.16108
0.281834	0.0918343	-0.724113	-0.724113	-1.74974	-1.56974	-0.510478	0.759522	-3.55178	2.81322	-0.621947	0.424053	-0.635322	1.03168	-1.26061	1.06139	-1.08548	1.02252	-1.49823	1.01077	-0.99992	0.16108
0.274834	0.0898343	-0.724113	-0.724113	-1.75974	-1.57974	-0.537478	0.757522	-3.55678	2.81322	-0.624947	0.424053	-0.641322	1.03068	-1.26661	1.05939	-1.09248	1.02152	-1.50223	1.00477	-0.99992	0.15208
0.251834	0.0868343	-0.724113	-0.724113	-1.76174	-1.58374	-0.545478	0.752522	-3.55878	2.80922	-0.630947	0.414053	-0.646322	1.02468	-1.26961	1.05939	-1.10548	1.01752	-1.50323	0.997769	-0.99992	0.14508
0.245834	0.0708343	-0.724113	-0.724113	-1.76374	-1.58474	-0.549478	0.745522	-3.58778	2.80622	-0.636947	0.414053	-0.657322	1.02368	-1.26961	1.05739	-1.10848	1.01152	-1.50923	0.995769	-0.99992	0.14308
0.235834	0.0708343	-0.724113	-0.724113	-1.77074	-1.58574	-0.555478	0.730522	-3.59578	2.79022	-0.638947	0.414053	-0.657322	1.02368	-1.27961	1.05239	-1.11048	1.01152	-1.52323	0.995769	-0.99992	0.14008
0.218834	0.0678343	-0.724113	-0.724113	-1.77074	-1.58674	-0.569478	0.730522	-3.60578	2.78422	-0.642947	0.414053	-0.662322	1.01968	-1.28961	1.04939	-1.11848	1.00552	-1.54523	0.982769	-0.99992	0.13308
0.200834	0.0648343	-0.724113	-0.724113	-1.77274	-1.58774	-0.574478	0.725522	-3.60878	2.77622	-0.647947	0.404053	-0.665322	1.01968	-1.29561	1.04839	-1.12248	1.00352	-1.54823	0.980769	-0.99992	0.13208
0.191834	0.0608343	-0.724113	-0.724113	-1.77974	-1.59274	-0.577478	0.722522	-3.61278	2.77322	-0.658947	0.404053	-0.674322	1.01868	-1.29661	1.04539	-1.13148	1.00152	-1.54923	0.977769	-0.99992	0.13108
0.183834	0.0588343	-0.724113	-0.724113	-1.78574	-1.59374	-0.583478	0.718522	-3.61378	2.76622	-0.671947	0.404053	-0.681322	1.01868	-1.29661	1.04039	-1.13148	0.999517	-1.55023	0.974769	-0.99992	0.12908
0.173834	0.0548343	-0.724113	-0.724113	-1.78574	-1.59474	-0.608478	0.712522	-3.64278	2.75922	-0.678947	0.394053	-0.685322	1.01768	-1.29761	1.03439	-1.13548	0.995517	-1.55323	0.970769	-0.99992	0.11608
0.123834	0.0498343	-0.724113	-0.724113	-1.79174	-1.59674	-0.614478	0.701522	-3.66278	2.75822	-0.682947	0.394053	-0.686322	1.01568	-1.30561	1.03339	-1.13648	0.992517	-1.56423	0.969769	-0.99992	0.11308
0.0938343	0.0478343	-0.724113	-0.724113	-1.79674	-1.59774	-0.619478	0.686522	-3.69078	2.75522	-0.695947	0.394053	-0.686322	1.01268	-1.30761	1.03239	-1.14448	0.992517	-1.57223	0.962769	-0.99992	0.11208
0.0918343	0.0468343	-0.724113	-0.724113	-1.79774	-1.59774	-0.623478	0.679522	-3.69178	2.74622	-0.695947	0.394053	-0.694322	1.00568	-1.30961	1.03239	-1.14548	0.991517	-1.57323	0.962769	-0.99992	0.10008
0.0908343	0.0458343	-0.724113	-0.724113	-1.80374	-1.60174	-0.628478	0.677522	-3.70478	2.74222	-0.696947	0.394053	-0.696322	1.00368	-1.31961	1.02939	-1.14848	0.991517	-1.57623	0.952769	-0.99992	0.0970804
0.0848343	0.0408343	-0.724113	-0.724113	-1.81074	-1.60274	-0.635478	0.669522	-3.75178	2.73922	-0.697947	0.384053	-0.703322	1.00368	-1.32361	1.02839	-1.16048	0.990517	-1.57623	0.948769	-0.99992	0.0960804
0.0838343	0.0398343	-0.724113	-0.724113	-1.81174	-1.60274	-0.643478	0.662522	-3.75978	2.73722	-0.697947	0.384053	-0.706322	0.998678	-1.32461	1.02839	-1.16348	0.986517	-1.57823	0.947769	-0.99992	0.0790804
0.0748343	0.0378343	-0.724113	-0.724113	-1.81174	-1.60374	-0.644478	0.659522	-3.77178	2.73122	-0.706947	0.384053	-0.710322	0.992678	-1.33361	1.02639	-1.16448	0.985517	-1.59023	0.944769	-0.99992	0.0770804
-0.0041657	0.0358343	-0.724113	-0.724113	-1.81774	-1.60774	-0.662478	0.658522	-3.77378	2.72922	-0.715947	0.374053	-0.718322	0.992678	-1.33961	1.02539	-1.17348	0.983517	-1.61823	0.934769	-0.99992	0.0770804
-0.0371657	0.0258343	-0.724113	-0.724113	-1.81774	-1.61174	-0.663478	0.656522	-3.78078	2.72822	-0.721947	0.354053	-0.724322	0.990678	-1.34361	1.02339	-1.17448	0.982517	-1.62023	0.934769	-0.99992	0.0760804
-0.0381657	0.0258343	-0.724113	-0.724113	-1.81974	-1.61274	-0.664478	0.655522	-3.78478	2.72622	-0.721947	0.354053	-0.727322	0.990678	-1.34561	1.02039	-1.17548	0.982517	-1.62423	0.933769	-0.99992	0.0590804
-0.0381657	0.0238343	-0.724113	-0.724113	-1.82174	-1.61974	-0.675478	0.651522	-3.79778	2.72122	-0.722947	0.344053	-0.745322	0.986678	-1.35161	1.02039	-1.17648	0.978517	-1.63623	0.929769	-0.99992	0.0560804
-0.132166	0.0238343	-0.724113	-0.724113	-1.82274	-1.62274	-0.677478	0.643522	-3.80378	2.71922	-0.728947	0.344053	-0.751322	0.985678	-1.36261	1.02039	-1.17648	0.978517	-1.67723	0.929769	-0.99992	0.0510804
-0.187166	0.0208343	-0.724113	-0.724113	-1.82474	-1.62474	-0.689478	0.639522	-3.80578	2.71622	-0.732947	0.344053	-0.756322	0.982678	-1.36961	1.01739	-1.18148	0.977517	-1.67923	0.929769	-0.99992	0.0460804
-0.208166	0.0208343	-0.724113	-0.724113	-1.82974	-1.62574	-0.690478	0.636522	-3.80878	2.71322	-0.733947	0.344053	-0.764322	0.981678	-1.37561	1.01339	-1.18248	0.974517	-1.68423	0.928769	-0.99992	0.0460804
-0.218166	0.0158343	-0.724113	-0.724113	-1.83274	-1.62974	-0.692478	0.609522	-3.82778	2.71322	-0.743947	0.334053	-0.765322	0.980678	-1.39661	1.01039	-1.20648	0.971517	-1.68923	0.924769	-0.99992	0.0460804
-0.230166	0.0148343	-0.724113	-0.724113	-1.83374	-1.63074	-0.711478	0.603522	-3.83878	2.70622	-0.748947	0.334053	-0.766322	0.974678	-1.40061	1.00839	-1.22548	0.969517	-1.71423	0.923769	-0.99992	0.0430804
-0.239166	0.00983434	-0.724113	-0.724113	-1.83374	-1.63074	-0.715478	0.591522	-3.84378	2.69722	-0.749947	0.334053	-0.769322	0.970678	-1.40261	1.00339	-1.22648	0.967517	-1.73023	0.911769	-0.99992	0.0380804
-0.251166	0.00583434	-0.724113	-0.724113	-1.83674	-1.63274	-0.736478	0.582522	-3.84678	2.69022	-0.761947	0.324053	-0.787322	0.969678	-1.40261	1.00039	-1.23048	0.961517	-1.74323	0.911769	-0.99992	0.0370804
-0.251166	0.00283434	-0.724113	-0.724113	-1.84274	-1.63474	-0.736478	0.573522	-3.86178	2.68022	-0.776947	0.324053	-0.799322	0.965678	-1.41261	1.00039	-1.24448	0.960517	-1.75823	0.909769	-0.99992	0.0300804
-0.265166	0.00283434	-0.724113	-0.724113	-1.84774	-1.63474	-0.765478	0.568522	-3.86678	2.67622	-0.777947	0.314053	-0.813322	0.959678	-1.41361	1.00039	-1.25048	0.958517	-1.76323	0.902769	-0.99992	0.0270804
-0.301166	0.00083434	-0.724113	-0.724113	-1.85074	-1.63474	-0.776478	0.562522	-3.88778	2.66822	-0.781947	0.314053	-0.826322	0.958678	-1.42161	0.998394	-1.27648	0.957517	-1.78123	0.899769	-0.99992	0.0240804
-0.307166	-0.0051657	-0.724113	-0.724113	-1.85474	-1.63574	-0.776478	0.543522	-3.89278	2.66422	-0.784947	0.314053	-0.840322	0.958678	-1.42361	0.998394	-1.28848	0.957517	-1.80123	0.891769	-0.99992	0.0200804
-0.308166	-0.0071657	-0.724113	-0.724113	-1.86274	-1.63574	-0.797478	0.543522	-3.90678	2.65922	-0.791947	0.314053	-0.847322	0.958678	-1.44361	0.994394	-1.29048	0.955517	-1.82623	0.888769	-0.99992	0.0190804
-0.311166	-0.0071657	-0.724113	-0.724113	-1.87274	-1.63574	-0.797478	0.540522	-3.90778	2.65122	-0.792947	0.304053	-0.865322	0.952678	-1.44661	0.992394	-1.29248	0.952517	-1.82623	0.887769	-0.99992	0.00408044
-0.315166	-0.0131657	-0.724113	-0.724113	-1.87374	-1.63674	-0.805478	0.537522	-3.92478	2.64922	-0.795947	0.304053	-0.871322	0.950678	-1.45961	0.992394	-1.29648	0.950517	-1.83123	0.885769	-0.99992	-0.0131196
-0.319166	-0.0221657	-0.724113	-0.724113	-1.88074	-1.63774	-0.806478	0.525522	-3.93778	2.64722	-0.799947	0.294053	-0.871322	0.948678	-1.46261	0.990394	-1.29748	0.950517	-1.84623	0.885769	-0.99992	-0.0173196
-0.321166	-0.0231657	-0.724113	-0.724113	-1.88074	-1.64074	-0.809478	0.517522	-3.94878	2.64522	-0.800947	0.294053	-0.878322	0.946678	-1.46461	0.985394	-1.30148	0.941517	-1.84623	0.884769	-0.99992	-0.0245196
-0.323166	-0.0261657	-0.724113	-0.724113	-1.88274	-1.64274	-0.859478	0.513522	-3.94978	2.64522	-0.815947	0.294053	-0.887322	0.946678	-1.47361	0.982394	-1.31248	0.940517	-1.85023	0.878769	-0.99992	-0.0251196
-0.336166	-0.0261657	-0.724113	-0.724113	-1.88974	-1.64474	-0.859478	0.512522	-3.95178	2.64422	-0.819947	0.294053	-0.890322	0.938678	-1.47661	0.979394	-1.32148	0.940517	-1.85223	0.878769	-0.99992	-0.0259196
-0.338166	-0.0321657	-0.724113	-0.724113	-1.90074	-1.64974	-0.874478	0.512522	-3.95378	2.64222	-0.822947	0.284053	-0.896322	0.938678	-1.47961	0.977394	-1.32748	0.940517	-1.85523	0.877769	-0.99992	-0.0383196
-0.345166	-0.0341657	-0.724113	-0.724113	-1.90174	-1.65774	-0.875478	0.511522	-3.96378	2.64122	-0.827947	0.284053	-0.905322	0.936678	-1.48061	0.975394	-1.33248	0.938517	-1.85723	0.877769	-0.99992	-0.0385196
-0.358166	-0.0391657	-0.724113	-0.724113	-1.90374	-1.65874	-0.909478	0.510522	-3.96478	2.63822	-0.834947	0.284053	-0.909322	0.935678	-1.49061	0.975394	-1.33748	0.934517	-1.85823	0.876769	-0.99992	-0.0440196
-0.360166	-0.0401657	-0.724113	-0.724113	-1.90374	-1.65974	-0.912478	0.500522	-3.96578	2.63322	-0.835947	0.284053	-0.926322	0.935678	-1.50061	0.974394	-1.35348	0.928517	-1.86523	0.876769	-0.99992	-0.0574196
-0.368166	-0.0421657	-0.724113	-0.724113	-1.90774	-1.66074	-0.919478	0.498522	-3.97178	2.62922	-0.835947	0.274053	-0.963322	0.933678	-1.50561	0.969394	-1.35348	0.926517	-1.87723	0.875769	-0.99992	-0.0732196
-0.369166	-0.0441657	-0.724113	-0.724113	-1.90774	-1.66474	-0.920478	0.493522	-4.00178	2.62922	-0.836947	0.274053	-0.970322	0.931678	-1.50661	0.961394	-1.36648	0.920517	-1.88023	0.873769	-0.99992	-0.0870196
-0.373166	-0.0461657	-0.724113	-0.724113	-1.91274	-1.66674	-0.922478	0.492522	-4.00678	2.62122	-0.836947	0.274053	-0.972322	0.930678	-1.50961	0.959394	-1.38248	0.918517	-1.89123	0.873769	-0.99992	-0.0895196
-0.382166	-0.0461657	-0.724113	-0.724113	-1.91874	-1.67374	-0.930478	0.491522	-4.01278	2.61922	-0.839947	0.264053	-0.977322	0.926678	-1.50961	0.958394	-1.38948	0.905517	-1.89323	0.866769	-0.99992	-0.0940196
-0.382166	-0.0531657	-0.724113	-0.724113	-1.94674	-1.67974	-0.945478	0.482522	-4.04578	2.61822	-0.844947	0.264053	-0.985322	0.923678	-1.51761	0.945394	-1.40948	0.897517	-1.90723	0.866769	-0.99992	-0.0978196
-0.383166	-0.0571657	-0.724113	-0.724113	-1.95574	-1.68174	-0.960478	0.470522	-4.04578	2.61022	-0.853947	0.264053	-0.994322	0.920678	-1.52761	0.945394	-1.41248	0.896517	-1.92523	0.863769	-0.99992	-0.10512
-0.402166	-0.0581657	-0.724113	-0.724113	-1.95674	-1.68274	-0.962478	0.454522	-4.05678	2.61022	-0.862947	0.264053	-0.997322	0.916678	-1.53361	0.942394	-1.43448	0.896517	-1.92723	0.862769	-0.99992	-0.10872
-0.409166	-0.0581657	-0.724113	-0.724113	-1.95674	-1.69274	-0.982478	0.439522	-4.06878	2.60722	-0.868947	0.254053	-1.00732	0.913678	-1.53661	0.941394	-1.43448	0.895517	-1.94623	0.858769	-0.99992	-0.10992
-0.429166	-0.0591657	-0.724113	-0.724113	-1.96474	-1.69374	-0.982478	0.439522	-4.08378	2.60322	-0.878947	0.254053	-1.02332	0.913678	-1.54661	0.939394	-1.44148	0.893517	-1.95423	0.858769	-0.99992	-0.11412
-0.436166	-0.0651657	-0.724113	-0.724113	-1.96474	-1.69374	-0.986478	0.437522	-4.12978	2.59822	-0.886947	0.254053	-1.02932	0.907678	-1.54761	0.938394	-1.44948	0.887517	-1.97723	0.858769	-0.99992	-0.11932
-0.443166	-0.0661657	-0.724113	-0.724113	-1.96974	-1.69474	-1.00948	0.424522	-4.13278	2.59322	-0.889947	0.254053	-1.04332	0.895678	-1.55861	0.937394	-1.45048	0.884517	-1.99423	0.856769	-0.99992	-0.13362
-0.452166	-0.0671657	-0.724113	-0.724113	-1.96974	-1.70074	-1.03848	0.421522	-4.14278	2.59022	-0.893947	0.254053	-1.05232	0.892678	-1.58061	0.937394	-1.46348	0.878517	-2.01823	0.848769	-0.99992	-0.13452
-0.464166	-0.0761657	-0.724113	-0.724113	-2.03714	-1.70474	-1.04348	0.421522	-4.16878	2.57922	-0.894947	0.244053	-1.06132	0.891678	-1.59961	0.931394	-1.46848	0.875517	-2.07923	0.846769	-0.99992	-0.13682
-0.467166	-0.0791657	-0.724113	-0.724113	-2.07304	-1.70474	-1.04848	0.420522	-4.20778	2.57422	-0.897947	0.244053	-1.08932	0.889678	-1.60461	0.929394	-1.46948	0.872517	-2.08723	0.844769	-0.99992	-0.14412
-0.467166	-0.0831657	-0.724113	-0.724113	-2.07424	-1.70674	-1.05948	0.420522	-4.21378	2.57122	-0.918947	0.244053	-1.12932	0.888678	-1.60561	0.916394	-1.47148	0.870517	-2.09923	0.842769	-0.99992	-0.14572
-0.513166	-0.0851657	-0.724113	-0.724113	-2.08464	-1.70874	-1.10248	0.415522	-4.22078	2.57022	-0.930947	0.244053	-1.14732	0.888678	-1.63061	0.915394	-1.48748	0.867517	-2.10423	0.837769	-0.99992	-0.15202
-0.521166	-0.0861657	-0.724113	-0.724113	-2.16264	-1.70974	-1.11648	0.415522	-4.22378	2.56722	-0.944947	0.234053	-1.15032	0.886678	-1.63761	0.914394	-1.48748	0.866517	-2.14023	0.830769	-0.99992	-0.15242
-0.534166	-0.0871657	-0.724113	-0.724113	-2.32464	-1.71374	-1.13048	0.414522	-4.22578	2.56622	-0.949947	0.234053	-1.15932	0.884678	-1.64761	0.909394	-1.48948	0.864517	-2.21123	0.829769	-0.99992	-0.15572
-0.585566	-0.0921657	-0.724113	-0.724113	-3.02574	-1.71574	-1.14948	0.400522	-4.22778	2.56622	-0.954947	0.234053	-1.16932	0.883678	-1.65161	0.907394	-1.49648	0.860517	-2.22023	0.829769	-0.99992	-0.16112
-0.589466	-0.0941657	-0.724113	-0.724113	-3.02574	-1.71674	-1.14948	0.396522	-4.25278	2.56322	-0.964947	0.234053	-1.17032	0.883678	-1.65461	0.907394	-1.50048	0.850517	-2.23923	0.825769	-0.99992	-0.16242
-0.610266	-0.0971657	-0.724113	-0.724113	-3.02574	-1.72074	-1.15348	0.358522	-4.26678	2.55022	-0.964947	0.234053	-1.18632	0.882678	-1.70661	0.901394	-1.50348	0.849517	-2.27823	0.823769	-0.99992	-0.16252
-0.633066	-0.0981657	-0.724113	-0.724113	-3.02574	-1.72174	-1.15848	0.355522	-4.27378	2.54922	-0.974947	0.224053	-1.20732	0.879678	-1.72161	0.898394	-1.50848	0.844517	-2.29423	0.817769	-0.99992	-0.16282
-0.661166	-0.101166	-0.724113	-0.724113	-3.02574	-1.72274	-1.17748	0.353522	-4.28078	2.54722	-0.981947	0.224053	-1.23132	0.872678	-1.73161	0.898394	-1.51248	0.843517	-2.31423	0.817769	-0.99992	-0.16602
-1.57417	-0.103166	-0.724113	-0.724113	-3.02574	-1.72374	-1.22248	0.351522	-4.31178	2.53922	-0.984947	0.214053	-1.23832	0.872678	-1.74361	0.898394	-1.52148	0.838517	-2.34923	0.812769	-0.99992	-0.17442
-1.57417	-0.104166	-0.724113	-0.724113	-3.02574	-1.72574	-1.23748	0.351522	-4.31278	2.52722	-0.990947	0.214053	-1.26332	0.870678	-1.76661	0.895394	-1.52848	0.838517	-2.42723	0.807769	-0.99992	-0.17712
-1.57417	-0.107166	-0.724113	-0.724113	-3.02574	-1.72774	-1.24048	0.347522	-4.32478	2.52622	-1.00695	0.214053	-1.27032	0.868678	-1.77061	0.895394	-1.53048	0.832517	-2.42823	0.801769	-0.99992	-0.17842
-1.57417	-0.120166	-0.724113	-0.724113	-3.02574	-1.72774	-1.24148	0.330522	-4.33678	2.51522	-1.03695	0.214053	-1.28032	0.860678	-1.77661	0.894394	-1.53348	0.830517	-2.44123	0.797769	-0.99992	-0.18022
-1.57417	-0.126166	-0.724113	-0.724113	-3.02574	-1.73174	-1.29448	0.327522	-4.33678	2.51422	-1.05595	0.214053	-1.28132	0.859678	-1.78361	0.893394	-1.54048	0.829517	-2.44123	0.795769	-0.99992	-0.18702
-1.57417	-0.126166	-0.724113	-0.724113	-3.02574	-1.73374	-1.29648	0.322522	-4.34078	2.51222	-1.06295	0.214053	-1.29232	0.859678	-1.78761	0.891394	-1.55148	0.825517	-2.44323	0.795769	-0.99992	-0.18712
-1.57417	-0.130166	-0.724113	-0.724113	-3.02574	-1.73774	-1.31348	0.321522	-4.34278	2.51222	-1.06495	0.204053	-1.29432	0.858678	-1.79461	0.889394	-1.55748	0.824517	-2.47323	0.795769	-0.99992	-0.20112
-1.57417	-0.131166	-0.724113	-0.724113	-3.02574	-1.73774	-1.31948	0.313522	-4.49278	2.50922	-1.08195	0.204053	-1.31932	0.857678	-1.81261	0.886394	-1.55848	0.823517	-2.48423	0.794769	-0.99992	-0.20962
-1.57417	-0.136166	-0.724113	-0.724113	-3.02574	-1.73874	-1.34748	0.310522	-4.61078	2.50922	-1.08395	0.204053	-1.33932	0.855678	-1.82061	0.885394	-1.59348	0.823517	-2.49523	0.793769	-0.99992	-0.21332
-1.57417	-0.139166	-0.724113	-0.724113	-3.02574	-1.74074	-1.39348	0.309522	-4.61778	2.50622	-1.08795	0.204053	-1.34232	0.846678	-1.88061	0.884394	-1.60348	0.817517	-2.52623	0.789769	-0.99992	-0.21662
-1.57417	-0.142166	-0.724113	-0.724113	-3.02574	-1.74074	-1.44548	0.309522	-4.64678	2.50622	-1.10695	0.204053	-1.37632	0.844678	-1.90861	0.882394	-1.61748	0.813517	-2.53223	0.781769	-0.99992	-0.21932
-1.57417	-0.143166	-0.724113	-0.724113	-3.02574	-1.74574	-1.46148	0.304522	-4.67978	2.50322	-1.12395	0.204053	-1.38832	0.842678	-1.91961	0.882394	-1.63948	0.813517	-2.54623	0.780769	-0.99992	-0.22142
-1.57417	-0.146166	-0.724113	-0.724113	-3.02574	-1.74874	-1.46648	0.301522	-4.75178	2.49222	-1.12995	0.194053	-1.38932	0.841678	-1.91961	0.880394	-1.64448	0.813517	-2.55323	0.774769	-0.99992	-0.22432
-1.57417	-0.151166	-0.724113	-0.724113	-3.02574	-1.74974	-1.51248	0.299522	-4.77978	2.49122	-1.13295	0.192053	-1.39132	0.837678	-1.93761	0.870394	-1.68348	0.805517	-2.55523	0.769769	-0.99992	-0.22672
-1.57417	-0.159166	-0.724113	-0.724113	-3.02574	-1.75074	-1.52748	0.298522	-4.79478	2.48922	-1.14095	0.191053	-1.40332	0.837678	-1.95561	0.868394	-1.69248	0.804517	-2.57023	0.769769	-0.99992	-0.23282
-1.57417	-0.159166	-0.724113	-0.724113	-3.02574	-1.75174	-1.54148	0.297522	-4.81278	2.48422	-1.17795	0.185053	-1.40632	0.834678	-1.95961	0.866394	-1.70148	0.801517	-2.57323	0.768769	-0.99992	-0.23332
-1.57417	-0.163166	-0.724113	-0.724113	-3.02574	-1.75174	-1.62248	0.296522	-4.82178	2.48222	-1.18095	0.182053	-1.40832	0.834678	-1.97761	0.865394	-1.70848	0.798517	-2.58323	0.767769	-0.99992	-0.24122
-1.57417	-0.170166	-0.724113	-0.724113	-3.02574	-1.75574	-1.65148	0.294522	-4.83678	2.47122	-1.19495	0.178053	-1.44932	0.834678	-2.01361	0.865394	-1.72748	0.794517	-2.58923	0.767769	-0.99992	-0.24632
-1.57417	-0.173166	-0.724113	-0.724113	-3.02574	-1.75774	-1.68648	0.292522	-4.83678	2.46622	-1.19995	0.169053	-1.46932	0.825678	-2.02661	0.863394	-1.74548	0.793517	-2.60223	0.766769	-0.99992	-0.24692
-1.57417	-0.174166	-0.724113	-0.724113	-3.02574	-1.75774	-1.69948	0.287522	-4.84578	2.45722	-1.20195	0.169053	-1.51632	0.817678	-2.02761	0.860394	-1.75248	0.784517	-2.62023	0.764769	-0.99992	-0.25002
-1.57417	-0.174166	-0.724113	-0.724113	-3.02574	-1.75974	-1.71548	0.286522	-4.85578	2.45522	-1.23495	0.163053	-1.54632	0.814678	-2.13061	0.860394	-1.75548	0.780517	-2.63923	0.764769	-0.99992	-0.25072
-1.57417	-0.177166	-0.724113	-0.724113	-3.02574	-1.75974	-1.71848	0.285522	-4.95078	2.45222	-1.25195	0.161053	-1.55732	0.813678	-2.13561	0.858394	-1.79148	0.779517	-3.74723	0.763769	-0.99992	-0.25282
-1.57417	-0.178166	-0.724113	-0.724113	-3.02574	-1.76174	-1.74448	0.279522	-4.95078	2.45222	-1.26495	0.149053	-1.56032	0.812678	-2.13761	0.858394	-1.80648	0.776517	-3.74723	0.762769	-0.99992	-0.25632
-1.57417	-0.180166	-0.724113	-0.724113	-3.02574	-1.76174	-1.74448	0.258522	-4.95778	2.44622	-1.30195	0.148053	-1.56032	0.807678	-2.14761	0.856394	-1.80948	0.774517	-3.74723	0.761769	-0.99992	-0.26072
-1.57417	-0.182166	-0.724113	-0.724113	-3.02574	-1.76274	-1.75248	0.258522	-4.96878	2.44322	-1.34595	0.146053	-1.58432	0.802678	-2.16061	0.856394	-1.81248	0.764517	-3.74723	0.750769	-0.99992	-0.26142
-1.57417	-0.184166	-0.724113	-0.724113	-3.02574	-1.76274	-1.80448	0.258522	-4.98078	2.44022	-1.35595	0.145053	-1.60232	0.801678	-2.16461	0.855394	-1.82748	0.763517	-3.74723	0.746769	-0.99992	-0.26142
-1.57417	-0.191166	-0.724113	-0.724113	-3.02574	-1.76374	-1.81248	0.257522	-4.98578	2.43422	-1.36295	0.145053	-1.66332	0.795678	-2.21261	0.853394	-1.84648	0.763517	-3.74723	0.738769	-0.99992	-0.26292
-1.57417	-0.197166	-0.724113	-0.724113	-3.02574	-1.76474	-1.84048	0.256522	-4.99178	2.43022	-1.42795	0.143053	-1.66732	0.794678	-2.24261	0.852394	-1.88748	0.762517	-3.74723	0.738769	-0.99992	-0.26642
-1.57417	-0.198166	-0.724113	-0.724113	-3.02574	-1.76674	-1.92648	0.255522	-5.00878	2.42522	-1.43895	0.141053	-1.68432	0.793678	-2.33661	0.845394	-1.90348	0.756517	-3.74723	0.733769	-0.99992	-0.26672
-1.57417	-0.199166	-0.724113	-0.724113	-3.02574	-1.77174	-1.98448	0.230522	-6.22078	2.41922	-1.46595	0.139053	-1.72432	0.787678	-2.37361	0.845394	-1.92648	0.756517	-3.74723	0.732769	-0.99992	-0.26982
-1.57417	-0.201166	-0.724113	-0.724113	-3.02574	-1.77274	-2.00748	0.226522	-6.22078	2.41722	-1.48195	0.135053	-1.73032	0.783678	-2.45661	0.844394	-1.93548	0.755517	-3.74723	0.730769	-0.99992	-0.27052
-1.57417	-0.204166	-0.724113	-0.724113	-3.02574	-1.77774	-2.11048	0.219522	-6.22078	2.41622	-1.51695	0.134053	-1.78632	0.780678	-2.49561	0.844394	-1.98348	0.746517	-3.74723	0.727769	-0.99992	-0.27312
-1.57417	-0.209166	-0.724113	-0.724113	-3.02574	-1.78074	-2.12848	0.216522	-6.22078	2.41622	-1.51695	0.133053	-1.79432	0.772678	-2.51761	0.843394	-1.98548	0.741517	-3.74723	0.725769	-0.99992	-0.27732
-1.57417	-0.210166	-0.724113	-0.724113	-3.02574	-1.78474	-2.14448	0.202522	-6.22078	2.40922	-1.58595	0.133053	-2.01832	0.772678	-2.57061	0.842394	-2.03448	0.739517	-3.74723	0.725769	-0.99992	-0.28012
-1.57417	-0.210166	-0.724113	-0.724113	-3.02574	-1.79074	-2.28348	0.199522	-6.22078	2.40822	-1.60595	0.132053	-2.02932	0.770678	-2.58161	0.840394	-2.04548	0.735517	-3.74723	0.713769	-0.99992	-0.28352
-1.57417	-0.213166	-0.724113	-0.724113	-3.02574	-1.79174	-2.35448	0.191522	-6.22078	2.40622	-1.69095	0.131053	-2.29932	0.765678	-2.61361	0.834394	-2.07948	0.734517	-3.74723	0.704769	-0.99992	-0.29072
-1.57417	-0.218166	-0.724113	-0.724113	-3.02574	-1.79174	-2.37548	0.190522	-6.22078	2.40322	-1.70395	0.121053	-2.30332	0.764678	-2.67661	0.833394	-2.15948	0.733517	-3.74723	0.698769	-0.99992	-0.29182
-1.57417	-0.230166	-0.724113	-0.724113	-3.02574	-1.79374	-2.45548	0.184522	-6.22078	2.39422	-1.70695	0.121053	-2.30932	0.763678	-2.67761	0.832394	-2.15948	0.732517	-3.74723	0.694769	-0.99992	-0.29422
-1.57417	-0.230166	-0.724113	-0.724113	-3.02574	-1.79874	-2.49448	0.184522	-6.22078	2.39322	-1.72295	0.116053	-2.31232	0.763678	-2.71661	0.828394	-2.25948	0.729517	-3.74723	0.693769	-0.99992	-0.29562
-1.57417	-0.235166	-0.724113	-0.724113	-3.02574	-1.79874	-2.51048	0.179522	-6.22078	2.39022	-1.86695	0.116053	-2.32032	0.758678	-2.94761	0.826394	-2.27448	0.727517	-3.74723	0.692769	-0.99992	-0.29602
-1.57417	-0.241166	-0.724113	-0.724113	-3.02574	-1.80074	-2.75148	0.158522	-6.22078	2.38522	-1.99495	0.116053	-2.43832	0.756678	-2.98561	0.825394	-2.30748	0.723517	-3.74723	0.690769	-0.99992	-0.29912
-1.57417	-0.242166	-0.724113	-0.724113	-3.02574	-1.80074	-2.80348	0.157522	-6.22078	2.37722	-2.07995	0.114053	-2.49232	0.754678	-3.19061	0.825394	-2.33748	0.718517	-3.74723	0.682769	-0.99992	-0.30192
-1.57417	-0.243166	-0.724113	-0.724113	-3.02574	-1.80174	-2.82248	0.148522	-6.22078	2.37622	-2.11895	0.114053	-2.58332	0.751678	-3.29061	0.824394	-2.40348	0.715517	-3.74723	0.677769	-0.99992	-0.30292
-1.57417	-0.245166	-0.724113	-0.724113	-3.02574	-1.80774	-4.69248	0.143522	-6.22078	2.37422	-2.38095	0.109053	-2.60032	0.746678	-4.74561	0.822394	-2.40348	0.715517	-3.74723	0.669769	-0.99992	-0.30362
-1.57417	-0.255166	-0.724113	-0.724113	-3.02574	-1.80774	-4.69248	0.140522	-6.22078	2.37322	-3.76995	0.107053	-2.61132	0.744678	-6.94261	0.821394	-2.40548	0.711517	-3.74723	0.669769	-0.99992	-0.30772
4.05883	-0.255166	0.967887	-0.724113	1.43026	-1.81074	7.13752	0.134522	2.20822	2.37322	1.86405	0.107053	2.29368	0.743678	1.51039	0.819394	1.76152	0.711517	4.47777	0.668769	1.61408	-0.30872
3.57783	-0.258166	0.875887	-0.724113	0.970261	-1.81174	6.05752	0.120522	2.11822	2.37322	1.69405	0.104053	2.28768	0.741678	1.44139	0.818394	1.57952	0.711517	1.65677	0.667769	1.33408	-0.31342
3.23883	-0.258166	0.390887	-0.724113	0.859261	-1.81374	5.42752	0.118522	1.86222	2.37022	1.53405	0.102053	2.24868	0.740678	1.30639	0.817394	1.49152	0.710517	1.38377	0.667769	1.15108	-0.31512
3.20583	-0.262166	-0.724113	-0.724113	0.797261	-1.81574	4.86452	0.118522	1.80722	2.35222	1.25405	0.0990526	1.98168	0.739678	1.24339	0.817394	1.24852	0.710517	1.27377	0.666769	1.05808	-0.31542
3.13683	-0.263166	-0.724113	-0.724113	0.764261	-1.81674	4.81652	0.109522	1.04822	2.34922	1.19405	0.0980526	1.90968	0.737678	1.14739	0.817394	1.24352	0.704517	1.07377	0.662769	0.92608	-0.31702
2.94383	-0.265166	-0.724113	-0.724113	0.566261	-1.81874	4.78352	0.107522	0.965216	2.34122	1.16405	0.0950526	1.89168	0.734678	1.11239	0.817394	1.23452	0.703517	1.05377	0.661769	0.89008	-0.31702
2.76083	-0.269166	-0.724113	-0.724113	0.533261	-1.82174	4.70652	0.0985218	0.961216	2.33722	1.15405	0.0910526	1.85868	0.734678	1.04839	0.816394	1.18852	0.701517	0.990769	0.656769	0.85808	-0.32032
2.72183	-0.273166	-0.724113	-0.724113	0.508261	-1.82174	4.68852	0.0965218	0.881216	2.33622	1.13405	0.0880526	1.78168	0.731678	1.02139	0.816394	1.14952	0.701517	0.984769	0.654769	0.78108	-0.32032
2.70583	-0.280166	-0.724113	-0.724113	0.497261	-1.82574	4.64352	0.0925218	0.858216	2.33222	1.08405	0.0860526	1.75968	0.728678	1.00539	0.815394	1.08352	0.701517	0.911769	0.650769	0.71408	-0.32162
2.63083	-0.282166	-0.724113	-0.724113	0.473261	-1.82574	4.60352	0.0875218	0.857216	2.33122	1.08405	0.0850526	1.73968	0.726678	0.995394	0.810394	1.06152	0.701517	0.887769	0.647769	0.69208	-0.32292
2.59983	-0.286166	-0.724113	-0.724113	0.455261	-1.82774	4.52352	0.0855218	0.824216	2.32322	1.07405	0.0850526	1.71668	0.725678	0.924394	0.810394	1.00852	0.692517	0.878769	0.643769	0.60008	-0.32452
2.49483	-0.287166	-0.724113	-0.724113	0.350261	-1.82774	4.17852	0.0755218	0.783216	2.32222	1.07405	0.0820526	1.69368	0.723678	0.907394	0.808394	0.991517	0.687517	0.787769	0.643769	0.48708	-0.32542
2.43383	-0.288166	-0.724113	-0.724113	0.224261	-1.83074	4.17752	0.0695218	0.714216	2.32022	1.06405	0.0800526	1.67668	0.720678	0.861394	0.804394	0.965517	0.685517	0.776769	0.642769	0.43408	-0.32642
2.39283	-0.289166	-0.724113	-0.724113	0.117261	-1.83174	4.12952	0.0625218	0.663216	2.31522	1.02405	0.0790526	1.66568	0.719678	0.843394	0.803394	0.959517	0.679517	0.750769	0.635769	0.35908	-0.32712
2.38083	-0.290166	-0.724113	-0.724113	0.0422606	-1.83174	3.96752	0.0595218	0.560216	2.31422	0.994053	0.0760526	1.64668	0.716678	0.814394	0.802394	0.948517	0.677517	0.569769	0.628769	0.34708	-0.32842
2.25983	-0.295166	-0.724113	-0.724113	-0.0547394	-1.83274	3.94852	0.0565218	0.556216	2.31122	0.994053	0.0740526	1.58568	0.716678	0.812394	0.801394	0.906517	0.671517	0.564769	0.627769	0.32508	-0.32922
2.23183	-0.295166	-0.724113	-0.724113	-0.0677394	-1.83774	3.92752	0.0525218	0.545216	2.31022	0.974053	0.0740526	1.55368	0.716678	0.806394	0.799394	0.899517	0.666517	0.525769	0.627769	0.29608	-0.32962
2.16383	-0.304166	-0.724113	-0.724113	-0.0967394	-1.83974	3.85952	0.0385218	0.471216	2.31022	0.944053	0.0720526	1.53268	0.707678	0.805394	0.796394	0.885517	0.665517	0.518769	0.623769	0.27408	-0.32972
2.13883	-0.308166	-0.724113	-0.724113	-0.110739	-1.84174	3.74652	0.0365218	0.403216	2.30822	0.934053	0.0710526	1.50368	0.706678	0.779394	0.790394	0.855517	0.665517	0.490769	0.622769	0.27408	-0.33372
2.13683	-0.308166	-0.724113	-0.724113	-0.210739	-1.84774	3.59252	0.0355218	0.384216	2.30722	0.934053	0.0660526	1.47768	0.701678	0.777394	0.789394	0.849517	0.657517	0.427769	0.619769	0.26708	-0.33432
2.13283	-0.314166	-0.724113	-0.724113	-0.272739	-1.84974	3.54452	0.0355218	0.371216	2.30222	0.904053	0.0650526	1.34068	0.698678	0.772394	0.787394	0.830517	0.656517	0.414769	0.617769	0.23208	-0.33492
2.11783	-0.315166	-0.724113	-0.724113	-0.302739	-1.84974	3.52152	0.0315218	0.347216	2.29622	0.904053	0.0650526	1.32768	0.698678	0.759394	0.787394	0.822517	0.656517	0.339769	0.617769	0.21208	-0.33522
2.10183	-0.315166	-0.724113	-0.724113	-0.307739	-1.85274	3.40552	0.0305218	0.284216	2.29322	0.894053	0.0630526	1.31668	0.691678	0.732394	0.785394	0.768517	0.655517	0.298769	0.616769	0.20708	-0.33562
2.09983	-0.316166	-0.724113	-0.724113	-0.384739	-1.85374	3.30052	0.0195218	0.262216	2.29122	0.884053	0.0630526	1.30168	0.691678	0.698394	0.784394	0.700517	0.652517	0.266769	0.616769	0.20508	-0.33572
2.07583	-0.316166	-0.724113	-0.724113	-0.428739	-1.85574	3.26052	0.0115218	0.184216	2.27222	0.884053	0.0600526	1.26468	0.688678	0.685394	0.784394	0.620517	0.651517	0.266769	0.616769	0.20108	-0.33852
2.06783	-0.318166	-0.724113	-0.724113	-0.442739	-1.85574	3.25352	0.00752179	0.126216	2.27022	0.804053	0.0590526	1.26368	0.687678	0.664394	0.783394	0.609517	0.651517	0.264769	0.608769	0.0870804	-0.33872
1.84983	-0.322166	-0.724113	-0.724113	-0.470739	-1.85874	3.24152	-0.0044782	0.0752159	2.26922	0.794053	0.0570526	1.17868	0.687678	0.664394	0.781394	0.594517	0.648517	0.256769	0.608769	0.0490804	-0.33932
1.83483	-0.327166	-0.724113	-0.724113	-0.471739	-1.85974	3.20952	-0.0044782	0.00521594	2.26722	0.794053	0.0480526	1.17168	0.682678	0.639394	0.779394	0.561517	0.646517	0.248769	0.608769	0.0430804	-0.34172
1.82183	-0.332166	-0.724113	-0.724113	-0.471739	-1.86174	3.19652	-0.0164782	-0.0417841	2.26722	0.784053	0.0470526	1.15368	0.679678	0.593394	0.776394	0.555517	0.646517	0.227769	0.607769	0.0410804	-0.34192
1.81083	-0.336166	-0.724113	-0.724113	-0.473739	-1.86274	3.11352	-0.0264782	-0.0687841	2.26522	0.744053	0.0450526	1.14068	0.676678	0.581394	0.775394	0.542517	0.646517	0.154769	0.590769	0.0240804	-0.34352
1.75183	-0.340166	-0.724113	-0.724113	-0.489739	-1.86474	3.05452	-0.0284782	-0.192784	2.25022	0.744053	0.0430526	1.13468	0.673678	0.574394	0.772394	0.539517	0.643517	0.134769	0.585769	-0.20492	-0.34782
1.72783	-0.347166	-0.724113	-0.724113	-0.525739	-1.86474	2.76452	-0.0324782	-0.209784	2.24922	0.744053	0.0410526	1.13068	0.672678	0.517394	0.768394	0.533517	0.642517	0.0777687	0.583769	-0.31472	-0.35392
1.44183	-0.348166	-0.724113	-0.724113	-0.525739	-1.86874	2.75952	-0.0354782	-0.230784	2.24722	0.744053	0.0390526	1.08868	0.665678	0.500394	0.767394	0.493517	0.642517	0.0747687	0.583769	-0.99992	-0.35432
1.37983	-0.364166	-0.724113	-0.724113	-0.532739	-1.86974	2.70752	-0.0374782	-0.260784	2.24422	0.714053	0.0380526	1.08668	0.663678	0.468394	0.764394	0.478517	0.641517	0.0307687	0.580769	-0.99992	-0.35602
1.34483	-0.364166	-0.724113	-0.724113	-0.562739	-1.87074	2.47352	-0.0374782	-0.303784	2.24322	0.694053	0.0380526	1.08268	0.661678	0.462394	0.763394	0.441517	0.640517	0.0287687	0.578769	-0.99992	-0.35642
1.31683	-0.366166	-0.724113	-0.724113	-0.621739	-1.87474	2.40652	-0.0424782	-0.318784	2.23922	0.694053	0.0320526	1.05168	0.661678	0.452394	0.763394	0.438517	0.639517	0.0257687	0.566769	-0.99992	-0.35732
1.26583	-0.366166	-0.724113	-0.724113	-0.621739	-1.87674	2.29152	-0.0454782	-0.361784	2.23022	0.684053	0.0160526	1.02568	0.657678	0.434394	0.760394	0.438517	0.638517	0.0187687	0.558769	-0.99992	-0.35872
1.10683	-0.368166	-0.724113	-0.724113	-0.631739	-1.87774	2.17252	-0.0494782	-0.443784	2.23022	0.674053	0.0150526	0.990678	0.655678	0.346394	0.755394	0.425517	0.635517	0.00876872	0.558769	-0.99992	-0.36052
1.08083	-0.369166	-0.724113	-0.724113	-0.672739	-1.87774	2.17152	-0.0604782	-0.445784	2.22722	0.664053	0.0120526	0.982678	0.655678	0.329394	0.755394	0.416517	0.633517	0.00376872	0.558769	-0.99992	-0.36152
0.961834	-0.370166	-0.724113	-0.724113	-0.677739	-1.88074	2.15852	-0.0764782	-0.450784	2.22222	0.644053	0.0100526	0.976678	0.651678	0.317394	0.750394	0.395517	0.628517	-0.0372313	0.558769	-0.99992	-0.36292
0.945834	-0.373166	-0.724113	-0.724113	-0.689739	-1.88074	1.99852	-0.0864782	-0.450784	2.22122	0.634053	0.00605258	0.966678	0.651678	0.315394	0.747394	0.389517	0.622517	-0.0392313	0.547769	-0.99992	-0.36522
0.934834	-0.376166	-0.724113	-0.724113	-0.718739	-1.88674	1.99752	-0.0864782	-0.625784	2.21922	0.624053	0.00305258	0.928678	0.648678	0.310394	0.744394	0.368517	0.622517	-0.0652313	0.547769	-0.99992	-0.36592
0.906834	-0.379166	-0.724113	-0.724113	-0.720739	-1.88774	1.79152	-0.0874782	-0.627784	2.21522	0.624053	-0.0009474	0.898678	0.647678	0.301394	0.744394	0.351517	0.616517	-0.114231	0.541769	-0.99992	-0.36782
0.842834	-0.396166	-0.724113	-0.724113	-0.733739	-1.89074	1.63452	-0.0884782	-0.645784	2.21522	0.614053	-0.0009474	0.872678	0.643678	0.299394	0.743394	0.318517	0.613517	-0.127231	0.541769	-0.99992	-0.37072
0.829834	-0.398166	-0.724113	-0.724113	-0.802739	-1.89174	1.61852	-0.0904782	-0.708784	2.21222	0.604053	-0.0029474	0.828678	0.639678	0.289394	0.743394	0.299517	0.613517	-0.143231	0.539769	-0.99992	-0.37402
0.819834	-0.402166	-0.724113	-0.724113	-0.856739	-1.89274	1.50852	-0.0954782	-0.775784	2.21122	0.564053	-0.0049474	0.803678	0.639678	0.273394	0.743394	0.298517	0.609517	-0.167231	0.538769	-0.99992	-0.37432
0.819834	-0.408166	-0.724113	-0.724113	-0.895739	-1.89474	1.27452	-0.0974782	-0.779784	2.20622	0.554053	-0.0069474	0.678678	0.637678	0.256394	0.741394	0.239517	0.608517	-0.200231	0.535769	-0.99992	-0.37512
0.786834	-0.409166	-0.724113	-0.724113	-0.952739	-1.89574	1.20252	-0.0994782	-0.815784	2.20122	0.514053	-0.0069474	0.662678	0.629678	0.234394	0.741394	0.200517	0.606517	-0.210231	0.525769	-0.99992	-0.37552
0.759834	-0.410166	-0.724113	-0.724113	-0.962739	-1.89674	1.13252	-0.103478	-1.08478	2.20122	0.504053	-0.0109474	0.661678	0.628678	0.226394	0.740394	0.197517	0.603517	-0.230231	0.523769	-0.99992	-0.37702
0.733834	-0.411166	-0.724113	-0.724113	-0.979739	-1.89674	1.06152	-0.125478	-1.23478	2.19822	0.474053	-0.0139474	0.642678	0.628678	0.213394	0.738394	0.194517	0.599517	-0.270231	0.523769	-0.99992	-0.38132
0.684834	-0.416166	-0.724113	-0.724113	-0.984739	-1.89774	0.961522	-0.132478	-1.24378	2.19622	0.474053	-0.0199474	0.602678	0.628678	0.103394	0.737394	0.192517	0.595517	-0.321231	0.520769	-0.99992	-0.38212
0.570834	-0.418166	-0.724113	-0.724113	-0.989739	-1.90174	0.931522	-0.132478	-1.29378	2.19522	0.464053	-0.0309474	0.522678	0.627678	0.0723941	0.737394	0.170517	0.591517	-0.376231	0.515769	-0.99992	-0.38402
0.539834	-0.423166	-0.724113	-0.724113	-1.01574	-1.90174	0.697522	-0.137478	-1.30178	2.19222	0.414053	-0.0319474	0.516678	0.626678	0.0623941	0.735394	0.164517	0.591517	-0.427231	0.512769	-0.99992	-0.38432
0.512834	-0.425166	-0.724113	-0.724113	-1.05974	-1.90174	0.613522	-0.142478	-1.33778	2.19022	0.404053	-0.0349474	0.450678	0.618678	0.0593941	0.734394	0.153517	0.588517	-0.435231	0.511769	-0.99992	-0.38532
0.487834	-0.429166	-0.724113	-0.724113	-1.09474	-1.90674	0.597522	-0.152478	-1.37278	2.19022	0.394053	-0.0369474	0.429678	0.617678	0.0313941	0.730394	0.0565169	0.587517	-0.464231	0.509769	-0.99992	-0.38592
0.462834	-0.434166	-0.724113	-0.724113	-1.14074	-1.90774	0.536522	-0.156478	-1.42878	2.18922	0.394053	-0.0399474	0.362678	0.616678	0.00339409	0.728394	0.0405169	0.582517	-0.472231	0.501769	-0.99992	-0.38592
0.418834	-0.435166	-0.724113	-0.724113	-1.16374	-1.90974	0.443522	-0.158478	-1.44278	2.18822	0.344053	-0.0439474	0.333678	0.612678	-0.0136059	0.727394	-0.0174831	0.580517	-0.508231	0.500769	-0.99992	-0.39142
0.351834	-0.440166	-0.724113	-0.724113	-1.19374	-1.90974	0.379522	-0.160478	-1.45278	2.18722	0.334053	-0.0469474	0.319678	0.611678	-0.0176059	0.725394	-0.0424831	0.575517	-0.527231	0.498769	-0.99992	-0.39282
0.303834	-0.444166	-0.724113	-0.724113	-1.21074	-1.91174	0.277522	-0.161478	-1.45578	2.18522	0.324053	-0.0589474	0.316678	0.611678	-0.0346059	0.724394	-0.0664831	0.575517	-0.542231	0.497769	-0.99992	-0.39512
0.236834	-0.449166	-0.724113	-0.724113	-1.22174	-1.91374	0.200522	-0.166478	-1.51178	2.18322	0.314053	-0.0589474	0.312678	0.607678	-0.141606	0.721394	-0.0664831	0.575517	-0.556231	0.492769	-0.99992	-0.40142
0.210834	-0.450166	-0.724113	-0.724113	-1.32574	-1.91474	-0.102478	-0.172478	-1.51378	2.18022	0.254053	-0.0589474	0.307678	0.603678	-0.144606	0.716394	-0.0924831	0.572517	-0.558231	0.490769	-0.99992	-0.40592
0.160834	-0.453166	-0.724113	-0.724113	-1.33374	-1.91474	-0.132478	-0.175478	-1.70478	2.17822	0.254053	-0.0629474	0.263678	0.603678	-0.158606	0.716394	-0.110483	0.568517	-0.598231	0.488769	-0.99992	-0.40592
0.0178343	-0.457166	-0.724113	-0.724113	-1.33374	-1.91674	-0.135478	-0.179478	-1.73678	2.17222	0.234053	-0.0649474	0.236678	0.601678	-0.166606	0.715394	-0.133483	0.567517	-0.626231	0.486769	-0.99992	-0.40602
-0.130166	-0.462166	-0.724113	-0.724113	-1.35074	-1.91974	-0.194478	-0.192478	-1.89378	2.17122	0.214053	-0.0659474	0.223678	0.596678	-0.171606	0.714394	-0.176483	0.566517	-0.720231	0.486769	-0.99992	-0.40682
-0.259166	-0.462166	-0.724113	-0.724113	-1.36074	-1.91974	-0.236478	-0.206478	-1.89778	2.16822	0.204053	-0.0729474	0.182678	0.594678	-0.187606	0.711394	-0.191483	0.565517	-0.780231	0.484769	-0.99992	-0.41112
-0.459166	-0.466166	-0.724113	-0.724113	-1.38574	-1.92174	-0.276478	-0.210478	-1.97278	2.16722	0.182053	-0.0749474	0.179678	0.594678	-0.210606	0.709394	-0.226483	0.565517	-0.825231	0.483769	-0.99992	-0.41562
-1.57417	-0.468166	-0.724113	-0.724113	-1.53874	-1.92474	-0.320478	-0.225478	-2.05578	2.16722	0.165053	-0.0769474	0.146678	0.588678	-0.231606	0.709394	-0.272483	0.563517	-0.859231	0.482769	-0.99992	-0.41692
-1.57417	-0.468166	-0.724113	-0.724113	-1.70974	-1.92574	-0.386478	-0.246478	-2.09178	2.16022	0.157053	-0.0789474	0.140678	0.587678	-0.231606	0.708394	-0.409483	0.562517	-0.880231	0.479769	-0.99992	-0.41832
-1.57417	-0.468166	-0.724113	-0.724113	-1.75174	-1.92574	-0.598478	-0.260478	-2.09878	2.15922	0.152053	-0.0809474	0.127678	0.587678	-0.248606	0.707394	-0.413483	0.557517	-1.00823	0.479769	-0.99992	-0.41992
-1.57417	-0.470166	-0.724113	-0.724113	-1.80074	-1.92674	-0.630478	-0.263478	-2.24278	2.15822	0.149053	-0.0859474	0.106678	0.584678	-0.248606	0.703394	-0.418483	0.556517	-1.06723	0.477769	-0.99992	-0.42202
-1.57417	-0.473166	-0.724113	-0.724113	-1.81174	-1.92874	-0.708478	-0.265478	-2.41478	2.15722	0.143053	-0.0879474	0.0966782	0.584678	-0.282606	0.702394	-0.493483	0.552517	-1.09423	0.477769	-0.99992	-0.42602
-1.57417	-0.474166	-0.724113	-0.724113	-1.81674	-1.93274	-0.720478	-0.270478	-2.48678	2.15622	0.141053	-0.0889474	0.0946782	0.582678	-0.351606	0.695394	-0.504483	0.552517	-1.11623	0.470769	-0.99992	-0.43352
-1.57417	-0.475166	-0.724113	-0.724113	-1.82474	-1.93374	-0.844478	-0.274478	-2.49078	2.15322	0.133053	-0.0929474	0.0786782	0.578678	-0.376606	0.689394	-0.554483	0.549517	-1.13323	0.467769	-0.99992	-0.43822
-1.57417	-0.483166	-0.724113	-0.724113	-1.83974	-1.93774	-0.881478	-0.277478	-2.49478	2.15322	0.0820526	-0.0949474	0.0556782	0.576678	-0.428606	0.686394	-0.561483	0.547517	-1.29723	0.467769	-0.99992	-0.43962
-1.57417	-0.489166	-0.724113	-0.724113	-1.85274	-1.93874	-0.895478	-0.280478	-2.49878	2.15022	0.0730526	-0.0969474	0.0436782	0.575678	-0.453606	0.685394	-0.589483	0.547517	-1.43723	0.466769	-0.99992	-0.44082
-1.57417	-0.489166	-0.724113	-0.724113	-1.91974	-1.94174	-0.942478	-0.281478	-2.52478	2.14922	0.00305258	-0.100947	0.0426782	0.571678	-0.487606	0.684394	-0.818483	0.539517	-1.44323	0.463769	-0.99992	-0.44192
-1.57417	-0.490166	-0.724113	-0.724113	-2.01974	-1.94174	-0.964478	-0.283478	-2.58178	2.14822	-0.120947	-0.103947	0.0286782	0.564678	-0.550606	0.684394	-0.904483	0.536517	-1.62723	0.458769	-0.99992	-0.44932
-1.57417	-0.490166	-0.724113	-0.724113	-2.02074	-1.94474	-1.08748	-0.285478	-2.73078	2.14722	-0.132947	-0.104947	-0.0603218	0.562678	-0.577606	0.684394	-0.974483	0.532517	-1.71623	0.455769	-0.99992	-0.45062
-1.57417	-0.491166	-0.724113	-0.724113	-2.03674	-1.94574	-1.13648	-0.287478	-2.79678	2.14622	-0.260947	-0.116947	-0.0623218	0.562678	-0.614606	0.683394	-1.05848	0.526517	-1.90023	0.454769	-0.99992	-0.46642
-1.57417	-0.494166	-0.724113	-0.724113	-3.02574	-1.94674	-1.25948	-0.295478	-3.18478	2.14122	-0.288947	-0.123947	-0.0783218	0.558678	-0.670606	0.683394	-1.34948	0.526517	-2.07223	0.451769	-0.99992	-0.46792
-1.57417	-0.495166	-0.724113	-0.724113	-3.02574	-1.94774	-1.27548	-0.301478	-3.34278	2.14022	-0.355947	-0.124947	-0.141322	0.556678	-0.688606	0.682394	-1.41748	0.518517	-2.14723	0.450769	-0.99992	-0.47462
-1.57417	-0.496166	-0.724113	-0.724113	-3.02574	-1.94874	-1.42348	-0.302478	-3.47278	2.13722	-0.773947	-0.124947	-0.177322	0.544678	-0.976606	0.681394	-1.61248	0.516517	-2.39223	0.448769	-0.99992	-0.47972
-1.57417	-0.501166	-0.724113	-0.724113	-3.02574	-1.95174	-1.46248	-0.303478	-3.90878	2.13522	-0.952947	-0.128947	-0.216322	0.541678	-1.04261	0.679394	-1.71148	0.511517	-2.46323	0.443769	-0.99992	-0.48642
-1.57417	-0.503166	-0.724113	-0.724113	-3.02574	-1.95174	-2.59148	-0.303478	-4.74178	2.13022	-1.84695	-0.128947	-0.718322	0.540678	-1.98861	0.678394	-2.78848	0.509517	-3.74723	0.440769	-0.99992	-0.49782
-1.57417	-0.503166	-0.724113	-0.724113	-3.02574	-1.95974	-4.69248	-0.312478	-6.22078	2.12622	-9.80595	-0.129947	-6.47332	0.539678	-6.94261	0.677394	-8.31848	0.507517	-3.74723	0.438769	-0.99992	-0.50302
1.76583	-0.512166	1.13889	-0.724113	10.4543	-1.96274	9.60752	-0.313478	3.66522	2.12422	1.64405	-0.129947	1.29568	0.536678	1.19139	0.676394	0.856517	0.507517	1.28477	0.437769	1.39608	-0.51152
1.73083	-0.513166	0.460887	-0.724113	7.93426	-1.96274	7.04752	-0.313478	3.43522	2.12322	1.13405	-0.129947	1.28668	0.528678	0.945394	0.676394	0.768517	0.503517	1.10177	0.430769	1.09408	-0.99992
1.35583	-0.513166	0.445887	-0.724113	7.89426	-1.96474	6.50752	-0.317478	3.17622	2.11822	1.12405	-0.130947	1.25768	0.527678	0.875394	0.673394	0.741517	0.503517	1.08077	0.428769	0.80608	-0.99992
0.967834	-0.524166	0.301887	-0.724113	7.15426	-1.96574	5.81752	-0.319478	2.09622	2.11822	1.09405	-0.136947	1.21768	0.525678	0.874394	0.673394	0.535517	0.499517	1.04677	0.426769	0.75308	-0.99992
0.943834	-0.526166	-0.724113	-0.724113	6.54226	-1.96574	4.67652	-0.323478	2.09022	2.11222	1.07405	-0.137947	1.20868	0.522678	0.869394	0.673394	0.515517	0.497517	0.769769	0.425769	0.61908	-0.99992
0.926834	-0.526166	-0.724113	-0.724113	6.32226	-1.96674	3.78852	-0.328478	1.78122	2.11022	0.984053	-0.144947	1.07168	0.522678	0.833394	0.669394	0.473517	0.495517	0.741769	0.421769	0.58308	-0.99992
0.754834	-0.528166	-0.724113	-0.724113	6.05126	-1.98274	3.51552	-0.337478	1.73522	2.10722	0.954053	-0.146947	1.03068	0.518678	0.825394	0.668394	0.404517	0.495517	0.641769	0.420769	0.51908	-0.99992
0.468834	-0.531166	-0.724113	-0.724113	5.93526	-1.98274	2.32752	-0.340478	1.55322	2.10722	0.894053	-0.149947	1.01968	0.518678	0.819394	0.662394	0.359517	0.495517	0.569769	0.416769	0.47508	-0.99992
0.439834	-0.531166	-0.724113	-0.724113	4.97426	-1.98274	2.25152	-0.345478	1.49822	2.09022	0.894053	-0.150947	0.971678	0.513678	0.804394	0.661394	0.341517	0.490517	0.485769	0.412769	0.46708	-0.99992
0.232834	-0.535166	-0.724113	-0.724113	4.58926	-1.98674	2.00352	-0.357478	1.39522	2.07422	0.844053	-0.152947	0.956678	0.507678	0.765394	0.661394	0.313517	0.489517	0.471769	0.408769	0.41708	-0.99992
0.231834	-0.535166	-0.724113	-0.724113	4.26026	-1.98774	1.84552	-0.370478	1.30522	2.07222	0.814053	-0.155947	0.870678	0.504678	0.725394	0.660394	0.249517	0.485517	0.461769	0.407769	0.37908	-0.99992
0.230834	-0.536166	-0.724113	-0.724113	4.07126	-1.98974	0.992522	-0.375478	1.23022	2.07122	0.814053	-0.155947	0.776678	0.502678	0.708394	0.657394	0.177517	0.481517	0.373769	0.407769	0.37608	-0.99992
0.198834	-0.539166	-0.724113	-0.724113	4.00726	-1.98974	0.880522	-0.377478	1.20322	2.06922	0.794053	-0.157947	0.709678	0.499678	0.678394	0.656394	0.160517	0.471517	0.357769	0.406769	0.32908	-0.99992
0.0258343	-0.541166	-0.724113	-0.724113	3.84326	-1.99074	0.857522	-0.381478	1.14422	2.06922	0.794053	-0.159947	0.707678	0.497678	0.576394	0.655394	0.134517	0.470517	0.335769	0.405769	0.28708	-0.99992
-0.195166	-0.543166	-0.724113	-0.724113	3.39226	-1.99074	0.738522	-0.386478	1.10722	2.06722	0.784053	-0.160947	0.701678	0.497678	0.571394	0.652394	0.109517	0.461517	0.332769	0.399769	0.26908	-0.99992
-0.198166	-0.547166	-0.724113	-0.724113	3.24926	-1.99174	0.681522	-0.386478	0.876216	2.06722	0.784053	-0.161947	0.657678	0.493678	0.509394	0.648394	0.0845169	0.461517	0.260769	0.394769	0.25208	-0.99992
-0.245166	-0.548166	-0.724113	-0.724113	2.90226	-1.99474	0.604522	-0.387478	0.827216	2.06622	0.774053	-0.162947	0.642678	0.492678	0.441394	0.647394	0.0765169	0.461517	0.254769	0.392769	0.24408	-0.99992
-0.272166	-0.549166	-0.724113	-0.724113	2.66826	-1.99574	0.566522	-0.390478	0.803216	2.06322	0.714053	-0.162947	0.585678	0.491678	0.409394	0.647394	0.0685169	0.461517	0.250769	0.387769	0.23408	-0.99992
-0.305166	-0.550166	-0.724113	-0.724113	2.50226	-1.99674	0.566522	-0.395478	0.785216	2.06022	0.704053	-0.165947	0.581678	0.490678	0.394394	0.646394	0.0615169	0.457517	0.211769	0.382769	0.20308	-0.99992
-0.313166	-0.554166	-0.724113	-0.724113	2.32426	-1.99974	0.535522	-0.395478	0.674216	2.05922	0.674053	-0.168947	0.570678	0.490678	0.391394	0.645394	0.0255169	0.454517	0.0797687	0.377769	0.18508	-0.99992
-0.330166	-0.560166	-0.724113	-0.724113	1.94226	-2.00074	0.471522	-0.398478	0.666216	2.05522	0.654053	-0.169947	0.525678	0.484678	0.383394	0.643394	0.0145169	0.442517	0.0627687	0.370769	0.16808	-0.99992
-0.340166	-0.561166	-0.724113	-0.724113	1.93426	-2.00274	0.464522	-0.404478	0.660216	2.04522	0.654053	-0.170947	0.499678	0.481678	0.306394	0.641394	-0.0134831	0.438517	0.0547687	0.369769	0.0110804	-0.99992
-0.358166	-0.568166	-0.724113	-0.724113	1.85526	-2.00274	0.328522	-0.406478	0.614216	2.04422	0.634053	-0.172947	0.475678	0.477678	0.289394	0.640394	-0.0154831	0.438517	0.0507687	0.368769	-0.0050196	-0.99992
-0.360166	-0.569166	-0.724113	-0.724113	1.68226	-2.00574	0.309522	-0.408478	0.478216	2.04322	0.604053	-0.173947	0.448678	0.475678	0.280394	0.637394	-0.0324831	0.434517	0.0447687	0.364769	-0.0257196	-0.99992
-0.404166	-0.589066	-0.724113	-0.724113	1.67226	-2.00674	0.264522	-0.408478	0.376216	2.04322	0.574053	-0.175947	0.440678	0.475678	0.251394	0.634394	-0.0514831	0.430517	0.00776872	0.363769	-0.99992	-0.99992
-0.404166	-0.593866	-0.724113	-0.724113	1.33926	-2.01174	0.193522	-0.415478	0.356216	2.04222	0.554053	-0.176947	0.436678	0.474678	0.239394	0.634394	-0.0564831	0.426517	0.00276872	0.362769	-0.99992	-0.99992
-0.465166	-0.596166	-0.724113	-0.724113	1.27126	-2.01274	0.166522	-0.418478	0.138216	2.03622	0.524053	-0.179947	0.411678	0.473678	0.232394	0.632394	-0.0594831	0.425517	-0.0112313	0.362769	-0.99992	-0.99992
-0.538166	-0.597066	-0.724113	-0.724113	1.15726	-2.01574	0.0755218	-0.427478	0.135216	2.03322	0.504053	-0.179947	0.391678	0.471678	0.169394	0.632394	-0.0794831	0.421517	-0.136231	0.360769	-0.99992	-0.99992
-0.548166	-0.599366	-0.724113	-0.724113	0.992261	-2.01874	0.0745218	-0.427478	0.119216	2.03222	0.504053	-0.180947	0.386678	0.466678	0.140394	0.631394	-0.0954831	0.421517	-0.138231	0.356769	-0.99992	-0.99992
-0.579266	-0.603866	-0.724113	-0.724113	0.976261	-2.02074	-0.0544782	-0.428478	-0.0957841	2.02922	0.484053	-0.181947	0.381678	0.460678	0.131394	0.631394	-0.132483	0.421517	-0.141231	0.354769	-0.99992	-0.99992
-0.645566	-0.609566	-0.724113	-0.724113	0.847261	-2.02824	-0.146478	-0.431478	-0.138784	2.02922	0.404053	-0.183947	0.381678	0.458678	0.117394	0.628394	-0.201483	0.419517	-0.156231	0.353769	-0.99992	-0.99992
-1.57417	-0.612866	-0.724113	-0.724113	0.837261	-2.02954	-0.432478	-0.442478	-0.340784	2.02422	0.374053	-0.183947	0.353678	0.458678	0.0373941	0.626394	-0.237483	0.419517	-0.203231	0.350769	-0.99992	-0.99992
-1.57417	-0.616466	-0.724113	-0.724113	0.835261	-2.03324	-0.678478	-0.445478	-0.366784	2.02222	0.364053	-0.185947	0.335678	0.457678	0.0283941	0.625394	-0.253483	0.417517	-0.203231	0.346769	-0.99992	-0.99992
-1.57417	-0.619466	-0.724113	-0.724113	0.814261	-2.03394	-0.728478	-0.445478	-0.381784	2.02122	0.354053	-0.187947	0.334678	0.457678	0.0203941	0.624394	-0.261483	0.417517	-0.213231	0.344769	-0.99992	-0.99992
-1.57417	-0.620166	-0.724113	-0.724113	0.509261	-2.03734	-0.732478	-0.453478	-0.390784	2.02122	0.334053	-0.187947	0.262678	0.454678	-0.0006059	0.623394	-0.261483	0.416517	-0.276231	0.337769	-0.99992	-0.99992
-1.57417	-0.620466	-0.724113	-0.724113	0.508261	-2.03744	-0.806478	-0.453478	-0.399784	2.01722	0.324053	-0.191947	0.259678	0.453678	-0.0216059	0.616394	-0.279483	0.415517	-0.359231	0.335769	-0.99992	-0.99992
-1.57417	-0.621566	-0.724113	-0.724113	0.336261	-2.04244	-0.893478	-0.456478	-0.576784	2.01622	0.324053	-0.194947	0.149678	0.452678	-0.0226059	0.615394	-0.311483	0.409517	-0.451231	0.323769	-0.99992	-0.99992
-1.57417	-0.622266	-0.724113	-0.724113	0.296261	-2.04544	-0.902478	-0.462478	-0.658784	2.01322	0.314053	-0.196947	0.147678	0.451678	-0.0366059	0.613394	-0.335483	0.405517	-0.462231	0.322769	-0.99992	-0.99992
-1.57417	-0.623666	-0.724113	-0.724113	0.217261	-2.04864	-0.999478	-0.464478	-0.686784	2.01022	0.284053	-0.197947	0.147678	0.450678	-0.0466059	0.612394	-0.355483	0.398517	-0.556231	0.322769	-0.99992	-0.99992
-1.57417	-0.625066	-0.724113	-0.724113	0.191261	-2.05244	-1.08948	-0.465478	-0.693784	2.00222	0.274053	-0.199947	0.0926782	0.445678	-0.0536059	0.612394	-0.355483	0.392517	-0.649231	0.318769	-0.99992	-0.99992
-1.57417	-0.625466	-0.724113	-0.724113	0.144261	-2.05434	-1.09848	-0.466478	-0.695784	1.99822	0.264053	-0.203947	0.0766782	0.442678	-0.0566059	0.610394	-0.400483	0.385517	-0.727231	0.315769	-0.99992	-0.99992
-1.57417	-0.627166	-0.724113	-0.724113	0.144261	-2.05544	-1.12948	-0.467478	-0.730784	1.99722	0.244053	-0.207947	0.0736782	0.442678	-0.0576059	0.609394	-0.447483	0.385517	-0.728231	0.311769	-0.99992	-0.99992
-1.57417	-0.627866	-0.724113	-0.724113	0.135261	-2.05914	-1.18948	-0.475478	-0.747784	1.99622	0.214053	-0.211947	0.0536782	0.437678	-0.0596059	0.609394	-0.452483	0.384517	-0.738231	0.308769	-0.99992	-0.99992
-1.57417	-0.631666	-0.724113	-0.724113	0.130261	-2.05974	-1.42248	-0.475478	-0.873784	1.99622	0.204053	-0.212947	0.0236782	0.435678	-0.154606	0.606394	-0.581483	0.381517	-0.833231	0.305769	-0.99992	-0.99992
-1.57417	-0.646266	-0.724113	-0.724113	-0.0287394	-2.06244	-1.46248	-0.486478	-0.969784	1.99422	0.163053	-0.215947	0.0086782	0.434678	-0.233606	0.605394	-0.622483	0.377517	-0.942231	0.301769	-0.99992	-0.99992
-1.57417	-0.647066	-0.724113	-0.724113	-0.0427394	-2.06434	-1.83248	-0.486478	-1.13978	1.98622	0.0800526	-0.217947	-0.0503218	0.433678	-0.234606	0.604394	-0.646483	0.375517	-0.968231	0.298769	-0.99992	-0.99992
-1.57417	-0.650266	-0.724113	-0.724113	-0.0467394	-2.06804	-1.83848	-0.492478	-1.17378	1.98322	0.0740526	-0.220947	-0.103322	0.432678	-0.293606	0.604394	-0.685483	0.372517	-0.976231	0.297769	-0.99992	-0.99992
-1.57417	-0.654366	-0.724113	-0.724113	-0.0967394	-2.06944	-2.10148	-0.495478	-1.28978	1.97822	0.0380526	-0.224947	-0.210322	0.430678	-0.304606	0.604394	-0.754483	0.370517	-1.08323	0.296769	-0.99992	-0.99992
-1.57417	-0.656666	-0.724113	-0.724113	-0.116739	-2.06984	-2.22148	-0.505478	-1.55578	1.97522	0.0240526	-0.227947	-0.254322	0.428678	-0.372606	0.599394	-0.762483	0.360517	-1.27223	0.295769	-0.99992	-0.99992
-1.57417	-0.660366	-0.724113	-0.724113	-0.267739	-2.07174	-2.39748	-0.505478	-1.60878	1.96222	-0.0639474	-0.227947	-0.325322	0.426678	-0.448606	0.597394	-0.790483	0.358517	-1.30823	0.294769	-0.99992	-0.99992
-1.57417	-0.660466	-0.724113	-0.724113	-0.361739	-2.07344	-2.50348	-0.507478	-1.81378	1.96122	-0.0749474	-0.230947	-0.487322	0.426678	-0.492606	0.597394	-0.915483	0.358517	-1.51323	0.293769	-0.99992	-0.99992
-1.57417	-0.665966	-0.724113	-0.724113	-0.519739	-2.07824	-2.53048	-0.507478	-1.88178	1.95822	-0.0839474	-0.230947	-0.570322	0.424678	-0.550606	0.593394	-1.42448	0.357517	-1.97423	0.288769	-0.99992	-0.99992
-1.57417	-0.669766	-0.724113	-0.724113	-0.730739	-2.07874	-2.61648	-0.522478	-2.35278	1.95522	-0.109947	-0.233947	-0.577322	0.420678	-0.599606	0.592394	-1.54548	0.357517	-2.39123	0.281769	-0.99992	-0.99992
-1.57417	-0.680066	-0.724113	-0.724113	-0.745739	-2.08324	-4.69248	-0.529478	-2.93878	1.95522	-0.658947	-0.234947	-0.919322	0.413678	-1.20761	0.590394	-1.87948	0.354517	-2.62223	0.278769	-0.99992	-0.99992
-1.57417	-0.683866	-0.724113	-0.724113	-1.51374	-2.08904	-4.69248	-0.529478	-3.51078	1.95322	-0.920947	-0.236947	-2.16832	0.409678	-1.32761	0.587394	-1.91148	0.353517	-3.74723	0.269769	-0.99992	-0.99992
1.71883	-0.685566	1.83189	-0.724113	3.98526	-2.09224	1.75052	-0.530478	3.82922	1.95022	2.45405	-0.240947	1.97568	0.406678	1.78239	0.585394	1.54252	0.348517	5.20977	0.264769	1.39108	-0.99992
1.52983	-0.686566	0.871887	-0.724113	3.97626	-2.09254	1.17952	-0.531478	2.74122	1.95022	2.44405	-0.240947	1.97368	0.404678	1.72139	0.582394	1.42552	0.346517	2.82477	0.263769	1.17308	-0.99992
1.21083	-0.692466	0.459887	-0.724113	3.63626	-2.09724	0.942522	-0.533478	2.66122	1.94622	2.42405	-0.241947	1.89468	0.397678	1.59739	0.580394	1.32352	0.345517	2.53677	0.257769	0.73508	-0.99992
0.602834	-0.697566	0.455887	-0.724113	3.18726	-2.10624	0.924522	-0.536478	2.10222	1.94322	2.37405	-0.241947	1.62168	0.394678	1.55939	0.578394	1.31152	0.340517	2.39377	0.255769	0.64508	-0.99992
0.412834	-0.700366	0.440887	-0.724113	3.14926	-2.10824	0.641522	-0.536478	1.54622	1.94222	2.32405	-0.251947	1.56668	0.390678	1.55339	0.572394	1.28752	0.336517	2.11477	0.254769	0.64208	-0.99992
0.388834	-0.713966	0.375887	-0.724113	3.06826	-2.10944	0.581522	-0.545478	1.37322	1.94122	2.26405	-0.256947	1.49068	0.382678	1.52839	0.567394	1.18852	0.330517	1.98577	0.252769	0.57808	-0.99992
0.340834	-0.716366	0.352887	-0.724113	3.05226	-2.11174	0.488522	-0.560478	1.26122	1.93722	2.25405	-0.257947	1.35868	0.381678	1.52039	0.565394	1.18152	0.327517	1.97477	0.239769	0.36208	-0.99992
0.252834	-0.719866	0.297887	-0.724113	3.04826	-2.11754	0.485522	-0.566478	1.06022	1.93522	2.24405	-0.260947	1.35768	0.380678	1.50339	0.564394	1.15552	0.326517	1.95677	0.232769	0.32108	-0.99992
0.206834	-0.720766	0.263087	-0.724113	2.98726	-2.11874	0.462522	-0.569478	0.963216	1.93122	2.20405	-0.261947	1.34068	0.379678	1.48039	0.564394	1.14452	0.319517	1.88977	0.229769	0.29308	-0.99992
0.181834	-0.721766	0.216987	-0.724113	2.90026	-2.12184	0.402522	-0.571478	0.767216	1.92722	2.19405	-0.263947	1.30368	0.373678	1.46139	0.562394	1.10352	0.318517	1.88977	0.227769	0.28008	-0.99992
0.160834	-0.721966	0.186887	-0.724113	2.82126	-2.12474	0.345522	-0.586478	0.750216	1.92522	2.17405	-0.267947	1.29368	0.367678	1.43339	0.561394	1.09652	0.317517	1.76677	0.225769	0.26008	-0.99992
0.124834	-0.726666	-0.724113	-0.724113	2.80426	-2.13164	0.269522	-0.600478	0.727216	1.92122	2.16405	-0.267947	1.25968	0.366678	1.40339	0.560394	1.09052	0.315517	1.72177	0.211769	0.25408	-0.99992
0.0678343	-0.727166	-0.724113	-0.724113	2.79226	-2.13444	0.151522	-0.616478	0.661216	1.91922	2.16405	-0.272947	1.25668	0.365678	1.38639	0.558394	1.07352	0.311517	1.72077	0.209769	0.21308	-0.99992
0.00183434	-0.740066	-0.724113	-0.724113	2.71326	-2.13544	-0.0724782	-0.617478	0.624216	1.91822	2.13405	-0.275947	1.24768	0.363678	1.37039	0.556394	1.06252	0.308517	1.60677	0.209769	0.18608	-0.99992
-0.0061657	-0.743266	-0.724113	-0.724113	2.69026	-2.14184	-0.0894782	-0.624478	0.531216	1.91722	2.11405	-0.276947	1.22368	0.359678	1.36339	0.554394	1.05352	0.307517	1.58077	0.209769	0.16508	-0.99992
-0.130166	-0.745966	-0.724113	-0.724113	2.65826	-2.14404	-0.113478	-0.634478	0.521216	1.91322	2.10405	-0.277947	1.21868	0.358678	1.35439	0.554394	1.03752	0.302517	1.56877	0.208769	0.16308	-0.99992
-0.181166	-0.748666	-0.724113	-0.724113	2.64326	-2.14474	-0.217478	-0.638478	0.519216	1.91122	2.08405	-0.278947	1.21468	0.357678	1.32639	0.548394	1.01452	0.301517	1.52877	0.195769	0.14108	-0.99992
-0.255166	-0.749466	-0.724113	-0.724113	2.63026	-2.14514	-0.284478	-0.638478	0.438216	1.90722	2.07405	-0.279947	1.19968	0.356678	1.31139	0.545394	0.998517	0.299517	1.38377	0.193769	0.13508	-0.99992
-0.295166	-0.751466	-0.724113	-0.724113	2.58126	-2.15194	-0.320478	-0.641478	0.426216	1.90622	2.05405	-0.280947	1.18068	0.347678	1.30939	0.542394	0.997517	0.292517	1.37777	0.191769	0.0920804	-0.99992
-0.320166	-0.751466	-0.724113	-0.724113	2.57126	-2.15244	-0.442478	-0.643478	0.390216	1.90522	2.05405	-0.281947	1.17068	0.344678	1.30739	0.541394	0.996517	0.292517	1.37077	0.190769	0.0870804	-0.99992
-0.330166	-0.753566	-0.724113	-0.724113	2.56326	-2.16034	-0.446478	-0.649478	0.378216	1.90222	2.04405	-0.281947	1.17068	0.337678	1.30439	0.536394	0.986517	0.292517	1.33477	0.189769	0.0220804	-0.99992
-0.330166	-0.755366	-0.724113	-0.724113	2.55926	-2.16244	-0.473478	-0.656478	0.351216	1.90022	2.02405	-0.284947	1.15368	0.333678	1.28339	0.532394	0.975517	0.289517	1.30777	0.188769	0.0200804	-0.99992
-0.344166	-0.756166	-0.724113	-0.724113	2.55226	-2.16894	-0.495478	-0.656478	0.331216	1.89922	2.01405	-0.290947	1.13568	0.331678	1.28139	0.530394	0.956517	0.288517	1.28177	0.187769	-0.0245196	-0.99992
-0.345166	-0.761366	-0.724113	-0.724113	2.52026	-2.17144	-0.557478	-0.663478	0.329216	1.89722	1.99405	-0.300947	1.12168	0.326678	1.27639	0.530394	0.955517	0.287517	1.23377	0.187769	-0.15812	-0.99992
-0.347166	-0.761666	-0.724113	-0.724113	2.41626	-2.17154	-0.618478	-0.666478	0.308216	1.89522	1.99405	-0.300947	1.11868	0.322678	1.27139	0.529394	0.951517	0.287517	1.14577	0.186769	-0.99992	-0.99992
-0.414166	-0.762266	-0.724113	-0.724113	2.40126	-2.17154	-0.650478	-0.667478	0.283216	1.89522	1.98405	-0.300947	1.10268	0.314678	1.26439	0.529394	0.940517	0.286517	1.11877	0.184769	-0.99992	-0.99992
-0.432166	-0.765466	-0.724113	-0.724113	2.36326	-2.17784	-0.694478	-0.668478	0.188216	1.89422	1.98405	-0.304947	1.09368	0.312678	1.25139	0.528394	0.931517	0.286517	1.09177	0.180769	-0.99992	-0.99992
-0.457166	-0.769466	-0.724113	-0.724113	2.22026	-2.17914	-0.702478	-0.669478	0.139216	1.88622	1.97405	-0.307947	1.09168	0.311678	1.24439	0.527394	0.929517	0.286517	1.07577	0.179769	-0.99992	-0.99992
-0.459166	-0.770366	-0.724113	-0.724113	2.18826	-2.18334	-0.708478	-0.671478	0.137216	1.88422	1.97405	-0.309947	1.08768	0.306678	1.24139	0.521394	0.925517	0.284517	1.05377	0.178769	-0.99992	-0.99992
-0.469166	-0.770866	-0.724113	-0.724113	2.18226	-2.18484	-0.752478	-0.672478	0.124216	1.88422	1.96405	-0.310947	1.07968	0.305678	1.23839	0.519394	0.917517	0.281517	1.04877	0.178769	-0.99992	-0.99992
-0.474166	-0.776666	-0.724113	-0.724113	2.14726	-2.18674	-0.759478	-0.674478	0.0952159	1.87722	1.96405	-0.321947	1.07668	0.305678	1.23839	0.518394	0.870517	0.280517	1.04577	0.174769	-0.99992	-0.99992
-0.519166	-0.779766	-0.724113	-0.724113	2.13426	-2.18724	-0.777478	-0.677478	0.0722159	1.87122	1.96405	-0.322947	1.07268	0.304678	1.22939	0.517394	0.848517	0.280517	1.02377	0.173769	-0.99992	-0.99992
-0.521166	-0.783866	-0.724113	-0.724113	2.08726	-2.18754	-0.800478	-0.680478	0.0192159	1.86922	1.94405	-0.322947	1.06768	0.304678	1.22339	0.509394	0.847517	0.279517	0.997769	0.173769	-0.99992	-0.99992
-0.530166	-0.787166	-0.724113	-0.724113	2.08426	-2.18824	-0.837478	-0.683478	-0.0157841	1.86322	1.94405	-0.326947	1.05968	0.303678	1.21839	0.508394	0.846517	0.278517	0.976769	0.168769	-0.99992	-0.99992
-0.541166	-0.793466	-0.724113	-0.724113	2.07226	-2.18884	-0.904478	-0.693478	-0.0267841	1.86022	1.92405	-0.330947	1.04468	0.302678	1.21539	0.504394	0.844517	0.272517	0.970769	0.166769	-0.99992	-0.99992
-0.549166	-0.794866	-0.724113	-0.724113	2.04526	-2.19164	-0.913478	-0.707478	-0.0497841	1.85022	1.92405	-0.332947	1.03968	0.297678	1.21139	0.501394	0.836517	0.271517	0.942769	0.163769	-0.99992	-0.99992
-0.575566	-0.795666	-0.724113	-0.724113	2.01726	-2.19224	-0.935478	-0.708478	-0.0837841	1.84922	1.91405	-0.333947	1.02268	0.296678	1.17639	0.500394	0.836517	0.270517	0.903769	0.163769	-0.99992	-0.99992
-1.57417	-0.797766	-0.724113	-0.724113	1.98026	-2.19754	-0.956478	-0.712478	-0.235784	1.84622	1.91405	-0.335947	1.01768	0.294678	1.17539	0.498394	0.814517	0.266517	0.883769	0.156769	-0.99992	-0.99992
-1.57417	-0.799966	-0.724113	-0.724113	1.94126	-2.19864	-0.977478	-0.717478	-0.245784	1.84022	1.90405	-0.336947	1.01668	0.293678	1.17539	0.494394	0.806517	0.264517	0.818769	0.149769	-0.99992	-0.99992
-1.57417	-0.807266	-0.724113	-0.724113	1.92626	-2.20024	-1.02448	-0.725478	-0.255784	1.84022	1.90405	-0.336947	1.01568	0.285678	1.16139	0.493394	0.782517	0.263517	0.812769	0.143769	-0.99992	-0.99992
-1.57417	-0.809266	-0.724113	-0.724113	1.90726	-2.20024	-1.06048	-0.728478	-0.271784	1.83422	1.90405	-0.336947	1.00768	0.284678	1.13839	0.491394	0.772517	0.259517	0.749769	0.132769	-0.99992	-0.99992
-1.57417	-0.809266	-0.724113	-0.724113	1.81926	-2.20424	-1.07348	-0.730478	-0.296784	1.83122	1.90405	-0.339947	0.975678	0.281678	1.13439	0.490394	0.771517	0.259517	0.747769	0.132769	-0.99992	-0.99992
-1.57417	-0.809966	-0.724113	-0.724113	1.78326	-2.20514	-1.08048	-0.731478	-0.345784	1.82522	1.89405	-0.341947	0.975678	0.277678	1.13139	0.486394	0.760517	0.258517	0.739769	0.127769	-0.99992	-0.99992
-1.57417	-0.811266	-0.724113	-0.724113	1.78126	-2.20774	-1.11248	-0.732478	-0.349784	1.81922	1.89405	-0.342947	0.962678	0.275678	1.12739	0.485394	0.759517	0.257517	0.731769	0.126769	-0.99992	-0.99992
-1.57417	-0.812966	-0.724113	-0.724113	1.77926	-2.20974	-1.11548	-0.749478	-0.359784	1.81922	1.86405	-0.350947	0.940678	0.274678	1.11839	0.483394	0.755517	0.256517	0.672769	0.121769	-0.99992	-0.99992
-1.57417	-0.814166	-0.724113	-0.724113	1.77126	-2.21314	-1.12548	-0.753478	-0.361784	1.81722	1.86405	-0.351947	0.935678	0.274678	1.10139	0.481394	0.755517	0.254517	0.669769	0.121769	-0.99992	-0.99992
-1.57417	-0.814566	-0.724113	-0.724113	1.76526	-2.21354	-1.18548	-0.755478	-0.415784	1.81722	1.85405	-0.354947	0.934678	0.270678	1.09939	0.479394	0.724517	0.246517	0.661769	0.120769	-0.99992	-0.99992
-1.57417	-0.818966	-0.724113	-0.724113	1.74626	-2.21404	-1.21648	-0.759478	-0.424784	1.81622	1.84405	-0.356947	0.933678	0.270678	1.09839	0.476394	0.720517	0.245517	0.598769	0.120769	-0.99992	-0.99992
-1.57417	-0.821566	-0.724113	-0.724113	1.71026	-2.21874	-1.24348	-0.765478	-0.461784	1.81422	1.83405	-0.363947	0.919678	0.267678	1.09039	0.476394	0.714517	0.239517	0.597769	0.120769	-0.99992	-0.99992
-1.57417	-0.823066	-0.724113	-0.724113	1.69426	-2.22244	-1.26248	-0.768478	-0.462784	1.81022	1.83405	-0.363947	0.909678	0.267678	1.08339	0.475394	0.708517	0.237517	0.588769	0.119769	-0.99992	-0.99992
-1.57417	-0.824266	-0.724113	-0.724113	1.69126	-2.22564	-1.28748	-0.771478	-0.472784	1.80922	1.83405	-0.364947	0.871678	0.266678	1.08239	0.469394	0.699517	0.231517	0.541769	0.119769	-0.99992	-0.99992
-1.57417	-0.826866	-0.724113	-0.724113	1.67826	-2.22644	-1.29648	-0.771478	-0.493784	1.80922	1.80405	-0.373947	0.866678	0.263678	1.08239	0.468394	0.695517	0.231517	0.523769	0.117769	-0.99992	-0.99992
-1.57417	-0.829366	-0.724113	-0.724113	1.59726	-2.22694	-1.34948	-0.776478	-0.527784	1.80922	1.79405	-0.373947	0.859678	0.263678	1.08039	0.466394	0.693517	0.230517	0.510769	0.115769	-0.99992	-0.99992
-1.57417	-0.833966	-0.724113	-0.724113	1.57126	-2.22854	-1.43948	-0.777478	-0.528784	1.80822	1.79405	-0.378947	0.851678	0.259678	1.07639	0.465394	0.691517	0.225517	0.509769	0.115769	-0.99992	-0.99992
-1.57417	-0.838766	-0.724113	-0.724113	1.55526	-2.22854	-1.52948	-0.784478	-0.538784	1.80622	1.79405	-0.381947	0.836678	0.258678	1.06139	0.464394	0.684517	0.224517	0.508769	0.105769	-0.99992	-0.99992
-1.57417	-0.840666	-0.724113	-0.724113	1.54826	-2.23284	-1.53048	-0.787478	-0.554784	1.80422	1.78405	-0.383947	0.832678	0.255678	1.05039	0.460394	0.682517	0.223517	0.502769	0.103769	-0.99992	-0.99992
-1.57417	-0.840966	-0.724113	-0.724113	1.53426	-2.23414	-1.53548	-0.793478	-0.567784	1.79822	1.77405	-0.390947	0.832678	0.253678	1.04739	0.460394	0.681517	0.222517	0.446769	0.101769	-0.99992	-0.99992
-1.57417	-0.842566	-0.724113	-0.724113	1.50126	-2.23914	-1.54948	-0.793478	-0.581784	1.79522	1.77405	-0.397947	0.830678	0.248678	1.04639	0.458394	0.680517	0.219517	0.394769	0.0977687	-0.99992	-0.99992
-1.57417	-0.844066	-0.724113	-0.724113	1.49526	-2.23944	-1.55748	-0.794478	-0.598784	1.79322	1.76405	-0.397947	0.823678	0.246678	1.04439	0.456394	0.678517	0.217517	0.379769	0.0967687	-0.99992	-0.99992
-1.57417	-0.846566	-0.724113	-0.724113	1.47426	-2.24504	-1.60948	-0.794478	-0.608784	1.78822	1.75405	-0.404947	0.821678	0.241678	1.04139	0.455394	0.676517	0.213517	0.373769	0.0857687	-0.99992	-0.99992
-1.57417	-0.854366	-0.724113	-0.724113	1.44626	-2.24644	-1.64548	-0.795478	-0.624784	1.78722	1.75405	-0.409947	0.804678	0.240678	1.04039	0.454394	0.676517	0.210517	0.316769	0.0847687	-0.99992	-0.99992
-1.57417	-0.857766	-0.724113	-0.724113	1.42726	-2.24724	-1.67648	-0.801478	-0.652784	1.78322	1.71405	-0.414947	0.780678	0.240678	1.03439	0.453394	0.676517	0.204517	0.303769	0.0837687	-0.99992	-0.99992
-1.57417	-0.862166	-0.724113	-0.724113	1.40026	-2.24914	-1.68548	-0.802478	-0.698784	1.77922	1.70405	-0.415947	0.777678	0.238678	1.03339	0.449394	0.674517	0.199517	0.272769	0.0827687	-0.99992	-0.99992
-1.57417	-0.862666	-0.724113	-0.724113	1.37426	-2.25154	-1.74248	-0.804478	-0.712784	1.77822	1.70405	-0.423947	0.747678	0.233678	1.01839	0.444394	0.673517	0.199517	0.241769	0.0827687	-0.99992	-0.99992
-1.57417	-0.865666	-0.724113	-0.724113	1.33526	-2.25514	-1.79448	-0.805478	-0.731784	1.77722	1.70405	-0.426947	0.737678	0.232678	1.01539	0.441394	0.672517	0.197517	0.239769	0.0817687	-0.99992	-0.99992
-1.57417	-0.869466	-0.724113	-0.724113	1.32726	-2.25584	-1.82148	-0.810478	-0.731784	1.77022	1.69405	-0.428947	0.721678	0.222678	1.01039	0.440394	0.665517	0.193517	0.231769	0.0747687	-0.99992	-0.99992
-1.57417	-0.869566	-0.724113	-0.724113	1.30626	-2.25664	-1.86148	-0.811478	-0.773784	1.76622	1.68405	-0.432947	0.714678	0.220678	1.01039	0.439394	0.662517	0.190517	0.195769	0.0727687	-0.99992	-0.99992
-1.57417	-0.871266	-0.724113	-0.724113	1.30326	-2.25854	-1.88148	-0.818478	-0.816784	1.76622	1.68405	-0.434947	0.712678	0.219678	1.00339	0.436394	0.660517	0.189517	0.182769	0.0727687	-0.99992	-0.99992
-1.57417	-0.871566	-0.724113	-0.724113	1.29826	-2.26864	-1.95448	-0.827478	-0.869784	1.75622	1.67405	-0.435947	0.697678	0.214678	0.986394	0.435394	0.659517	0.184517	0.142769	0.0727687	-0.99992	-0.99992
-1.57417	-0.872366	-0.724113	-0.724113	1.28426	-2.27134	-1.96348	-0.831478	-0.942784	1.75522	1.67405	-0.435947	0.681678	0.213678	0.983394	0.435394	0.625517	0.184517	0.137769	0.0717687	-0.99992	-0.99992
-1.57417	-0.876166	-0.724113	-0.724113	1.27326	-2.27214	-2.01848	-0.841478	-0.966784	1.75322	1.67405	-0.436947	0.676678	0.209678	0.977394	0.432394	0.624517	0.183517	0.0287687	0.0687687	-0.99992	-0.99992
-1.57417	-0.876966	-0.724113	-0.724113	1.23126	-2.27304	-2.03648	-0.845478	-1.00378	1.75122	1.65405	-0.437947	0.661678	0.208678	0.970394	0.429394	0.613517	0.182517	-0.0042313	0.0627687	-0.99992	-0.99992
-1.57417	-0.877166	-0.724113	-0.724113	1.22626	-2.27304	-2.05148	-0.851478	-1.01778	1.75022	1.65405	-0.437947	0.659678	0.203678	0.963394	0.428394	0.603517	0.179517	-0.0662313	0.0617687	-0.99992	-0.99992
-1.57417	-0.879266	-0.724113	-0.724113	1.22426	-2.27384	-2.07648	-0.851478	-1.01878	1.74222	1.65405	-0.438947	0.650678	0.200678	0.954394	0.427394	0.595517	0.178517	-0.0702313	0.0607687	-0.99992	-0.99992
-1.57417	-0.880966	-0.724113	-0.724113	1.08926	-2.27584	-2.08748	-0.853478	-1.06578	1.74122	1.62405	-0.440947	0.649678	0.188678	0.950394	0.425394	0.594517	0.170517	-0.0852313	0.0597687	-0.99992	-0.99992
-1.57417	-0.881366	-0.724113	-0.724113	1.08426	-2.27624	-2.10548	-0.856478	-1.07678	1.74022	1.62405	-0.443947	0.649678	0.183678	0.946394	0.416394	0.591517	0.165517	-0.107231	0.0547687	-0.99992	-0.99992
-1.57417	-0.886666	-0.724113	-0.724113	1.02026	-2.27654	-2.11448	-0.858478	-1.12978	1.72922	1.61405	-0.446947	0.599678	0.179678	0.946394	0.413394	0.589517	0.156517	-0.111231	0.0487687	-0.99992	-0.99992
-1.57417	-0.887666	-0.724113	-0.724113	0.992261	-2.27784	-2.12348	-0.860478	-1.14878	1.72822	1.61405	-0.448947	0.599678	0.179678	0.936394	0.411394	0.582517	0.155517	-0.181231	0.0447687	-0.99992	-0.99992
-1.57417	-0.888766	-0.724113	-0.724113	0.960261	-2.27824	-2.12648	-0.862478	-1.22178	1.72822	1.61405	-0.449947	0.584678	0.176678	0.915394	0.410394	0.580517	0.153517	-0.208231	0.0397687	-0.99992	-0.99992
-1.57417	-0.889266	-0.724113	-0.724113	0.957261	-2.27844	-2.15648	-0.881478	-1.26878	1.72722	1.59405	-0.453947	0.534678	0.175678	0.905394	0.409394	0.574517	0.150517	-0.220231	0.0367687	-0.99992	-0.99992
-1.57417	-0.889366	-0.724113	-0.724113	0.908261	-2.27864	-2.15848	-0.887478	-1.27178	1.72622	1.58405	-0.459947	0.515678	0.160678	0.894394	0.409394	0.574517	0.147517	-0.242231	0.0367687	-0.99992	-0.99992
-1.57417	-0.889366	-0.724113	-0.724113	0.880261	-2.27904	-2.16548	-0.888478	-1.28378	1.72622	1.57405	-0.462947	0.512678	0.156678	0.893394	0.404394	0.573517	0.145517	-0.249231	0.0307687	-0.99992	-0.99992
-1.57417	-0.889666	-0.724113	-0.724113	0.859261	-2.28134	-2.19348	-0.889478	-1.30178	1.72322	1.56405	-0.462947	0.499678	0.156678	0.893394	0.404394	0.548517	0.137517	-0.290231	0.0287687	-0.99992	-0.99992
-1.57417	-0.890966	-0.724113	-0.724113	0.830261	-2.28454	-2.19848	-0.889478	-1.31178	1.72122	1.56405	-0.465947	0.493678	0.155678	0.880394	0.404394	0.542517	0.135517	-0.311231	0.0237687	-0.99992	-0.99992
-1.57417	-0.891966	-0.724113	-0.724113	0.802261	-2.28554	-2.20548	-0.897478	-1.39378	1.72022	1.55405	-0.468947	0.476678	0.152678	0.871394	0.403394	0.508517	0.135517	-0.343231	0.0227687	-0.99992	-0.99992
-1.57417	-0.894166	-0.724113	-0.724113	0.800261	-2.28654	-2.22348	-0.899478	-1.40878	1.71822	1.54405	-0.469947	0.458678	0.146678	0.842394	0.402394	0.508517	0.133517	-0.345231	0.0217687	-0.99992	-0.99992
-1.57417	-0.899466	-0.724113	-0.724113	0.756261	-2.28704	-2.25848	-0.901478	-1.53678	1.71122	1.53405	-0.474947	0.444678	0.143678	0.838394	0.401394	0.498517	0.130517	-0.375231	0.0207687	-0.99992	-0.99992
-1.57417	-0.900466	-0.724113	-0.724113	0.729261	-2.28724	-2.27948	-0.928478	-1.55078	1.71022	1.53405	-0.481947	0.425678	0.134678	0.818394	0.399394	0.490517	0.124517	-0.398231	0.00076872	-0.99992	-0.99992
-1.57417	-0.901666	-0.724113	-0.724113	0.711261	-2.28874	-2.29248	-0.934478	-1.57778	1.70822	1.53405	-0.485947	0.408678	0.132678	0.806394	0.395394	0.485517	0.124517	-0.412231	-0.0002313	-0.99992	-0.99992
-1.57417	-0.901966	-0.724113	-0.724113	0.681261	-2.29074	-2.30348	-0.935478	-1.60478	1.69922	1.51405	-0.485947	0.383678	0.132678	0.792394	0.388394	0.484517	0.124517	-0.415231	-0.0032313	-0.99992	-0.99992
-1.57417	-0.903866	-0.724113	-0.724113	0.651261	-2.29274	-2.30948	-0.940478	-1.61678	1.69522	1.50405	-0.488947	0.381678	0.131678	0.780394	0.388394	0.472517	0.118517	-0.416231	-0.0032313	-0.99992	-0.99992
-1.57417	-0.904766	-0.724113	-0.724113	0.619261	-2.29414	-2.34848	-0.943478	-1.62978	1.69322	1.50405	-0.493947	0.354678	0.130678	0.766394	0.387394	0.448517	0.104517	-0.424231	-0.0052313	-0.99992	-0.99992
-1.57417	-0.905766	-0.724113	-0.724113	0.611261	-2.29564	-2.36748	-0.945478	-1.65178	1.69222	1.49405	-0.494947	0.338678	0.124678	0.746394	0.387394	0.439517	0.100517	-0.442231	-0.0062313	-0.99992	-0.99992
-1.57417	-0.906666	-0.724113	-0.724113	0.596261	-2.29734	-2.38448	-0.955478	-1.66178	1.68622	1.48405	-0.496947	0.328678	0.122678	0.738394	0.384394	0.435517	0.100517	-0.454231	-0.0102313	-0.99992	-0.99992
-1.57417	-0.907966	-0.724113	-0.724113	0.551261	-2.30334	-2.38448	-0.959478	-1.68778	1.68622	1.47405	-0.496947	0.315678	0.120678	0.717394	0.383394	0.386517	0.0995169	-0.481231	-0.0122313	-0.99992	-0.99992
-1.57417	-0.909466	-0.724113	-0.724113	0.534261	-2.30884	-2.45948	-0.965478	-1.72278	1.68522	1.46405	-0.497947	0.310678	0.118678	0.712394	0.380394	0.374517	0.0995169	-0.502231	-0.0122313	-0.99992	-0.99992
-1.57417	-0.909866	-0.724113	-0.724113	0.510261	-2.31044	-2.45948	-0.969478	-1.72778	1.68422	1.45405	-0.499947	0.305678	0.115678	0.685394	0.379394	0.346517	0.0985169	-0.508231	-0.0142313	-0.99992	-0.99992
-1.57417	-0.911666	-0.724113	-0.724113	0.473261	-2.31094	-2.48448	-0.969478	-1.81078	1.68422	1.43405	-0.499947	0.305678	0.112678	0.674394	0.375394	0.344517	0.0835169	-0.552231	-0.0162313	-0.99992	-0.99992
-1.57417	-0.912466	-0.724113	-0.724113	0.460261	-2.31244	-2.48848	-0.976478	-1.81478	1.68022	1.43405	-0.501947	0.302678	0.111678	0.669394	0.375394	0.335517	0.0795169	-0.563231	-0.0242313	-0.99992	-0.99992
-1.57417	-0.912966	-0.724113	-0.724113	0.419261	-2.31274	-2.54448	-0.979478	-1.81578	1.67922	1.42405	-0.502947	0.302678	0.107678	0.667394	0.373394	0.293517	0.0725169	-0.690231	-0.0292313	-0.99992	-0.99992
-1.57417	-0.912966	-0.724113	-0.724113	0.408261	-2.31354	-2.54448	-0.982478	-1.83978	1.67822	1.41405	-0.503947	0.281678	0.102678	0.661394	0.370394	0.292517	0.0715169	-0.705231	-0.0312313	-0.99992	-0.99992
-1.57417	-0.913266	-0.724113	-0.724113	0.348261	-2.31584	-2.60148	-0.990478	-1.92278	1.67422	1.37405	-0.505947	0.271678	0.0976782	0.619394	0.369394	0.287517	0.0705169	-0.783231	-0.0312313	-0.99992	-0.99992
-1.57417	-0.913366	-0.724113	-0.724113	0.193261	-2.31654	-2.66048	-0.990478	-1.94878	1.67422	1.26405	-0.507947	0.242678	0.0936782	0.617394	0.367394	0.276517	0.0685169	-0.849231	-0.0342313	-0.99992	-0.99992
-1.57417	-0.913466	-0.724113	-0.724113	0.153261	-2.31724	-2.67448	-0.995478	-2.00078	1.67222	1.21405	-0.508947	0.223678	0.0896782	0.603394	0.364394	0.268517	0.0655169	-0.942231	-0.0372313	-0.99992	-0.99992
-1.57417	-0.913466	-0.724113	-0.724113	0.151261	-2.31834	-2.72048	-1.00148	-2.00778	1.66722	1.18405	-0.513947	0.202678	0.0736782	0.600394	0.355394	0.256517	0.0625169	-1.01223	-0.0432313	-0.99992	-0.99992
-1.57417	-0.916666	-0.724113	-0.724113	0.124261	-2.31834	-2.72948	-1.00348	-2.09178	1.65822	1.04405	-0.514947	0.200678	0.0726782	0.565394	0.355394	0.254517	0.0585169	-1.03823	-0.0442313	-0.99992	-0.99992
-1.57417	-0.917166	-0.724113	-0.724113	0.121261	-2.32184	-2.74548	-1.01948	-2.13078	1.65322	0.924053	-0.517947	0.161678	0.0666782	0.538394	0.354394	0.227517	0.0575169	-1.03823	-0.0452313	-0.99992	-0.99992
-1.57417	-0.922666	-0.724113	-0.724113	0.0782606	-2.32284	-2.76548	-1.02448	-2.24378	1.65022	0.914053	-0.517947	0.160678	0.0646782	0.512394	0.354394	0.222517	0.0555169	-1.04623	-0.0472313	-0.99992	-0.99992
-1.57417	-0.922966	-0.724113	-0.724113	0.0782606	-2.32314	-2.86648	-1.03148	-2.29278	1.64222	0.894053	-0.517947	0.152678	0.0616782	0.502394	0.354394	0.201517	0.0515169	-1.05823	-0.0532313	-0.99992	-0.99992
-1.57417	-0.923266	-0.724113	-0.724113	0.0662606	-2.32394	-2.91448	-1.03348	-2.48278	1.63822	0.824053	-0.521947	0.134678	0.0556782	0.456394	0.354394	0.153517	0.0515169	-1.13823	-0.0552313	-0.99992	-0.99992
-1.57417	-0.923466	-0.724113	-0.724113	0.0662606	-2.32424	-2.92248	-1.04048	-2.53578	1.62922	0.824053	-0.524947	0.0366782	0.0496782	0.388394	0.354394	0.147517	0.0515169	-1.16923	-0.0562313	-0.99992	-0.99992
-1.57417	-0.926466	-0.724113	-0.724113	0.0062606	-2.32494	-2.94648	-1.04348	-2.58078	1.62622	0.754053	-0.524947	0.0316782	0.0476782	0.386394	0.348394	0.110517	0.0495169	-1.17723	-0.0592313	-0.99992	-0.99992
-1.57417	-0.926766	-0.724113	-0.724113	-0.0367394	-2.32564	-3.03648	-1.04448	-2.59878	1.62422	0.734053	-0.525947	-0.0963218	0.0446782	0.381394	0.348394	0.0955169	0.0485169	-1.24723	-0.0602313	-0.99992	-0.99992
-1.57417	-0.928166	-0.724113	-0.724113	-0.0557394	-2.32874	-3.05048	-1.05448	-2.63978	1.61622	0.674053	-0.525947	-0.0973218	0.0436782	0.334394	0.347394	0.0935169	0.0485169	-1.28923	-0.0622313	-0.99992	-0.99992
-1.57417	-0.928566	-0.724113	-0.724113	-0.211739	-2.32904	-3.24848	-1.05848	-2.67078	1.61522	0.634053	-0.527947	-0.133322	0.0426782	0.333394	0.345394	0.0575169	0.0465169	-1.30223	-0.0642313	-0.99992	-0.99992
-1.57417	-0.928966	-0.724113	-0.724113	-0.233739	-2.32944	-3.29248	-1.06248	-2.86278	1.61322	0.584053	-0.528947	-0.156322	0.0406782	0.328394	0.341394	0.0555169	0.0415169	-1.33723	-0.0652313	-0.99992	-0.99992
-1.57417	-0.929166	-0.724113	-0.724113	-0.240739	-2.33294	-3.35148	-1.06748	-2.90778	1.61022	0.554053	-0.530947	-0.284322	0.0396782	0.315394	0.341394	0.0255169	0.0415169	-1.45623	-0.0682313	-0.99992	-0.99992
-1.57417	-0.930066	-0.724113	-0.724113	-0.289739	-2.33434	-3.36548	-1.07148	-2.97478	1.61022	0.544053	-0.532947	-0.325322	0.0396782	0.246394	0.340394	-0.0724831	0.0405169	-1.49523	-0.0702313	-0.99992	-0.99992
-1.57417	-0.930666	-0.724113	-0.724113	-0.315739	-2.33454	-3.39948	-1.08248	-3.12978	1.60522	0.444053	-0.533947	-0.390322	0.0386782	0.179394	0.339394	-0.254483	0.0405169	-1.51223	-0.0752313	-0.99992	-0.99992
-1.57417	-0.931566	-0.724113	-0.724113	-0.469739	-2.33624	-3.50848	-1.08348	-3.14778	1.60222	0.314053	-0.543947	-0.468322	0.0366782	-0.0276059	0.338394	-0.289483	0.0375169	-1.52923	-0.0782313	-0.99992	-0.99992
-1.57417	-0.932966	-0.724113	-0.724113	-0.537739	-2.33754	-3.51948	-1.08848	-3.32378	1.60022	0.244053	-0.543947	-0.476322	0.0326782	-0.0716059	0.337394	-0.391483	0.0315169	-1.83123	-0.0792313	-0.99992	-0.99992
-1.57417	-0.933566	-0.724113	-0.724113	-0.619739	-2.34284	-3.57048	-1.09548	-3.48578	1.59822	0.234053	-0.545947	-0.516322	0.0316782	-0.0776059	0.335394	-0.563483	0.0305169	-1.84423	-0.0792313	-0.99992	-0.99992
-1.57417	-0.934966	-0.724113	-0.724113	-0.711739	-2.34284	-3.57748	-1.09748	-3.55178	1.59622	0.0660526	-0.548947	-0.559322	0.0276782	-0.128606	0.334394	-0.836483	0.0275169	-1.90823	-0.0862313	-0.99992	-0.99992
-1.57417	-0.936166	-0.724113	-0.724113	-0.757739	-2.34384	-4.69248	-1.09848	-3.69778	1.59422	0.0620526	-0.549947	-1.11432	0.0246782	-0.144606	0.334394	-0.937483	0.0265169	-1.93623	-0.0962313	-0.99992	-0.99992
-1.57417	-0.936466	-0.724113	-0.724113	-1.29074	-2.34434	-4.69248	-1.10048	-4.20378	1.58422	-0.199947	-0.555947	-1.22132	0.0226782	-0.379606	0.333394	-0.941483	0.0235169	-2.42823	-0.0982313	-0.99992	-0.99992
-1.57417	-0.936666	-0.724113	-0.724113	-1.39674	-2.34574	-4.69248	-1.11048	-6.22078	1.58322	-0.861947	-0.557947	-1.38432	0.0216782	-0.804606	0.331394	-1.31348	0.0185169	-2.50923	-0.100231	-0.99992	-0.99992
-1.57417	-0.937166	-0.724113	-0.724113	-3.02574	-2.34614	-4.69248	-1.11348	-6.22078	1.58222	-0.997947	-0.558947	-1.95232	0.0216782	-1.89861	0.330394	-2.52148	0.0185169	-3.74723	-0.104231	-0.99992	-0.99992
-1.57417	-0.937566	-0.724113	-0.724113	-3.02574	-2.34614	-4.69248	-1.12148	-6.22078	1.58122	-9.80595	-0.567947	-6.47332	0.0196782	-6.94261	0.329394	-8.31848	0.0155169	-3.74723	-0.111231	-0.99992	-0.99992
6.36783	-0.937666	1.04689	-0.724113	6.10826	-2.35124	3.04252	-1.12548	2.65622	1.57922	1.26405	-0.569947	3.63668	0.0176782	1.62939	0.324394	2.23152	0.0145169	3.96877	-0.112231	3.72008	-0.99992
6.14283	-0.938166	0.980887	-0.724113	5.35726	-2.35224	2.52452	-1.12648	1.92422	1.57222	0.964053	-0.572947	3.13968	0.0106782	1.54839	0.321394	2.13152	0.0135169	2.94077	-0.113231	2.03508	-0.99992
4.61783	-0.939466	0.422887	-0.724113	4.98426	-2.35314	2.50152	-1.12748	1.46822	1.57222	0.944053	-0.578947	3.07568	0.0076782	1.51139	0.320394	2.00152	0.0115169	2.85577	-0.114231	1.99408	-0.99992
3.66383	-0.940666	0.411887	-0.724113	2.52226	-2.35504	2.41252	-1.14248	1.43922	1.57022	0.904053	-0.581947	2.88168	0.0016782	1.25139	0.320394	1.95152	0.0115169	2.85077	-0.116231	1.54208	-0.99992
3.55583	-0.942066	0.398887	-0.724113	2.22326	-2.35544	2.26052	-1.14348	1.35422	1.56522	0.874053	-0.583947	2.53668	-0.0013218	1.23739	0.316394	1.90152	0.0105169	2.75177	-0.118231	1.52308	-0.99992
3.28983	-0.943166	0.276887	-0.724113	2.09926	-2.35594	2.11652	-1.14848	1.23422	1.55222	0.844053	-0.588947	2.53568	-0.0043218	1.21239	0.313394	1.82152	0.0105169	2.60477	-0.122231	1.23208	-0.99992
2.37583	-0.946566	-0.724113	-0.724113	1.91826	-2.35604	2.10552	-1.15448	1.11022	1.54822	0.804053	-0.593947	2.32268	-0.0083218	1.19239	0.313394	1.69152	0.0055169	2.59677	-0.125231	1.09108	-0.99992
1.89383	-0.948866	-0.724113	-0.724113	1.77726	-2.35634	2.00452	-1.15748	1.09122	1.54622	0.514053	-0.594947	2.28568	-0.0143218	1.18939	0.312394	1.58252	-0.0124831	2.46577	-0.138231	1.03608	-0.99992
1.89083	-0.949066	-0.724113	-0.724113	1.73726	-2.35634	1.96252	-1.16148	1.05222	1.54522	0.514053	-0.595947	2.28068	-0.0173218	1.00339	0.307394	1.44752	-0.0184831	2.38777	-0.141231	0.87908	-0.99992
1.80583	-0.951266	-0.724113	-0.724113	1.68626	-2.35734	1.95352	-1.17048	1.04122	1.54422	0.494053	-0.596947	2.23368	-0.0173218	0.952394	0.305394	1.40052	-0.0194831	2.35277	-0.147231	0.85408	-0.99992
1.55583	-0.951566	-0.724113	-0.724113	1.49126	-2.36234	1.91852	-1.17048	1.02722	1.54122	0.474053	-0.598947	2.23068	-0.0183218	0.943394	0.305394	1.30552	-0.0204831	2.14477	-0.147231	0.85108	-0.99992
1.52983	-0.952066	-0.724113	-0.724113	1.45826	-2.36434	1.91752	-1.17448	1.02322	1.53922	0.464053	-0.604947	2.22868	-0.0203218	0.862394	0.304394	1.26852	-0.0234831	1.98577	-0.149231	0.83208	-0.99992
1.49883	-0.953966	-0.724113	-0.724113	1.40426	-2.36454	1.85152	-1.17948	0.717216	1.53922	0.464053	-0.607947	2.18268	-0.0213218	0.828394	0.297394	1.24752	-0.0304831	1.95077	-0.152231	0.83108	-0.99992
1.35883	-0.955366	-0.724113	-0.724113	1.29026	-2.36484	1.85052	-1.18148	0.704216	1.53622	0.454053	-0.607947	2.15468	-0.0293218	0.816394	0.291394	1.12252	-0.0314831	1.88277	-0.153231	0.83108	-0.99992
1.29583	-0.956066	-0.724113	-0.724113	1.26726	-2.36814	1.81952	-1.18448	0.692216	1.52622	0.444053	-0.609947	2.13768	-0.0293218	0.775394	0.291394	0.955517	-0.0374831	1.81777	-0.155231	0.82708	-0.99992
1.21583	-0.957266	-0.724113	-0.724113	1.14926	-2.36824	1.80552	-1.18948	0.622216	1.52422	0.444053	-0.612947	1.95668	-0.0383218	0.767394	0.287394	0.943517	-0.0424831	1.63877	-0.156231	0.77208	-0.99992
1.19883	-0.961066	-0.724113	-0.724113	1.14826	-2.36874	1.79552	-1.19548	0.622216	1.51922	0.434053	-0.612947	1.86768	-0.0383218	0.740394	0.275394	0.918517	-0.0464831	1.59177	-0.161231	0.75908	-0.99992
1.14883	-0.964066	-0.724113	-0.724113	1.07126	-2.36944	1.72152	-1.19848	0.601216	1.51122	0.394053	-0.613947	1.80568	-0.0423218	0.707394	0.273394	0.880517	-0.0554831	1.58977	-0.163231	0.74708	-0.99992
1.12283	-0.966566	-0.724113	-0.724113	1.03826	-2.37174	1.71452	-1.20148	0.586216	1.50022	0.374053	-0.627947	1.68068	-0.0443218	0.699394	0.269394	0.852517	-0.0594831	1.42877	-0.164231	0.68708	-0.99992
1.07383	-0.969666	-0.724113	-0.724113	0.967261	-2.37424	1.69952	-1.21048	0.579216	1.49922	0.364053	-0.630947	1.62168	-0.0443218	0.686394	0.266394	0.804517	-0.0634831	1.37977	-0.173231	0.67408	-0.99992
1.05583	-0.974566	-0.724113	-0.724113	0.958261	-2.37454	1.67052	-1.21148	0.537216	1.49222	0.354053	-0.634947	1.42968	-0.0483218	0.669394	0.264394	0.793517	-0.0644831	1.37877	-0.176231	0.67208	-0.99992
1.04783	-0.978066	-0.724113	-0.724113	0.918261	-2.37484	1.66952	-1.21348	0.534216	1.49122	0.344053	-0.634947	1.42268	-0.0493218	0.582394	0.264394	0.748517	-0.0744831	1.35677	-0.177231	0.64608	-0.99992
0.994834	-0.979666	-0.724113	-0.724113	0.898261	-2.37504	1.66752	-1.22048	0.530216	1.46622	0.314053	-0.635947	1.40368	-0.0533218	0.581394	0.263394	0.707517	-0.0744831	1.35277	-0.179231	0.55008	-0.99992
0.987834	-0.980066	-0.724113	-0.724113	0.844261	-2.37834	1.64452	-1.22148	0.521216	1.46122	0.304053	-0.638947	1.34768	-0.0543218	0.577394	0.261394	0.698517	-0.0764831	1.23777	-0.185231	0.52608	-0.99992
0.973834	-0.982366	-0.724113	-0.724113	0.832261	-2.37974	1.63952	-1.22148	0.497216	1.45522	0.284053	-0.639947	1.32268	-0.0553218	0.572394	0.259394	0.685517	-0.0824831	1.22577	-0.191231	0.50908	-0.99992
0.939834	-0.982466	-0.724113	-0.724113	0.823261	-2.38014	1.57452	-1.22448	0.475216	1.45422	0.264053	-0.642947	1.27368	-0.0593218	0.572394	0.258394	0.668517	-0.0854831	1.22277	-0.199231	0.47108	-0.99992
0.834834	-0.986466	-0.724113	-0.724113	0.795261	-2.38314	1.56352	-1.23348	0.455216	1.45422	0.264053	-0.648947	1.25168	-0.0603218	0.554394	0.257394	0.653517	-0.0874831	1.21477	-0.224231	0.42108	-0.99992
0.825834	-0.987466	-0.724113	-0.724113	0.793261	-2.38404	1.55652	-1.23448	0.411216	1.45322	0.254053	-0.649947	1.12568	-0.0663218	0.545394	0.256394	0.592517	-0.0884831	1.18977	-0.230231	0.41108	-0.99992
0.797834	-0.989866	-0.724113	-0.724113	0.788261	-2.38484	1.52952	-1.24148	0.402216	1.45022	0.254053	-0.650947	1.12568	-0.0713218	0.505394	0.255394	0.591517	-0.0884831	1.13777	-0.234231	0.34808	-0.99992
0.797834	-0.990866	-0.724113	-0.724113	0.783261	-2.38484	1.50752	-1.24948	0.377216	1.44822	0.244053	-0.668947	1.09468	-0.0723218	0.504394	0.255394	0.566517	-0.0904831	1.11777	-0.236231	0.34508	-0.99992
0.758834	-0.994666	-0.724113	-0.724113	0.783261	-2.38514	1.49952	-1.24948	0.358216	1.44522	0.244053	-0.669947	1.05768	-0.0753218	0.496394	0.252394	0.556517	-0.0944831	1.11377	-0.240231	0.31208	-0.99992
0.727834	-1.00027	-0.724113	-0.724113	0.742261	-2.38824	1.46052	-1.25748	0.331216	1.44022	0.244053	-0.677947	1.04268	-0.0843218	0.494394	0.248394	0.555517	-0.0994831	1.06377	-0.244231	0.30708	-0.99992
0.722834	-1.00287	-0.724113	-0.724113	0.741261	-2.38914	1.41852	-1.26148	0.316216	1.43522	0.234053	-0.680947	1.04068	-0.0843218	0.485394	0.247394	0.554517	-0.108483	1.06077	-0.249231	0.28508	-0.99992
0.721834	-1.00847	-0.724113	-0.724113	0.733261	-2.38934	1.41052	-1.27148	0.300216	1.41422	0.224053	-0.682947	1.00768	-0.0853218	0.469394	0.245394	0.509517	-0.111483	1.03277	-0.252231	0.28408	-0.99992
0.699834	-1.00967	-0.724113	-0.724113	0.722261	-2.39144	1.39352	-1.29648	0.299216	1.41222	0.224053	-0.687947	0.972678	-0.0863218	0.463394	0.243394	0.473517	-0.115483	1.03177	-0.254231	0.27408	-0.99992
0.659834	-1.01297	-0.724113	-0.724113	0.685261	-2.39174	1.33052	-1.29948	0.290216	1.41122	0.214053	-0.688947	0.952678	-0.0873218	0.457394	0.243394	0.450517	-0.117483	1.02777	-0.254231	0.25908	-0.99992
0.648834	-1.01907	-0.724113	-0.724113	0.680261	-2.39174	1.31152	-1.30048	0.264216	1.40922	0.204053	-0.696947	0.946678	-0.0913218	0.451394	0.242394	0.436517	-0.118483	0.999769	-0.256231	0.24508	-0.99992
0.606834	-1.02487	-0.724113	-0.724113	0.655261	-2.39224	1.30752	-1.30148	0.253216	1.40222	0.192053	-0.699947	0.942678	-0.0913218	0.450394	0.240394	0.435517	-0.118483	0.976769	-0.258231	0.22108	-0.99992
0.525834	-1.03167	-0.724113	-0.724113	0.646261	-2.39454	1.29852	-1.30448	0.246216	1.40022	0.187053	-0.699947	0.905678	-0.0963218	0.446394	0.239394	0.427517	-0.118483	0.959769	-0.266231	0.20708	-0.99992
0.488834	-1.03337	-0.724113	-0.724113	0.641261	-2.39534	1.28652	-1.30648	0.244216	1.40022	0.166053	-0.699947	0.883678	-0.106322	0.435394	0.238394	0.417517	-0.132483	0.947769	-0.268231	0.20508	-0.99992
0.484834	-1.03857	-0.724113	-0.724113	0.622261	-2.39674	1.28552	-1.31148	0.216216	1.39922	0.151053	-0.703947	0.857678	-0.108322	0.434394	0.237394	0.414517	-0.132483	0.940769	-0.269231	0.20208	-0.99992
0.439834	-1.04167	-0.724113	-0.724113	0.613261	-2.39794	1.28452	-1.31948	0.214216	1.39822	0.145053	-0.704947	0.856678	-0.112322	0.424394	0.232394	0.412517	-0.133483	0.890769	-0.275231	0.18608	-0.99992
0.385834	-1.04497	-0.724113	-0.724113	0.607261	-2.39874	1.26852	-1.32348	0.210216	1.39522	0.143053	-0.705947	0.842678	-0.114322	0.421394	0.231394	0.406517	-0.134483	0.877769	-0.279231	0.18308	-0.99992
0.375834	-1.04887	-0.724113	-0.724113	0.602261	-2.39894	1.24852	-1.32748	0.195216	1.39422	0.142053	-0.712947	0.834678	-0.116322	0.403394	0.230394	0.382517	-0.139483	0.876769	-0.290231	0.17708	-0.99992
0.347834	-1.05137	-0.724113	-0.724113	0.600261	-2.39974	1.21852	-1.33148	0.131216	1.39322	0.130053	-0.716947	0.831678	-0.117322	0.392394	0.230394	0.334517	-0.143483	0.866769	-0.293231	0.17708	-0.99992
0.319834	-1.05147	-0.724113	-0.724113	0.563261	-2.40094	1.17452	-1.33248	0.115216	1.39022	0.128053	-0.718947	0.819678	-0.118322	0.369394	0.228394	0.319517	-0.144483	0.862769	-0.295231	0.17508	-0.99992
0.318834	-1.05207	-0.724113	-0.724113	0.562261	-2.40334	1.14452	-1.33548	0.112216	1.38822	0.121053	-0.719947	0.811678	-0.121322	0.368394	0.226394	0.306517	-0.149483	0.838769	-0.296231	0.17408	-0.99992
0.307834	-1.05397	-0.724113	-0.724113	0.554261	-2.40444	1.10452	-1.33648	0.102216	1.38622	0.111053	-0.720947	0.806678	-0.123322	0.366394	0.220394	0.306517	-0.159483	0.809769	-0.296231	0.16908	-0.99992
0.280834	-1.05577	-0.724113	-0.724113	0.533261	-2.40774	1.10152	-1.33948	0.0932159	1.38522	0.111053	-0.720947	0.779678	-0.125322	0.356394	0.220394	0.306517	-0.166483	0.803769	-0.299231	0.16008	-0.99992
0.280834	-1.07167	-0.724113	-0.724113	0.532261	-2.40804	1.09852	-1.33948	0.0792159	1.38322	0.100053	-0.731947	0.746678	-0.128322	0.353394	0.219394	0.301517	-0.169483	0.799769	-0.302231	0.15208	-0.99992
0.279834	-1.07377	-0.724113	-0.724113	0.520261	-2.40824	1.08952	-1.34048	0.0792159	1.38322	0.0830526	-0.737947	0.743678	-0.131322	0.349394	0.217394	0.262517	-0.172483	0.741769	-0.303231	0.14808	-0.99992
0.277834	-1.07707	-0.724113	-0.724113	0.506261	-2.40884	1.07552	-1.34148	0.0652159	1.38222	0.0610526	-0.739947	0.741678	-0.134322	0.349394	0.211394	0.236517	-0.174483	0.734769	-0.303231	0.14708	-0.99992
0.273834	-1.07727	-0.724113	-0.724113	0.492261	-2.40984	1.07152	-1.34848	0.0642159	1.37622	0.0510526	-0.740947	0.736678	-0.138322	0.342394	0.210394	0.230517	-0.176483	0.720769	-0.304231	0.13108	-0.99992
0.271834	-1.57417	-0.724113	-0.724113	0.460261	-2.41004	1.06952	-1.35148	0.0512159	1.37022	0.0490526	-0.741947	0.732678	-0.141322	0.334394	0.209394	0.220517	-0.176483	0.661769	-0.307231	0.12708	-0.99992
0.261834	-1.57417	-0.724113	-0.724113	0.455261	-2.41114	1.06652	-1.35348	0.0372159	1.36022	0.0460526	-0.746947	0.715678	-0.142322	0.332394	0.206394	0.216517	-0.178483	0.656769	-0.315231	0.11608	-0.99992
0.253834	-1.57417	-0.724113	-0.724113	0.448261	-2.41204	1.06152	-1.35748	0.0302159	1.34922	0.0460526	-0.746947	0.706678	-0.143322	0.316394	0.205394	0.198517	-0.178483	0.649769	-0.315231	0.10308	-0.99992
0.249834	-1.57417	-0.724113	-0.724113	0.428261	-2.41234	1.05152	-1.35948	0.0132159	1.34822	0.0420526	-0.752947	0.625678	-0.146322	0.312394	0.204394	0.190517	-0.180483	0.613769	-0.321231	0.0560804	-0.99992
0.241834	-1.57417	-0.724113	-0.724113	0.415261	-2.41364	1.04952	-1.36848	-0.0007841	1.34722	0.0410526	-0.753947	0.614678	-0.148322	0.310394	0.196394	0.160517	-0.181483	0.607769	-0.326231	0.0460804	-0.99992
0.234834	-1.57417	-0.724113	-0.724113	0.370261	-2.41464	1.04852	-1.37448	-0.0047841	1.34722	0.0410526	-0.754947	0.583678	-0.154322	0.287394	0.184394	0.154517	-0.183483	0.577769	-0.335231	0.0420804	-0.99992
0.220834	-1.57417	-0.724113	-0.724113	0.348261	-2.41564	1.01452	-1.38148	-0.0267841	1.34622	0.0330526	-0.757947	0.566678	-0.155322	0.283394	0.176394	0.149517	-0.188483	0.566769	-0.336231	0.0410804	-0.99992
0.215834	-1.57417	-0.724113	-0.724113	0.346261	-2.41594	1.00752	-1.38148	-0.0457841	1.33922	0.0190526	-0.760947	0.563678	-0.156322	0.278394	0.176394	0.146517	-0.190483	0.549769	-0.336231	0.0330804	-0.99992
0.184834	-1.57417	-0.724113	-0.724113	0.340261	-2.41864	0.987522	-1.39748	-0.0547841	1.33122	0.0130526	-0.763947	0.551678	-0.158322	0.269394	0.170394	0.143517	-0.197483	0.544769	-0.342231	0.0290804	-0.99992
0.172834	-1.57417	-0.724113	-0.724113	0.338261	-2.41914	0.980522	-1.40248	-0.0727841	1.33122	-0.0059474	-0.766947	0.549678	-0.161322	0.264394	0.169394	0.141517	-0.198483	0.528769	-0.347231	0.0200804	-0.99992
0.139834	-1.57417	-0.724113	-0.724113	0.336261	-2.42064	0.979522	-1.41748	-0.0847841	1.32322	-0.0069474	-0.767947	0.547678	-0.166322	0.260394	0.161394	0.135517	-0.201483	0.515769	-0.351231	0.0180804	-0.99992
0.133834	-1.57417	-0.724113	-0.724113	0.325261	-2.42184	0.969522	-1.42048	-0.0857841	1.31722	-0.0079474	-0.771947	0.537678	-0.169322	0.257394	0.158394	0.131517	-0.203483	0.509769	-0.356231	0.0160804	-0.99992
0.105834	-1.57417	-0.724113	-0.724113	0.315261	-2.42384	0.953522	-1.42748	-0.0927841	1.31722	-0.0169474	-0.772947	0.521678	-0.176322	0.257394	0.157394	0.130517	-0.205483	0.490769	-0.358231	-0.0176196	-0.99992
0.0858343	-1.57417	-0.724113	-0.724113	0.311261	-2.42644	0.948522	-1.43048	-0.0977841	1.31622	-0.0219474	-0.774947	0.517678	-0.177322	0.255394	0.152394	0.128517	-0.205483	0.480769	-0.362231	-0.0177196	-0.99992
0.0668343	-1.57417	-0.724113	-0.724113	0.309261	-2.42744	0.941522	-1.43048	-0.0987841	1.31122	-0.0239474	-0.774947	0.517678	-0.183322	0.236394	0.152394	0.119517	-0.205483	0.467769	-0.367231	-0.0327196	-0.99992
0.0588343	-1.57417	-0.724113	-0.724113	0.305261	-2.42824	0.940522	-1.44148	-0.112784	1.29122	-0.0309474	-0.775947	0.508678	-0.184322	0.230394	0.149394	0.109517	-0.206483	0.460769	-0.369231	-0.0339196	-0.99992
0.0468343	-1.57417	-0.724113	-0.724113	0.289261	-2.43124	0.939522	-1.44348	-0.130784	1.28822	-0.0329474	-0.775947	0.477678	-0.185322	0.209394	0.146394	0.104517	-0.207483	0.459769	-0.373231	-0.0366196	-0.99992
0.0268343	-1.57417	-0.724113	-0.724113	0.288261	-2.43144	0.928522	-1.44448	-0.143784	1.28622	-0.0459474	-0.781947	0.477678	-0.185322	0.207394	0.144394	0.104517	-0.210483	0.434769	-0.377231	-0.0423196	-0.99992
0.00583434	-1.57417	-0.724113	-0.724113	0.287261	-2.43344	0.918522	-1.44648	-0.152784	1.28422	-0.0469474	-0.782947	0.462678	-0.185322	0.201394	0.141394	0.100517	-0.213483	0.425769	-0.379231	-0.0658196	-0.99992
-0.0031657	-1.57417	-0.724113	-0.724113	0.250261	-2.43594	0.916522	-1.44648	-0.154784	1.28222	-0.0479474	-0.783947	0.460678	-0.187322	0.196394	0.138394	0.0985169	-0.225483	0.423769	-0.382231	-0.0701196	-0.99992
-0.0331657	-1.57417	-0.724113	-0.724113	0.242261	-2.43794	0.909522	-1.44948	-0.193784	1.27722	-0.0589474	-0.793947	0.458678	-0.193322	0.182394	0.130394	0.0945169	-0.237483	0.423769	-0.392231	-0.12812	-0.99992
-0.103166	-1.57417	-0.724113	-0.724113	0.228261	-2.44094	0.903522	-1.45148	-0.226784	1.27422	-0.0669474	-0.798947	0.431678	-0.198322	0.179394	0.129394	0.0895169	-0.238483	0.418769	-0.396231	-0.23342	-0.99992
-0.107166	-1.57417	-0.724113	-0.724113	0.223261	-2.44274	0.889522	-1.45248	-0.235784	1.27322	-0.0709474	-0.800947	0.426678	-0.204322	0.167394	0.128394	0.0815169	-0.240483	0.413769	-0.400231	-0.23732	-0.99992
-0.163166	-1.57417	-0.724113	-0.724113	0.215261	-2.44414	0.882522	-1.45348	-0.238784	1.27022	-0.0729474	-0.809947	0.423678	-0.208322	0.153394	0.126394	0.0495169	-0.244483	0.406769	-0.405231	-0.24392	-0.99992
-0.163166	-1.57417	-0.724113	-0.724113	0.215261	-2.44574	0.881522	-1.45648	-0.239784	1.25922	-0.0729474	-0.809947	0.415678	-0.209322	0.148394	0.123394	0.0405169	-0.246483	0.394769	-0.412231	-0.25242	-0.99992
-0.173166	-1.57417	-0.724113	-0.724113	0.208261	-2.44674	0.868522	-1.45648	-0.241784	1.25722	-0.0749474	-0.809947	0.412678	-0.212322	0.148394	0.121394	0.0325169	-0.250483	0.386769	-0.414231	-0.99992	-0.99992
-0.269166	-1.57417	-0.724113	-0.724113	0.206261	-2.44724	0.833522	-1.46248	-0.252784	1.25422	-0.0779474	-0.817947	0.409678	-0.213322	0.142394	0.119394	0.0305169	-0.257483	0.362769	-0.417231	-0.99992	-0.99992
-0.274166	-1.57417	-0.724113	-0.724113	0.194261	-2.44784	0.831522	-1.47148	-0.257784	1.25322	-0.0819474	-0.818947	0.397678	-0.214322	0.137394	0.113394	0.0285169	-0.260483	0.355769	-0.418231	-0.99992	-0.99992
-0.276166	-1.57417	-0.724113	-0.724113	0.179261	-2.45024	0.831522	-1.47648	-0.267784	1.25322	-0.0929474	-0.822947	0.382678	-0.220322	0.134394	0.112394	0.0275169	-0.274483	0.354769	-0.418231	-0.99992	-0.99992
-0.301166	-1.57417	-0.724113	-0.724113	0.176261	-2.45444	0.829522	-1.47848	-0.286784	1.25122	-0.0929474	-0.826947	0.381678	-0.220322	0.125394	0.110394	0.0255169	-0.278483	0.338769	-0.419231	-0.99992	-0.99992
-0.302166	-1.57417	-0.724113	-0.724113	0.142261	-2.45494	0.822522	-1.48548	-0.297784	1.24922	-0.100947	-0.827947	0.378678	-0.221322	0.122394	0.107394	0.0215169	-0.282483	0.322769	-0.427231	-0.99992	-0.99992
-0.321166	-1.57417	-0.724113	-0.724113	0.140261	-2.46004	0.814522	-1.48648	-0.297784	1.24522	-0.109947	-0.827947	0.372678	-0.224322	0.119394	0.101394	0.0185169	-0.284483	0.313769	-0.430231	-0.99992	-0.99992
-0.332166	-1.57417	-0.724113	-0.724113	0.134261	-2.46124	0.786522	-1.48948	-0.301784	1.24422	-0.111947	-0.833947	0.369678	-0.225322	0.101394	0.0993941	0.0175169	-0.285483	0.303769	-0.430231	-0.99992	-0.99992
-0.346166	-1.57417	-0.724113	-0.724113	0.132261	-2.46184	0.783522	-1.49848	-0.307784	1.24222	-0.113947	-0.836947	0.358678	-0.227322	0.0803941	0.0983941	0.0115169	-0.287483	0.302769	-0.432231	-0.99992	-0.99992
-0.350166	-1.57417	-0.724113	-0.724113	0.124261	-2.46194	0.765522	-1.50148	-0.309784	1.24022	-0.117947	-0.836947	0.357678	-0.228322	0.0783941	0.0923941	0.0055169	-0.294483	0.296769	-0.435231	-0.99992	-0.99992
-0.365166	-1.57417	-0.724113	-0.724113	0.122261	-2.46214	0.762522	-1.50448	-0.336784	1.24022	-0.118947	-0.838947	0.350678	-0.235322	0.0773941	0.0923941	0.0045169	-0.297483	0.290769	-0.438231	-0.99992	-0.99992
-0.370166	-1.57417	-0.724113	-0.724113	0.101261	-2.46494	0.732522	-1.51848	-0.336784	1.23022	-0.123947	-0.840947	0.345678	-0.237322	0.0753941	0.0903941	-0.0064831	-0.299483	0.287769	-0.443231	-0.99992	-0.99992
-0.372166	-1.57417	-0.724113	-0.724113	0.0812606	-2.46544	0.719522	-1.53448	-0.349784	1.22922	-0.142947	-0.840947	0.335678	-0.241322	0.0633941	0.0893941	-0.0104831	-0.300483	0.281769	-0.447231	-0.99992	-0.99992
-0.384166	-1.57417	-0.724113	-0.724113	0.0812606	-2.46664	0.704522	-1.53848	-0.350784	1.22922	-0.147947	-0.842947	0.306678	-0.245322	0.0563941	0.0833941	-0.0284831	-0.305483	0.266769	-0.455231	-0.99992	-0.99992
-0.385166	-1.57417	-0.724113	-0.724113	0.0782606	-2.46874	0.700522	-1.53948	-0.353784	1.22622	-0.155947	-0.844947	0.301678	-0.245322	0.0533941	0.0803941	-0.0314831	-0.306483	0.259769	-0.457231	-0.99992	-0.99992
-0.387166	-1.57417	-0.724113	-0.724113	0.0782606	-2.47214	0.697522	-1.54148	-0.362784	1.22522	-0.156947	-0.852947	0.299678	-0.253322	0.0523941	0.0673941	-0.0324831	-0.317483	0.259769	-0.458231	-0.99992	-0.99992
-0.388166	-1.57417	-0.724113	-0.724113	0.0392606	-2.47264	0.696522	-1.54148	-0.367784	1.22522	-0.158947	-0.856947	0.296678	-0.260322	0.0523941	0.0673941	-0.0354831	-0.319483	0.252769	-0.462231	-0.99992	-0.99992
-0.391166	-1.57417	-0.724113	-0.724113	0.0362606	-2.47614	0.669522	-1.55648	-0.367784	1.22122	-0.162947	-0.856947	0.288678	-0.263322	0.0413941	0.0663941	-0.0514831	-0.319483	0.251769	-0.466231	-0.99992	-0.99992
-0.399166	-1.57417	-0.724113	-0.724113	0.0312606	-2.47644	0.657522	-1.55748	-0.371784	1.22022	-0.165947	-0.864947	0.276678	-0.263322	0.0393941	0.0663941	-0.0624831	-0.324483	0.234769	-0.467231	-0.99992	-0.99992
-0.403166	-1.57417	-0.724113	-0.724113	0.0272606	-2.47644	0.654522	-1.56048	-0.373784	1.21522	-0.178947	-0.865947	0.273678	-0.264322	0.0313941	0.0613941	-0.0774831	-0.331483	0.202769	-0.470231	-0.99992	-0.99992
-0.421166	-1.57417	-0.724113	-0.724113	0.0172606	-2.47734	0.645522	-1.56648	-0.379784	1.21322	-0.183947	-0.866947	0.264678	-0.265322	0.0193941	0.0593941	-0.0794831	-0.332483	0.201769	-0.481231	-0.99992	-0.99992
-0.429166	-1.57417	-0.724113	-0.724113	0.0162606	-2.48164	0.624522	-1.57448	-0.387784	1.20922	-0.189947	-0.875947	0.253678	-0.273322	0.0183941	0.0573941	-0.0804831	-0.336483	0.189769	-0.486231	-0.99992	-0.99992
-0.445166	-1.57417	-0.724113	-0.724113	0.0072606	-2.49634	0.609522	-1.58648	-0.398784	1.20822	-0.200947	-0.887947	0.239678	-0.280322	0.0143941	0.0553941	-0.0874831	-0.339483	0.185769	-0.489231	-0.99992	-0.99992
-0.447166	-1.57417	-0.724113	-0.724113	-0.0017394	-2.50044	0.605522	-1.59748	-0.399784	1.20722	-0.201947	-0.891947	0.234678	-0.281322	0.0113941	0.0523941	-0.0914831	-0.341483	0.169769	-0.491231	-0.99992	-0.99992
-0.449166	-1.57417	-0.724113	-0.724113	-0.0137394	-2.50274	0.600522	-1.59848	-0.399784	1.20622	-0.213947	-0.891947	0.225678	-0.281322	-0.0006059	0.0493941	-0.0934831	-0.343483	0.167769	-0.499231	-0.99992	-0.99992
-0.458166	-1.57417	-0.724113	-0.724113	-0.0327394	-2.50554	0.586522	-1.60148	-0.420784	1.20322	-0.213947	-0.891947	0.216678	-0.281322	-0.0016059	0.0483941	-0.0974831	-0.344483	0.163769	-0.500231	-0.99992	-0.99992
-0.462166	-1.57417	-0.724113	-0.724113	-0.0457394	-2.50704	0.581522	-1.60548	-0.422784	1.20122	-0.219947	-0.903947	0.213678	-0.284322	-0.0046059	0.0453941	-0.0974831	-0.345483	0.151769	-0.500231	-0.99992	-0.99992
-0.463166	-1.57417	-0.724113	-0.724113	-0.0787394	-2.51034	0.574522	-1.60948	-0.428784	1.19422	-0.222947	-0.904947	0.201678	-0.292322	-0.0146059	0.0443941	-0.0994831	-0.346483	0.137769	-0.507231	-0.99992	-0.99992
-0.471166	-1.57417	-0.724113	-0.724113	-0.0857394	-2.52864	0.571522	-1.61048	-0.435784	1.19422	-0.222947	-0.909947	0.199678	-0.292322	-0.0156059	0.0413941	-0.118483	-0.351483	0.131769	-0.511231	-0.99992	-0.99992
-0.471166	-1.57417	-0.724113	-0.724113	-0.103739	-2.52884	0.543522	-1.61048	-0.440784	1.19222	-0.222947	-0.911947	0.197678	-0.304322	-0.0256059	0.0403941	-0.128483	-0.353483	0.0977687	-0.511231	-0.99992	-0.99992
-0.505166	-1.57417	-0.724113	-0.724113	-0.110739	-2.53164	0.534522	-1.61248	-0.446784	1.19122	-0.229947	-0.912947	0.186678	-0.306322	-0.0306059	0.0403941	-0.141483	-0.355483	0.0837687	-0.513231	-0.99992	-0.99992
-0.509166	-1.57417	-0.724113	-0.724113	-0.118739	-2.54324	0.522522	-1.61348	-0.449784	1.18722	-0.229947	-0.913947	0.185678	-0.307322	-0.0316059	0.0323941	-0.143483	-0.358483	0.0767687	-0.516231	-0.99992	-0.99992
-0.512166	-1.57417	-0.724113	-0.724113	-0.119739	-2.56734	0.438522	-1.61448	-0.452784	1.18322	-0.237947	-0.914947	0.184678	-0.309322	-0.0316059	0.0303941	-0.157483	-0.359483	0.0757687	-0.518231	-0.99992	-0.99992
-0.518166	-1.57417	-0.724113	-0.724113	-0.124739	-3.02574	0.437522	-1.61548	-0.477784	1.17522	-0.241947	-0.915947	0.173678	-0.312322	-0.0416059	0.0273941	-0.166483	-0.375483	0.0727687	-0.523231	-0.99992	-0.99992
-0.518166	-1.57417	-0.724113	-0.724113	-0.127739	-3.02574	0.418522	-1.62148	-0.481784	1.16822	-0.244947	-0.915947	0.167678	-0.315322	-0.0436059	0.0273941	-0.169483	-0.381483	0.0557687	-0.524231	-0.99992	-0.99992
-0.528166	-1.57417	-0.724113	-0.724113	-0.138739	-3.02574	0.415522	-1.62548	-0.483784	1.16122	-0.246947	-0.916947	0.155678	-0.319322	-0.0466059	0.0243941	-0.169483	-0.382483	0.0537687	-0.525231	-0.99992	-0.99992
-0.539166	-1.57417	-0.724113	-0.724113	-0.139739	-3.02574	0.414522	-1.62948	-0.486784	1.15522	-0.260947	-0.917947	0.141678	-0.322322	-0.0596059	0.0233941	-0.187483	-0.396483	0.0507687	-0.526231	-0.99992	-0.99992
-0.541166	-1.57417	-0.724113	-0.724113	-0.146739	-3.02574	0.403522	-1.63748	-0.488784	1.14722	-0.264947	-0.922947	0.141678	-0.329322	-0.0596059	0.0183941	-0.192483	-0.406483	0.0347687	-0.527231	-0.99992	-0.99992
-0.576366	-1.57417	-0.724113	-0.724113	-0.150739	-3.02574	0.397522	-1.63748	-0.490784	1.14222	-0.290947	-0.922947	0.141678	-0.330322	-0.0736059	0.0163941	-0.205483	-0.407483	0.0307687	-0.527231	-0.99992	-0.99992
-0.581766	-1.57417	-0.724113	-0.724113	-0.155739	-3.02574	0.393522	-1.64248	-0.494784	1.14022	-0.292947	-0.923947	0.138678	-0.331322	-0.0776059	0.0143941	-0.205483	-0.410483	0.0157687	-0.527231	-0.99992	-0.99992
-0.585566	-1.57417	-0.724113	-0.724113	-0.156739	-3.02574	0.386522	-1.64648	-0.500784	1.13522	-0.294947	-0.924947	0.137678	-0.333322	-0.0796059	0.0143941	-0.206483	-0.411483	0.0117687	-0.527231	-0.99992	-0.99992
-0.591866	-1.57417	-0.724113	-0.724113	-0.172739	-3.02574	0.372522	-1.64948	-0.509784	1.13322	-0.297947	-0.927947	0.134678	-0.336322	-0.0816059	0.0133941	-0.207483	-0.413483	0.00576872	-0.531231	-0.99992	-0.99992
-0.599966	-1.57417	-0.724113	-0.724113	-0.184739	-3.02574	0.369522	-1.64948	-0.515784	1.12522	-0.299947	-0.930947	0.131678	-0.337322	-0.0896059	0.0113941	-0.214483	-0.416483	-0.0022313	-0.533231	-0.99992	-0.99992
-0.608366	-1.57417	-0.724113	-0.724113	-0.184739	-3.02574	0.347522	-1.65648	-0.523784	1.12222	-0.300947	-0.930947	0.128678	-0.338322	-0.0976059	0.00739409	-0.215483	-0.427483	-0.0142313	-0.534231	-0.99992	-0.99992
-0.617866	-1.57417	-0.724113	-0.724113	-0.186739	-3.02574	0.345522	-1.65748	-0.531784	1.11822	-0.313947	-0.932947	0.125678	-0.341322	-0.105606	0.00739409	-0.219483	-0.428483	-0.0202313	-0.535231	-0.99992	-0.99992
-0.618266	-1.57417	-0.724113	-0.724113	-0.207739	-3.02574	0.338522	-1.66248	-0.533784	1.11722	-0.318947	-0.937947	0.123678	-0.344322	-0.108606	0.00739409	-0.228483	-0.429483	-0.0352313	-0.546231	-0.99992	-0.99992
-0.630466	-1.57417	-0.724113	-0.724113	-0.241739	-3.02574	0.327522	-1.66248	-0.534784	1.11622	-0.319947	-0.938947	0.123678	-0.353322	-0.111606	-0.0016059	-0.234483	-0.432483	-0.0362313	-0.552231	-0.99992	-0.99992
-0.640066	-1.57417	-0.724113	-0.724113	-0.248739	-3.02574	0.325522	-1.66748	-0.539784	1.11122	-0.322947	-0.940947	0.104678	-0.355322	-0.112606	-0.0036059	-0.236483	-0.433483	-0.0562313	-0.555231	-0.99992	-0.99992
-0.684166	-1.57417	-0.724113	-0.724113	-0.252739	-3.02574	0.324522	-1.66948	-0.544784	1.10722	-0.332947	-0.941947	0.103678	-0.355322	-0.120606	-0.0046059	-0.241483	-0.433483	-0.0572313	-0.562231	-0.99992	-0.99992
-0.774166	-1.57417	-0.724113	-0.724113	-0.274739	-3.02574	0.315522	-1.68048	-0.548784	1.09922	-0.335947	-0.943947	0.0786782	-0.357322	-0.128606	-0.0056059	-0.245483	-0.440483	-0.0592313	-0.565231	-0.99992	-0.99992
-0.775866	-1.57417	-0.724113	-0.724113	-0.277739	-3.02574	0.313522	-1.68048	-0.549784	1.09822	-0.336947	-0.945947	0.0596782	-0.358322	-0.131606	-0.0066059	-0.252483	-0.442483	-0.0632313	-0.567231	-0.99992	-0.99992
-1.57417	-1.57417	-0.724113	-0.724113	-0.287739	-3.02574	0.311522	-1.68648	-0.551784	1.09722	-0.346947	-0.946947	0.0476782	-0.363322	-0.131606	-0.0166059	-0.258483	-0.445483	-0.0672313	-0.569231	-0.99992	-0.99992
-1.57417	-1.57417	-0.724113	-0.724113	-0.327739	-3.02574	0.309522	-1.71348	-0.556784	1.09422	-0.347947	-0.946947	0.0416782	-0.383322	-0.133606	-0.0176059	-0.259483	-0.447483	-0.0792313	-0.579231	-0.99992	-0.99992
-1.57417	-1.57417	-0.724113	-0.724113	-0.331739	-3.02574	0.305522	-1.71848	-0.557784	1.09322	-0.350947	-0.946947	0.0316782	-0.394322	-0.135606	-0.0186059	-0.262483	-0.453483	-0.0842313	-0.580231	-0.99992	-0.99992
-1.57417	-1.57417	-0.724113	-0.724113	-0.332739	-3.02574	0.293522	-1.74748	-0.566784	1.09022	-0.352947	-0.949947	0.0266782	-0.394322	-0.136606	-0.0206059	-0.264483	-0.453483	-0.0892313	-0.580231	-0.99992	-0.99992
-1.57417	-1.57417	-0.724113	-0.724113	-0.395739	-3.02574	0.291522	-1.74748	-0.567784	1.08822	-0.357947	-0.955947	0.0206782	-0.399322	-0.139606	-0.0206059	-0.274483	-0.454483	-0.0892313	-0.583231	-0.99992	-0.99992
-1.57417	-1.57417	-0.724113	-0.724113	-0.410739	-3.02574	0.288522	-1.75048	-0.568784	1.08522	-0.370947	-0.956947	0.0196782	-0.405322	-0.142606	-0.0216059	-0.289483	-0.457483	-0.102231	-0.587231	-0.99992	-0.99992
-1.57417	-1.57417	-0.724113	-0.724113	-0.412739	-3.02574	0.275522	-1.75448	-0.572784	1.07622	-0.371947	-0.957947	0.0146782	-0.411322	-0.142606	-0.0266059	-0.303483	-0.459483	-0.104231	-0.589231	-0.99992	-0.99992
-1.57417	-1.57417	-0.724113	-0.724113	-0.414739	-3.02574	0.269522	-1.75548	-0.603784	1.07522	-0.373947	-0.957947	0.0136782	-0.411322	-0.148606	-0.0266059	-0.304483	-0.460483	-0.113231	-0.592231	-0.99992	-0.99992
-1.57417	-1.57417	-0.724113	-0.724113	-0.425739	-3.02574	0.259522	-1.76548	-0.603784	1.06922	-0.376947	-0.958947	0.0106782	-0.415322	-0.148606	-0.0286059	-0.313483	-0.469483	-0.138231	-0.593231	-0.99992	-0.99992
-1.57417	-1.57417	-0.724113	-0.724113	-0.439739	-3.02574	0.257522	-1.76748	-0.603784	1.06922	-0.378947	-0.961947	0.0076782	-0.418322	-0.152606	-0.0326059	-0.313483	-0.470483	-0.147231	-0.596231	-0.99992	-0.99992
-1.57417	-1.57417	-0.724113	-0.724113	-0.440739	-3.02574	0.248522	-1.77048	-0.606784	1.06122	-0.378947	-0.967947	0.0076782	-0.420322	-0.153606	-0.0346059	-0.321483	-0.474483	-0.150231	-0.599231	-0.99992	-0.99992
-1.57417	-1.57417	-0.724113	-0.724113	-0.440739	-3.02574	0.230522	-1.77248	-0.607784	1.05422	-0.387947	-0.970947	0.0046782	-0.425322	-0.157606	-0.0416059	-0.322483	-0.479483	-0.167231	-0.600231	-0.99992	-0.99992
-1.57417	-1.57417	-0.724113	-0.724113	-0.450739	-3.02574	0.218522	-1.77748	-0.615784	1.05222	-0.394947	-0.971947	0.0016782	-0.425322	-0.158606	-0.0426059	-0.340483	-0.488483	-0.225231	-0.606231	-0.99992	-0.99992
-1.57417	-1.57417	-0.724113	-0.724113	-0.453739	-3.02574	0.216522	-1.78048	-0.627784	1.05022	-0.407947	-0.973947	-0.0013218	-0.429322	-0.159606	-0.0436059	-0.344483	-0.489483	-0.227231	-0.607231	-0.99992	-0.99992
-1.57417	-1.57417	-0.724113	-0.724113	-0.457739	-3.02574	0.198522	-1.79748	-0.642784	1.05022	-0.416947	-0.976947	-0.0043218	-0.432322	-0.159606	-0.0606059	-0.366483	-0.490483	-0.235231	-0.614231	-0.99992	-0.99992
-1.57417	-1.57417	-0.724113	-0.724113	-0.470739	-3.02574	0.196522	-1.79748	-0.659784	1.04922	-0.433947	-0.983947	-0.0303218	-0.434322	-0.163606	-0.0616059	-0.378483	-0.491483	-0.237231	-0.615231	-0.99992	-0.99992
-1.57417	-1.57417	-0.724113	-0.724113	-0.481739	-3.02574	0.194522	-1.79948	-0.668784	1.04822	-0.435947	-0.986947	-0.0333218	-0.438322	-0.163606	-0.0646059	-0.379483	-0.495483	-0.252231	-0.619231	-0.99992	-0.99992
-1.57417	-1.57417	-0.724113	-0.724113	-0.485739	-3.02574	0.180522	-1.79948	-0.677784	1.04822	-0.444947	-0.987947	-0.0453218	-0.439322	-0.165606	-0.0676059	-0.392483	-0.495483	-0.316231	-0.629231	-0.99992	-0.99992
-1.57417	-1.57417	-0.724113	-0.724113	-0.501739	-3.02574	0.178522	-1.80148	-0.688784	1.04822	-0.448947	-0.988947	-0.0553218	-0.443322	-0.168606	-0.0676059	-0.395483	-0.499483	-0.318231	-0.631231	-0.99992	-0.99992
-1.57417	-1.57417	-0.724113	-0.724113	-0.504739	-3.02574	0.174522	-1.80548	-0.689784	1.03722	-0.448947	-0.988947	-0.0573218	-0.443322	-0.168606	-0.0686059	-0.407483	-0.500483	-0.325231	-0.641231	-0.99992	-0.99992
-1.57417	-1.57417	-0.724113	-0.724113	-0.517739	-3.02574	0.154522	-1.81148	-0.695784	1.03122	-0.449947	-0.988947	-0.0593218	-0.449322	-0.177606	-0.0706059	-0.416483	-0.503483	-0.333231	-0.641231	-0.99992	-0.99992
-1.57417	-1.57417	-0.724113	-0.724113	-0.522739	-3.02574	0.152522	-1.81448	-0.698784	1.02422	-0.456947	-0.994947	-0.0683218	-0.451322	-0.185606	-0.0736059	-0.417483	-0.504483	-0.364231	-0.647231	-0.99992	-0.99992
-1.57417	-1.57417	-0.724113	-0.724113	-0.522739	-3.02574	0.143522	-1.82248	-0.704784	1.02222	-0.463947	-1.00095	-0.0863218	-0.454322	-0.186606	-0.0756059	-0.420483	-0.510483	-0.365231	-0.650231	-0.99992	-0.99992
-1.57417	-1.57417	-0.724113	-0.724113	-0.528739	-3.02574	0.138522	-1.82348	-0.704784	1.02222	-0.464947	-1.01495	-0.0953218	-0.455322	-0.187606	-0.0766059	-0.421483	-0.518483	-0.369231	-0.650231	-0.99992	-0.99992
-1.57417	-1.57417	-0.724113	-0.724113	-0.530739	-3.02574	0.137522	-1.82548	-0.708784	1.01822	-0.470947	-1.01595	-0.0983218	-0.463322	-0.192606	-0.0796059	-0.424483	-0.525483	-0.369231	-0.655231	-0.99992	-0.99992
-1.57417	-1.57417	-0.724113	-0.724113	-0.550739	-3.02574	0.134522	-1.82648	-0.724784	1.01822	-0.470947	-1.01595	-0.103322	-0.466322	-0.194606	-0.0836059	-0.427483	-0.532483	-0.388231	-0.665231	-0.99992	-0.99992
-1.57417	-1.57417	-0.724113	-0.724113	-0.552739	-3.02574	0.127522	-1.83148	-0.754784	1.01122	-0.484947	-1.02895	-0.106322	-0.480322	-0.198606	-0.0896059	-0.428483	-0.533483	-0.400231	-0.667231	-0.99992	-0.99992
-1.57417	-1.57417	-0.724113	-0.724113	-0.555739	-3.02574	0.119522	-1.83248	-0.762784	1.00722	-0.487947	-1.03095	-0.113322	-0.484322	-0.200606	-0.0936059	-0.429483	-0.535483	-0.404231	-0.669231	-0.99992	-0.99992
-1.57417	-1.57417	-0.724113	-0.724113	-0.566739	-3.02574	0.114522	-1.83848	-0.764784	0.995216	-0.488947	-1.03595	-0.130322	-0.501322	-0.202606	-0.0976059	-0.441483	-0.543483	-0.407231	-0.676231	-0.99992	-0.99992
-1.57417	-1.57417	-0.724113	-0.724113	-0.582739	-3.02574	0.114522	-1.84148	-0.793784	0.982216	-0.490947	-1.03795	-0.138322	-0.504322	-0.203606	-0.110606	-0.442483	-0.554483	-0.413231	-0.679231	-0.99992	-0.99992
-1.57417	-1.57417	-0.724113	-0.724113	-0.583739	-3.02574	0.108522	-1.84848	-0.811784	0.977216	-0.494947	-1.03795	-0.140322	-0.504322	-0.208606	-0.115606	-0.445483	-0.557483	-0.416231	-0.688231	-0.99992	-0.99992
-1.57417	-1.57417	-0.724113	-0.724113	-0.610739	-3.02574	0.108522	-1.86348	-0.824784	0.975216	-0.494947	-1.03995	-0.153322	-0.511322	-0.212606	-0.116606	-0.446483	-0.558483	-0.429231	-0.689231	-0.99992	-0.99992
-1.57417	-1.57417	-0.724113	-0.724113	-0.616739	-3.02574	0.101522	-1.86548	-0.836784	0.975216	-0.502947	-1.04595	-0.167322	-0.513322	-0.212606	-0.118606	-0.448483	-0.562483	-0.432231	-0.693231	-0.99992	-0.99992
-1.57417	-1.57417	-0.724113	-0.724113	-0.625739	-3.02574	0.0965218	-1.87448	-0.850784	0.973216	-0.504947	-1.04695	-0.169322	-0.514322	-0.221606	-0.118606	-0.449483	-0.564483	-0.450231	-0.694231	-0.99992	-0.99992
-1.57417	-1.57417	-0.724113	-0.724113	-0.634739	-3.02574	0.0575218	-1.87548	-0.854784	0.971216	-0.508947	-1.05495	-0.169322	-0.516322	-0.226606	-0.124606	-0.471483	-0.564483	-0.463231	-0.695231	-0.99992	-0.99992
-1.57417	-1.57417	-0.724113	-0.724113	-0.651739	-3.02574	0.0425218	-1.87748	-0.858784	0.971216	-0.514947	-1.05595	-0.178322	-0.520322	-0.232606	-0.135606	-0.476483	-0.573483	-0.487231	-0.698231	-0.99992	-0.99992
-1.57417	-1.57417	-0.724113	-0.724113	-0.652739	-3.02574	0.0125218	-1.89048	-0.862784	0.968216	-0.516947	-1.05695	-0.187322	-0.521322	-0.235606	-0.136606	-0.476483	-0.580483	-0.490231	-0.699231	-0.99992	-0.99992
-1.57417	-1.57417	-0.724113	-0.724113	-0.653739	-3.02574	0.0105218	-1.89448	-0.864784	0.968216	-0.524947	-1.06295	-0.188322	-0.522322	-0.238606	-0.140606	-0.477483	-0.589483	-0.509231	-0.705231	-0.99992	-0.99992
-1.57417	-1.57417	-0.724113	-0.724113	-0.661739	-3.02574	0.00952179	-1.89748	-0.874784	0.964216	-0.525947	-1.07295	-0.201322	-0.537322	-0.241606	-0.143606	-0.479483	-0.590483	-0.513231	-0.708231	-0.99992	-0.99992
-1.57417	-1.57417	-0.724113	-0.724113	-0.661739	-3.02574	0.00152179	-1.90248	-0.879784	0.962216	-0.533947	-1.07695	-0.211322	-0.538322	-0.242606	-0.145606	-0.486483	-0.590483	-0.519231	-0.715231	-0.99992	-0.99992
-1.57417	-1.57417	-0.724113	-0.724113	-0.665739	-3.02574	0.00052179	-1.90248	-0.888784	0.961216	-0.536947	-1.07895	-0.211322	-0.541322	-0.248606	-0.156606	-0.489483	-0.594483	-0.528231	-0.722231	-0.99992	-0.99992
-1.57417	-1.57417	-0.724113	-0.724113	-0.680739	-3.02574	-0.0054782	-1.90548	-0.898784	0.961216	-0.542947	-1.07895	-0.219322	-0.542322	-0.249606	-0.157606	-0.497483	-0.595483	-0.531231	-0.727231	-0.99992	-0.99992
-1.57417	-1.57417	-0.724113	-0.724113	-0.687739	-3.02574	-0.0064782	-1.90548	-0.905784	0.958216	-0.543947	-1.09495	-0.220322	-0.544322	-0.249606	-0.158606	-0.499483	-0.598483	-0.542231	-0.727231	-0.99992	-0.99992
-1.57417	-1.57417	-0.724113	-0.724113	-0.692739	-3.02574	-0.0084782	-1.90848	-0.915784	0.956216	-0.548947	-1.09695	-0.221322	-0.547322	-0.250606	-0.158606	-0.511483	-0.600483	-0.550231	-0.731231	-0.99992	-0.99992
-1.57417	-1.57417	-0.724113	-0.724113	-0.694739	-3.02574	-0.0414782	-1.91848	-0.936784	0.953216	-0.549947	-1.09795	-0.222322	-0.548322	-0.258606	-0.161606	-0.520483	-0.601483	-0.579231	-0.732231	-0.99992	-0.99992
-1.57417	-1.57417	-0.724113	-0.724113	-0.705739	-3.02574	-0.0434782	-1.91848	-0.940784	0.952216	-0.553947	-1.09995	-0.225322	-0.549322	-0.259606	-0.163606	-0.521483	-0.605483	-0.586231	-0.737231	-0.99992	-0.99992
-1.57417	-1.57417	-0.724113	-0.724113	-0.734739	-3.02574	-0.0564782	-1.91948	-0.942784	0.949216	-0.562947	-1.10095	-0.227322	-0.554322	-0.263606	-0.169606	-0.522483	-0.611483	-0.587231	-0.737231	-0.99992	-0.99992
-1.57417	-1.57417	-0.724113	-0.724113	-0.767739	-3.02574	-0.0594782	-1.92148	-0.952784	0.927216	-0.566947	-1.11095	-0.228322	-0.558322	-0.264606	-0.175606	-0.524483	-0.612483	-0.597231	-0.738231	-0.99992	-0.99992
-1.57417	-1.57417	-0.724113	-0.724113	-0.771739	-3.02574	-0.0604782	-1.92248	-0.955784	0.923216	-0.578947	-1.11195	-0.229322	-0.560322	-0.267606	-0.183606	-0.530483	-0.617483	-0.607231	-0.745231	-0.99992	-0.99992
-1.57417	-1.57417	-0.724113	-0.724113	-0.772739	-3.02574	-0.0684782	-1.92748	-0.966784	0.908216	-0.581947	-1.11295	-0.237322	-0.564322	-0.270606	-0.186606	-0.548483	-0.622483	-0.615231	-0.746231	-0.99992	-0.99992
-1.57417	-1.57417	-0.724113	-0.724113	-0.774739	-3.02574	-0.0694782	-1.93448	-0.967784	0.899216	-0.582947	-1.11395	-0.242322	-0.566322	-0.271606	-0.191606	-0.551483	-0.623483	-0.617231	-0.750231	-0.99992	-0.99992
-1.57417	-1.57417	-0.724113	-0.724113	-0.775739	-3.02574	-0.0704782	-1.93948	-0.970784	0.896216	-0.583947	-1.11495	-0.242322	-0.571322	-0.284606	-0.192606	-0.554483	-0.624483	-0.624231	-0.764231	-0.99992	-0.99992
-1.57417	-1.57417	-0.724113	-0.724113	-0.778739	-3.02574	-0.0864782	-1.94148	-0.972784	0.892216	-0.585947	-1.12495	-0.261322	-0.573322	-0.288606	-0.192606	-0.563483	-0.624483	-0.631231	-0.774231	-0.99992	-0.99992
-1.57417	-1.57417	-0.724113	-0.724113	-0.780739	-3.02574	-0.0894782	-1.95748	-0.976784	0.889216	-0.588947	-1.12695	-0.270322	-0.577322	-0.289606	-0.194606	-0.566483	-0.626483	-0.651231	-0.776231	-0.99992	-0.99992
-1.57417	-1.57417	-0.724113	-0.724113	-0.782739	-3.02574	-0.0914782	-1.96148	-0.984784	0.886216	-0.590947	-1.12895	-0.277322	-0.580322	-0.293606	-0.195606	-0.566483	-0.628483	-0.664231	-0.782231	-0.99992	-0.99992
-1.57417	-1.57417	-0.724113	-0.724113	-0.819739	-3.02574	-0.0994782	-1.96348	-0.993784	0.884216	-0.614947	-1.13295	-0.287322	-0.582322	-0.298606	-0.202606	-0.569483	-0.629483	-0.665231	-0.790231	-0.99992	-0.99992
-1.57417	-1.57417	-0.724113	-0.724113	-0.832739	-3.02574	-0.109478	-1.97448	-0.995784	0.873216	-0.619947	-1.13795	-0.288322	-0.583322	-0.299606	-0.208606	-0.569483	-0.630483	-0.666231	-0.792231	-0.99992	-0.99992
-1.57417	-1.57417	-0.724113	-0.724113	-0.839739	-3.02574	-0.113478	-1.97648	-0.998784	0.869216	-0.621947	-1.13995	-0.289322	-0.586322	-0.302606	-0.209606	-0.572483	-0.637483	-0.678231	-0.800231	-0.99992	-0.99992
-1.57417	-1.57417	-0.724113	-0.724113	-0.852739	-3.02574	-0.115478	-1.98848	-0.998784	0.858216	-0.634947	-1.13995	-0.291322	-0.587322	-0.310606	-0.211606	-0.587483	-0.638483	-0.682231	-0.808231	-0.99992	-0.99992
-1.57417	-1.57417	-0.724113	-0.724113	-0.858739	-3.02574	-0.124478	-1.99148	-0.999784	0.853216	-0.638947	-1.14095	-0.292322	-0.600322	-0.311606	-0.212606	-0.589483	-0.639483	-0.708231	-0.815231	-0.99992	-0.99992
-1.57417	-1.57417	-0.724113	-0.724113	-0.873739	-3.02574	-0.159478	-2.00148	-1.00178	0.853216	-0.665947	-1.14195	-0.293322	-0.604322	-0.314606	-0.217606	-0.593483	-0.640483	-0.727231	-0.817231	-0.99992	-0.99992
-1.57417	-1.57417	-0.724113	-0.724113	-0.897739	-3.02574	-0.182478	-2.01648	-1.00878	0.851216	-0.667947	-1.14495	-0.299322	-0.607322	-0.319606	-0.225606	-0.595483	-0.646483	-0.734231	-0.833231	-0.99992	-0.99992
-1.57417	-1.57417	-0.724113	-0.724113	-0.902739	-3.02574	-0.192478	-2.01748	-1.01778	0.849216	-0.671947	-1.14595	-0.300322	-0.607322	-0.320606	-0.226606	-0.599483	-0.649483	-0.747231	-0.853231	-0.99992	-0.99992
-1.57417	-1.57417	-0.724113	-0.724113	-0.911739	-3.02574	-0.210478	-2.02348	-1.03878	0.835216	-0.684947	-1.15495	-0.304322	-0.615322	-0.323606	-0.233606	-0.608483	-0.654483	-0.750231	-0.856231	-0.99992	-0.99992
-1.57417	-1.57417	-0.724113	-0.724113	-0.918739	-3.02574	-0.210478	-2.02448	-1.04678	0.832216	-0.685947	-1.16195	-0.311322	-0.616322	-0.337606	-0.233606	-0.612483	-0.660483	-0.753231	-0.858231	-0.99992	-0.99992
-1.57417	-1.57417	-0.724113	-0.724113	-0.929739	-3.02574	-0.228478	-2.02548	-1.05678	0.820216	-0.687947	-1.16695	-0.340322	-0.620322	-0.339606	-0.234606	-0.629483	-0.663483	-0.754231	-0.858231	-0.99992	-0.99992
-1.57417	-1.57417	-0.724113	-0.724113	-0.933739	-3.02574	-0.232478	-2.02848	-1.05978	0.819216	-0.691947	-1.16895	-0.342322	-0.625322	-0.343606	-0.242606	-0.643483	-0.664483	-0.778231	-0.859231	-0.99992	-0.99992
-1.57417	-1.57417	-0.724113	-0.724113	-0.941739	-3.02574	-0.233478	-2.03648	-1.06078	0.813216	-0.701947	-1.16895	-0.342322	-0.627322	-0.349606	-0.243606	-0.644483	-0.665483	-0.778231	-0.879231	-0.99992	-0.99992
-1.57417	-1.57417	-0.724113	-0.724113	-0.943739	-3.02574	-0.235478	-2.04448	-1.07478	0.811216	-0.719947	-1.17095	-0.343322	-0.631322	-0.350606	-0.245606	-0.652483	-0.675483	-0.779231	-0.881231	-0.99992	-0.99992
-1.57417	-1.57417	-0.724113	-0.724113	-0.956739	-3.02574	-0.256478	-2.04548	-1.09078	0.805216	-0.724947	-1.17595	-0.350322	-0.633322	-0.351606	-0.245606	-0.656483	-0.680483	-0.780231	-0.883231	-0.99992	-0.99992
-1.57417	-1.57417	-0.724113	-0.724113	-1.00174	-3.02574	-0.271478	-2.04648	-1.09578	0.799216	-0.733947	-1.17995	-0.352322	-0.633322	-0.354606	-0.247606	-0.661483	-0.690483	-0.783231	-0.887231	-0.99992	-0.99992
-1.57417	-1.57417	-0.724113	-0.724113	-1.02574	-3.02574	-0.273478	-2.05148	-1.11278	0.797216	-0.736947	-1.18495	-0.371322	-0.641322	-0.357606	-0.250606	-0.671483	-0.692483	-0.794231	-0.896231	-0.99992	-0.99992
-1.57417	-1.57417	-0.724113	-0.724113	-1.04174	-3.02574	-0.273478	-2.06548	-1.14678	0.795216	-0.746947	-1.19395	-0.372322	-0.651322	-0.375606	-0.250606	-0.671483	-0.700483	-0.812231	-0.901231	-0.99992	-0.99992
-1.57417	-1.57417	-0.724113	-0.724113	-1.05374	-3.02574	-0.282478	-2.09348	-1.15078	0.790216	-0.763947	-1.19795	-0.381322	-0.654322	-0.380606	-0.255606	-0.676483	-0.703483	-0.827231	-0.906231	-0.99992	-0.99992
-1.57417	-1.57417	-0.724113	-0.724113	-1.05674	-3.02574	-0.287478	-2.09648	-1.15278	0.789216	-0.764947	-1.19895	-0.381322	-0.655322	-0.383606	-0.271606	-0.682483	-0.705483	-0.841231	-0.909231	-0.99992	-0.99992
-1.57417	-1.57417	-0.724113	-0.724113	-1.07374	-3.02574	-0.289478	-2.10548	-1.19478	0.784216	-0.766947	-1.19995	-0.402322	-0.658322	-0.390606	-0.275606	-0.683483	-0.714483	-0.869231	-0.913231	-0.99992	-0.99992
-1.57417	-1.57417	-0.724113	-0.724113	-1.07574	-3.02574	-0.301478	-2.10648	-1.20178	0.784216	-0.770947	-1.20095	-0.407322	-0.659322	-0.397606	-0.278606	-0.703483	-0.723483	-0.878231	-0.915231	-0.99992	-0.99992
-1.57417	-1.57417	-0.724113	-0.724113	-1.07674	-3.02574	-0.302478	-2.10948	-1.22778	0.779216	-0.770947	-1.20595	-0.417322	-0.665322	-0.397606	-0.280606	-0.745483	-0.727483	-0.906231	-0.943231	-0.99992	-0.99992
-1.57417	-1.57417	-0.724113	-0.724113	-1.10674	-3.02574	-0.307478	-2.11948	-1.23578	0.779216	-0.786947	-1.20595	-0.427322	-0.667322	-0.399606	-0.282606	-0.747483	-0.728483	-0.924231	-0.944231	-0.99992	-0.99992
-1.57417	-1.57417	-0.724113	-0.724113	-1.10874	-3.02574	-0.319478	-2.12348	-1.24378	0.776216	-0.789947	-1.20995	-0.437322	-0.669322	-0.399606	-0.285606	-0.752483	-0.728483	-0.932231	-0.944231	-0.99992	-0.99992
-1.57417	-1.57417	-0.724113	-0.724113	-1.10974	-3.02574	-0.328478	-2.12448	-1.25578	0.756216	-0.792947	-1.21095	-0.447322	-0.670322	-0.402606	-0.288606	-0.753483	-0.730483	-0.937231	-0.947231	-0.99992	-0.99992
-1.57417	-1.57417	-0.724113	-0.724113	-1.11674	-3.02574	-0.344478	-2.12948	-1.26878	0.750216	-0.799947	-1.21395	-0.455322	-0.672322	-0.406606	-0.289606	-0.773483	-0.730483	-0.940231	-0.953231	-0.99992	-0.99992
-1.57417	-1.57417	-0.724113	-0.724113	-1.13174	-3.02574	-0.349478	-2.13048	-1.27778	0.744216	-0.804947	-1.21495	-0.466322	-0.687322	-0.410606	-0.294606	-0.775483	-0.731483	-0.940231	-0.961231	-0.99992	-0.99992
-1.57417	-1.57417	-0.724113	-0.724113	-1.14374	-3.02574	-0.350478	-2.14048	-1.29178	0.743216	-0.808947	-1.21695	-0.484322	-0.690322	-0.414606	-0.302606	-0.780483	-0.734483	-0.980231	-0.965231	-0.99992	-0.99992
-1.57417	-1.57417	-0.724113	-0.724113	-1.15874	-3.02574	-0.380478	-2.15148	-1.30778	0.738216	-0.815947	-1.21995	-0.494322	-0.691322	-0.414606	-0.302606	-0.781483	-0.759483	-0.994231	-0.967231	-0.99992	-0.99992
-1.57417	-1.57417	-0.724113	-0.724113	-1.16674	-3.02574	-0.380478	-2.15848	-1.30878	0.737216	-0.819947	-1.22095	-0.495322	-0.696322	-0.417606	-0.309606	-0.795483	-0.759483	-1.04023	-0.969231	-0.99992	-0.99992
-1.57417	-1.57417	-0.724113	-0.724113	-1.17174	-3.02574	-0.411478	-2.16048	-1.32078	0.737216	-0.822947	-1.22295	-0.498322	-0.701322	-0.418606	-0.311606	-0.805483	-0.763483	-1.05423	-0.973231	-0.99992	-0.99992
-1.57417	-1.57417	-0.724113	-0.724113	-1.19774	-3.02574	-0.423478	-2.16848	-1.32878	0.731216	-0.826947	-1.22895	-0.510322	-0.702322	-0.425606	-0.319606	-0.810483	-0.764483	-1.05623	-0.974231	-0.99992	-0.99992
-1.57417	-1.57417	-0.724113	-0.724113	-1.19874	-3.02574	-0.459478	-2.17248	-1.34478	0.725216	-0.826947	-1.23395	-0.521322	-0.709322	-0.425606	-0.320606	-0.810483	-0.771483	-1.05923	-0.983231	-0.99992	-0.99992
-1.57417	-1.57417	-0.724113	-0.724113	-1.21374	-3.02574	-0.462478	-2.18148	-1.35078	0.709216	-0.838947	-1.23695	-0.537322	-0.710322	-0.427606	-0.325606	-0.822483	-0.782483	-1.09223	-0.984231	-0.99992	-0.99992
-1.57417	-1.57417	-0.724113	-0.724113	-1.22874	-3.02574	-0.492478	-2.18348	-1.35978	0.706216	-0.840947	-1.23995	-0.537322	-0.713322	-0.449606	-0.334606	-0.829483	-0.788483	-1.11823	-0.986231	-0.99992	-0.99992
-1.57417	-1.57417	-0.724113	-0.724113	-1.22974	-3.02574	-0.506478	-2.18448	-1.37278	0.704216	-0.851947	-1.24295	-0.543322	-0.722322	-0.450606	-0.335606	-0.846483	-0.790483	-1.12523	-0.986231	-0.99992	-0.99992
-1.57417	-1.57417	-0.724113	-0.724113	-1.23074	-3.02574	-0.512478	-2.18848	-1.37378	0.702216	-0.857947	-1.25195	-0.559322	-0.725322	-0.451606	-0.336606	-0.849483	-0.797483	-1.13423	-1.00423	-0.99992	-0.99992
-1.57417	-1.57417	-0.724113	-0.724113	-1.23574	-3.02574	-0.545478	-2.18948	-1.37978	0.687216	-0.859947	-1.25295	-0.570322	-0.737322	-0.459606	-0.342606	-0.856483	-0.798483	-1.15423	-1.00823	-0.99992	-0.99992
-1.57417	-1.57417	-0.724113	-0.724113	-1.23974	-3.02574	-0.554478	-2.19848	-1.42178	0.680216	-0.860947	-1.25595	-0.576322	-0.746322	-0.466606	-0.345606	-0.858483	-0.804483	-1.16223	-1.00823	-0.99992	-0.99992
-1.57417	-1.57417	-0.724113	-0.724113	-1.24074	-3.02574	-0.557478	-2.20548	-1.44678	0.659216	-0.870947	-1.26095	-0.590322	-0.748322	-0.467606	-0.356606	-0.863483	-0.805483	-1.17523	-1.01023	-0.99992	-0.99992
-1.57417	-1.57417	-0.724113	-0.724113	-1.24074	-3.02574	-0.570478	-2.21148	-1.46878	0.648216	-0.871947	-1.26695	-0.591322	-0.762322	-0.469606	-0.357606	-0.866483	-0.807483	-1.18023	-1.01023	-0.99992	-0.99992
-1.57417	-1.57417	-0.724113	-0.724113	-1.24974	-3.02574	-0.571478	-2.21948	-1.48078	0.647216	-0.890947	-1.27595	-0.603322	-0.763322	-0.473606	-0.359606	-0.876483	-0.810483	-1.18723	-1.01423	-0.99992	-0.99992
-1.57417	-1.57417	-0.724113	-0.724113	-1.25474	-3.02574	-0.612478	-2.21948	-1.48178	0.637216	-0.894947	-1.28695	-0.610322	-0.778322	-0.477606	-0.363606	-0.886483	-0.813483	-1.20123	-1.01423	-0.99992	-0.99992
-1.57417	-1.57417	-0.724113	-0.724113	-1.27774	-3.02574	-0.614478	-2.24548	-1.48478	0.624216	-0.898947	-1.28795	-0.628322	-0.785322	-0.515606	-0.367606	-0.886483	-0.817483	-1.22323	-1.01523	-0.99992	-0.99992
-1.57417	-1.57417	-0.724113	-0.724113	-1.28274	-3.02574	-0.631478	-2.24548	-1.50478	0.617216	-0.915947	-1.28895	-0.633322	-0.796322	-0.520606	-0.374606	-0.899483	-0.818483	-1.23623	-1.02123	-0.99992	-0.99992
-1.57417	-1.57417	-0.724113	-0.724113	-1.28774	-3.02574	-0.637478	-2.24648	-1.50678	0.593216	-0.921947	-1.29095	-0.645322	-0.806322	-0.527606	-0.376606	-0.904483	-0.823483	-1.24423	-1.02323	-0.99992	-0.99992
-1.57417	-1.57417	-0.724113	-0.724113	-1.30474	-3.02574	-0.653478	-2.26348	-1.51378	0.591216	-0.951947	-1.29195	-0.656322	-0.811322	-0.534606	-0.379606	-0.907483	-0.826483	-1.27223	-1.04023	-0.99992	-0.99992
-1.57417	-1.57417	-0.724113	-0.724113	-1.35074	-3.02574	-0.658478	-2.27448	-1.51678	0.585216	-0.953947	-1.29395	-0.656322	-0.812322	-0.535606	-0.380606	-0.910483	-0.835483	-1.28723	-1.04023	-0.99992	-0.99992
-1.57417	-1.57417	-0.724113	-0.724113	-1.37974	-3.02574	-0.658478	-2.28748	-1.54478	0.579216	-0.972947	-1.29495	-0.661322	-0.812322	-0.537606	-0.382606	-0.918483	-0.839483	-1.29623	-1.04223	-0.99992	-0.99992
-1.57417	-1.57417	-0.724113	-0.724113	-1.38474	-3.02574	-0.668478	-2.30148	-1.60678	0.579216	-0.972947	-1.29795	-0.702322	-0.814322	-0.540606	-0.382606	-0.920483	-0.852483	-1.31623	-1.04423	-0.99992	-0.99992
-1.57417	-1.57417	-0.724113	-0.724113	-1.38574	-3.02574	-0.682478	-2.30248	-1.61078	0.578216	-0.992947	-1.30195	-0.703322	-0.826322	-0.545606	-0.389606	-0.922483	-0.853483	-1.34723	-1.04823	-0.99992	-0.99992
-1.57417	-1.57417	-0.724113	-0.724113	-1.39174	-3.02574	-0.690478	-2.30448	-1.62378	0.559216	-0.992947	-1.30295	-0.723322	-0.826322	-0.547606	-0.391606	-0.935483	-0.861483	-1.38023	-1.05023	-0.99992	-0.99992
-1.57417	-1.57417	-0.724113	-0.724113	-1.44174	-3.02574	-0.691478	-2.30748	-1.63378	0.552216	-1.00295	-1.30395	-0.734322	-0.839322	-0.548606	-0.394606	-0.968483	-0.867483	-1.38723	-1.06023	-0.99992	-0.99992
-1.57417	-1.57417	-0.724113	-0.724113	-1.55474	-3.02574	-0.699478	-2.32148	-1.66478	0.544216	-1.00395	-1.30695	-0.740322	-0.847322	-0.549606	-0.411606	-0.968483	-0.868483	-1.39623	-1.07023	-0.99992	-0.99992
-1.57417	-1.57417	-0.724113	-0.724113	-1.58674	-3.02574	-0.715478	-2.32348	-1.67078	0.542216	-1.01595	-1.31895	-0.741322	-0.856322	-0.549606	-0.414606	-0.975483	-0.870483	-1.41423	-1.07123	-0.99992	-0.99992
-1.57417	-1.57417	-0.724113	-0.724113	-1.64774	-3.02574	-0.724478	-2.32648	-1.69478	0.540216	-1.03095	-1.33595	-0.768322	-0.858322	-0.560606	-0.415606	-0.976483	-0.876483	-1.42023	-1.07723	-0.99992	-0.99992
-1.57417	-1.57417	-0.724113	-0.724113	-1.66974	-3.02574	-0.728478	-2.34148	-1.69578	0.540216	-1.03795	-1.33595	-0.772322	-0.872322	-0.571606	-0.417606	-0.977483	-0.882483	-1.44023	-1.08623	-0.99992	-0.99992
-1.57417	-1.57417	-0.724113	-0.724113	-1.74174	-3.02574	-0.756478	-2.34348	-1.71578	0.540216	-1.05195	-1.33995	-0.802322	-0.878322	-0.587606	-0.424606	-0.979483	-0.882483	-1.45423	-1.08823	-0.99992	-0.99992
-1.57417	-1.57417	-0.724113	-0.724113	-1.74774	-3.02574	-0.761478	-2.35248	-1.71778	0.537216	-1.06495	-1.33995	-0.810322	-0.898322	-0.607606	-0.432606	-0.980483	-0.891483	-1.48523	-1.11123	-0.99992	-0.99992
-1.57417	-1.57417	-0.724113	-0.724113	-1.75374	-3.02574	-0.790478	-2.36548	-1.78978	0.524216	-1.07295	-1.34195	-0.826322	-0.900322	-0.621606	-0.448606	-1.00548	-0.892483	-1.49723	-1.11223	-0.99992	-0.99992
-1.57417	-1.57417	-0.724113	-0.724113	-1.79074	-3.02574	-0.810478	-2.36748	-1.79178	0.517216	-1.07595	-1.34595	-0.837322	-0.920322	-0.639606	-0.452606	-1.00648	-0.898483	-1.53923	-1.11823	-0.99992	-0.99992
-1.57417	-1.57417	-0.724113	-0.724113	-1.79474	-3.02574	-0.877478	-2.36748	-1.81978	0.515216	-1.08295	-1.34695	-0.853322	-0.932322	-0.651606	-0.452606	-1.04548	-0.908483	-1.56123	-1.12823	-0.99992	-0.99992
-1.57417	-1.57417	-0.724113	-0.724113	-1.82874	-3.02574	-0.882478	-2.36748	-1.83078	0.512216	-1.12195	-1.35795	-0.872322	-0.933322	-0.662606	-0.454606	-1.05148	-0.913483	-1.64323	-1.12923	-0.99992	-0.99992
-1.57417	-1.57417	-0.724113	-0.724113	-1.83574	-3.02574	-0.888478	-2.38648	-1.84178	0.508216	-1.12195	-1.35895	-0.879322	-0.934322	-0.682606	-0.457606	-1.08848	-0.929483	-1.66523	-1.13123	-0.99992	-0.99992
-1.57417	-1.57417	-0.724113	-0.724113	-1.86574	-3.02574	-0.922478	-2.38948	-1.92678	0.477216	-1.12695	-1.36395	-0.903322	-0.953322	-0.704606	-0.458606	-1.10348	-0.932483	-1.69823	-1.14023	-0.99992	-0.99992
-1.57417	-1.57417	-0.724113	-0.724113	-1.89774	-3.02574	-0.943478	-2.40048	-2.00478	0.471216	-1.14595	-1.36995	-0.924322	-0.956322	-0.742606	-0.468606	-1.10648	-0.936483	-1.72723	-1.14023	-0.99992	-0.99992
-1.57417	-1.57417	-0.724113	-0.724113	-1.90774	-3.02574	-1.00548	-2.40548	-2.03678	0.452216	-1.15695	-1.37195	-0.926322	-0.970322	-0.774606	-0.468606	-1.13548	-0.942483	-1.73923	-1.14523	-0.99992	-0.99992
-1.57417	-1.57417	-0.724113	-0.724113	-1.93274	-3.02574	-1.01648	-2.40748	-2.08578	0.432216	-1.16995	-1.37495	-0.935322	-0.970322	-0.782606	-0.468606	-1.16648	-0.942483	-1.75823	-1.16123	-0.99992	-0.99992
-1.57417	-1.57417	-0.724113	-0.724113	-1.95074	-3.02574	-1.02548	-2.40948	-2.08978	0.422216	-1.19995	-1.37995	-0.963322	-0.979322	-0.791606	-0.475606	-1.17248	-0.942483	-1.79623	-1.16623	-0.99992	-0.99992
-1.57417	-1.57417	-0.724113	-0.724113	-1.95074	-3.02574	-1.03648	-2.41048	-2.09578	0.422216	-1.24495	-1.38495	-0.969322	-0.979322	-0.802606	-0.478606	-1.20948	-0.944483	-1.83123	-1.16823	-0.99992	-0.99992
-1.57417	-1.57417	-0.724113	-0.724113	-1.95674	-3.02574	-1.04748	-2.41148	-2.10978	0.415216	-1.25895	-1.40495	-0.976322	-0.983322	-0.825606	-0.479606	-1.22548	-0.945483	-1.83223	-1.17723	-0.99992	-0.99992
-1.57417	-1.57417	-0.724113	-0.724113	-1.96974	-3.02574	-1.05248	-2.42348	-2.11878	0.403216	-1.27895	-1.41095	-0.982322	-0.986322	-0.825606	-0.483606	-1.25748	-0.950483	-1.89523	-1.19623	-0.99992	-0.99992
-1.57417	-1.57417	-0.724113	-0.724113	-1.97174	-3.02574	-1.06848	-2.42848	-2.15378	0.376216	-1.30395	-1.41295	-1.06232	-0.992322	-0.831606	-0.487606	-1.26648	-0.954483	-1.91123	-1.20523	-0.99992	-0.99992
-1.57417	-1.57417	-0.724113	-0.724113	-2.01374	-3.02574	-1.09748	-2.42948	-2.15978	0.374216	-1.30895	-1.41695	-1.08932	-0.992322	-0.833606	-0.494606	-1.26848	-0.963483	-1.91723	-1.21023	-0.99992	-0.99992
-1.57417	-1.57417	-0.724113	-0.724113	-2.02574	-3.02574	-1.13948	-2.44548	-2.18978	0.373216	-1.38395	-1.41695	-1.09932	-1.00932	-0.845606	-0.495606	-1.32148	-0.964483	-1.95223	-1.21023	-0.99992	-0.99992
-1.57417	-1.57417	-0.724113	-0.724113	-2.02934	-3.02574	-1.15348	-2.45348	-2.23378	0.368216	-1.38495	-1.42695	-1.13032	-1.01132	-0.869606	-0.497606	-1.33848	-0.969483	-1.95323	-1.22023	-0.99992	-0.99992
-1.57417	-1.57417	-0.724113	-0.724113	-2.04134	-3.02574	-1.17548	-2.45548	-2.24878	0.364216	-1.40395	-1.42995	-1.15832	-1.03532	-0.871606	-0.500606	-1.36348	-0.971483	-2.00423	-1.22123	-0.99992	-0.99992
-1.57417	-1.57417	-0.724113	-0.724113	-2.08204	-3.02574	-1.17748	-2.45948	-2.25478	0.332216	-1.41395	-1.44495	-1.15932	-1.04632	-0.882606	-0.508606	-1.38548	-0.971483	-2.00723	-1.22423	-0.99992	-0.99992
-1.57417	-1.57417	-0.724113	-0.724113	-2.40364	-3.02574	-1.22648	-2.47048	-2.31178	0.331216	-1.43395	-1.44695	-1.17232	-1.05732	-0.895606	-0.512606	-1.38848	-0.989483	-2.02423	-1.22823	-0.99992	-0.99992
-1.57417	-1.57417	-0.724113	-0.724113	-3.02574	-3.02574	-1.26848	-2.47148	-2.38978	0.331216	-1.47595	-1.45395	-1.20932	-1.05932	-0.900606	-0.516606	-1.43748	-0.999483	-2.06623	-1.22823	-0.99992	-0.99992
-1.57417	-1.57417	-0.724113	-0.724113	-3.02574	-3.02574	-1.28848	-2.49648	-2.40478	0.310216	-1.53395	-1.45795	-1.21432	-1.06432	-0.908606	-0.519606	-1.47548	-1.01348	-2.07123	-1.22823	-0.99992	-0.99992
-1.57417	-1.57417	-0.724113	-0.724113	-3.02574	-3.02574	-1.36148	-2.50648	-2.51278	0.309216	-1.55295	-1.46595	-1.23732	-1.06532	-0.920606	-0.523606	-1.48048	-1.01448	-2.08023	-1.23123	-0.99992	-0.99992
-1.57417	-1.57417	-0.724113	-0.724113	-3.02574	-3.02574	-1.36648	-2.50748	-2.63278	0.294216	-1.56395	-1.46695	-1.24332	-1.06632	-0.926606	-0.524606	-1.48048	-1.01748	-2.34523	-1.23223	-0.99992	-0.99992
-1.57417	-1.57417	-0.724113	-0.724113	-3.02574	-3.02574	-1.41348	-2.53148	-2.69578	0.283216	-1.58495	-1.46995	-1.28332	-1.07632	-0.986606	-0.532606	-1.49248	-1.02148	-2.39923	-1.23323	-0.99992	-0.99992
-1.57417	-1.57417	-0.724113	-0.724113	-3.02574	-3.02574	-1.43248	-2.53948	-2.83778	0.283216	-1.68395	-1.47295	-1.28732	-1.08432	-1.00861	-0.534606	-1.56548	-1.02348	-2.40223	-1.23423	-0.99992	-0.99992
-1.57417	-1.57417	-0.724113	-0.724113	-3.02574	-3.02574	-1.45048	-2.54448	-2.86178	0.280216	-1.68395	-1.47295	-1.28932	-1.08532	-1.12961	-0.546606	-1.56848	-1.02448	-2.52723	-1.24823	-0.99992	-0.99992
-1.57417	-1.57417	-0.724113	-0.724113	-3.02574	-3.02574	-1.69948	-2.54948	-3.01478	0.279216	-1.76695	-1.48095	-1.31232	-1.09532	-1.16361	-0.549606	-1.62548	-1.02848	-2.59123	-1.24923	-0.99992	-0.99992
-1.57417	-1.57417	-0.724113	-0.724113	-3.02574	-3.02574	-1.73448	-2.54948	-3.10078	0.259216	-1.81795	-1.48195	-1.33032	-1.09632	-1.23561	-0.552606	-1.82548	-1.03748	-2.61623	-1.26323	-0.99992	-0.99992
-1.57417	-1.57417	-0.724113	-0.724113	-3.02574	-3.02574	-1.81448	-2.56448	-3.52278	0.257216	-1.88695	-1.48795	-1.40032	-1.09732	-1.30761	-0.556606	-1.85248	-1.03848	-2.70123	-1.28423	-0.99992	-0.99992
-1.57417	-1.57417	-0.724113	-0.724113	-3.02574	-3.02574	-1.82748	-2.56448	-3.75778	0.256216	-2.00695	-1.49695	-1.43732	-1.09732	-1.31461	-0.560606	-1.86748	-1.03948	-2.72823	-1.30223	-0.99992	-0.99992
-1.57417	-1.57417	-0.724113	-0.724113	-3.02574	-3.02574	-1.82848	-2.58448	-3.76678	0.247216	-2.01595	-1.49995	-1.66932	-1.10332	-1.50261	-0.565606	-1.88048	-1.05248	-2.80293	-1.31223	-0.99992	-0.99992
-1.57417	-1.57417	-0.724113	-0.724113	-3.02574	-3.02574	-2.05348	-2.60548	-4.94478	0.243216	-2.08595	-1.51295	-1.94732	-1.10332	-1.75361	-0.586606	-1.91848	-1.05648	-3.74723	-1.32523	-0.99992	-0.99992
-1.57417	-1.57417	-0.724113	-0.724113	-3.02574	-3.02574	-2.08448	-2.61748	-6.22078	0.239216	-3.09695	-1.51695	-2.37132	-1.10632	-2.04461	-0.588606	-2.00448	-1.06648	-3.74723	-1.32723	-0.99992	-0.99992
-1.57417	-1.57417	-0.724113	-0.724113	-3.02574	-3.02574	-4.69248	-2.62848	-6.22078	0.236216	-9.80595	-1.51695	-6.47332	-1.10832	-6.94261	-0.602606	-8.31848	-1.06848	-3.74723	-1.33923	-0.99992	-0.99992
5.78883	-1.57417	0.600887	-0.724113	1.30326	-3.02574	7.62752	-2.63448	4.02922	0.216216	2.14405	-1.52395	4.09668	-1.10832	2.42639	-0.606606	3.33152	-1.08848	3.97277	-1.35423	2.48008	-0.99992
5.43883	-1.57417	0.534887	-0.724113	1.26526	-3.02574	7.56752	-2.64248	3.71122	0.215216	1.96405	-1.53695	4.05668	-1.11232	2.38339	-0.609606	3.12152	-1.09848	3.77777	-1.36223	1.18508	-0.99992
5.26483	-1.57417	0.492887	-0.724113	1.10926	-3.02574	7.45752	-2.65548	3.68622	0.214216	1.94405	-1.54495	4.03668	-1.12132	2.37339	-0.612606	3.06152	-1.10148	3.69377	-1.37923	1.15208	-0.99992
5.04983	-1.57417	0.458887	-0.724113	0.882261	-3.02574	7.39752	-2.66348	3.59722	0.213216	1.93405	-1.55995	4.01668	-1.12332	2.31939	-0.614606	3.03152	-1.12148	3.42577	-1.39123	1.07308	-0.99992
4.56983	-1.57417	0.429887	-0.724113	0.842261	-3.02574	7.33752	-2.67048	3.30422	0.208216	1.93405	-1.55995	3.88668	-1.12432	2.26839	-0.614606	3.00152	-1.13948	3.34377	-1.40423	0.88008	-0.99992
4.46983	-1.57417	0.401887	-0.724113	0.759261	-3.02574	7.30752	-2.67248	3.22322	0.165216	1.93405	-1.56195	3.83668	-1.12432	2.17939	-0.617606	2.91152	-1.15048	3.22377	-1.40723	0.85208	-0.99992
4.29183	-1.57417	0.340887	-0.724113	0.743261	-3.02574	7.30752	-2.69048	3.16822	0.163216	1.90405	-1.56195	3.73668	-1.12732	2.15439	-0.620606	2.90152	-1.15948	3.13677	-1.42023	0.78008	-0.99992
4.07583	-1.57417	-0.724113	-0.724113	0.678261	-3.02574	7.27752	-2.69248	3.12322	0.161216	1.87405	-1.56995	3.72668	-1.13832	2.07539	-0.624606	2.89152	-1.19148	3.09777	-1.42823	0.73108	-0.99992
3.79683	-1.57417	-0.724113	-0.724113	0.599261	-3.02574	7.21752	-2.69948	3.11622	0.160216	1.86405	-1.57095	3.71668	-1.14332	2.06539	-0.626606	2.84152	-1.19748	3.07177	-1.43423	0.69008	-0.99992
3.67583	-1.57417	-0.724113	-0.724113	0.493261	-3.02574	7.15752	-2.70748	3.00422	0.157216	1.85405	-1.57995	3.67668	-1.15432	2.02739	-0.635606	2.77152	-1.20048	3.01577	-1.43923	0.64108	-0.99992
3.61983	-1.57417	-0.724113	-0.724113	0.477261	-3.02574	7.15752	-2.71248	2.96322	0.157216	1.80405	-1.58195	3.66668	-1.15432	1.98839	-0.641606	2.74152	-1.20248	2.92277	-1.44323	0.63608	-0.99992
3.52383	-1.57417	-0.724113	-0.724113	0.391261	-3.02574	7.09752	-2.71248	2.94622	0.155216	1.75405	-1.58895	3.62668	-1.15932	1.98639	-0.647606	2.69152	-1.21148	2.91377	-1.44523	0.61808	-0.99992
3.41083	-1.57417	-0.724113	-0.724113	0.364261	-3.02574	7.09752	-2.72248	2.91222	0.134216	1.74405	-1.59395	3.56668	-1.17832	1.93239	-0.650606	2.68152	-1.23848	2.89777	-1.45423	0.52008	-0.99992
3.38483	-1.57417	-0.724113	-0.724113	0.350261	-3.02574	7.02752	-2.73548	2.84022	0.125216	1.73405	-1.60095	3.52668	-1.18032	1.91239	-0.663606	2.66152	-1.24248	2.81677	-1.46323	0.42708	-0.99992
3.35783	-1.57417	-0.724113	-0.724113	0.349261	-3.02574	6.99752	-2.75348	2.81822	0.115216	1.68405	-1.61095	3.52068	-1.18232	1.89339	-0.665606	2.66152	-1.24948	2.80177	-1.46523	0.38408	-0.99992
3.33783	-1.57417	-0.724113	-0.724113	0.309261	-3.02574	6.95752	-2.77348	2.72722	0.112216	1.66405	-1.61195	3.49368	-1.18232	1.87539	-0.683606	2.66152	-1.26248	2.77677	-1.47023	0.35908	-0.99992
3.20683	-1.57417	-0.724113	-0.724113	0.309261	-3.02574	6.95752	-2.77648	2.67122	0.103216	1.64405	-1.61495	3.48868	-1.18532	1.86239	-0.685606	2.64152	-1.26648	2.76377	-1.48323	0.35308	-0.99992
3.18683	-1.57417	-0.724113	-0.724113	0.211261	-3.02574	6.94752	-2.78748	2.63322	0.102216	1.62405	-1.62195	3.48768	-1.19632	1.85139	-0.685606	2.63152	-1.26948	2.73377	-1.49223	0.34708	-0.99992
3.10683	-1.57417	-0.724113	-0.724113	0.152261	-3.02574	6.90752	-2.79748	2.59822	0.100216	1.62405	-1.62395	3.47768	-1.21432	1.84239	-0.686606	2.53152	-1.27148	2.70677	-1.52123	0.34708	-0.99992
3.04483	-1.57417	-0.724113	-0.724113	0.144261	-3.02574	6.86752	-2.82248	2.59122	0.0962159	1.59405	-1.62895	3.41468	-1.21532	1.83339	-0.686606	2.53152	-1.27148	2.67177	-1.52423	0.32508	-0.99992
2.95483	-1.57417	-0.724113	-0.724113	0.117261	-3.02574	6.82752	-2.83348	2.56922	0.0822159	1.59405	-1.63095	3.40168	-1.21832	1.78339	-0.700606	2.53152	-1.28648	2.67177	-1.54623	0.32408	-0.99992
2.94283	-1.57417	-0.724113	-0.724113	0.0592606	-3.02574	6.81752	-2.83748	2.55122	0.0812159	1.59405	-1.64595	3.39668	-1.24832	1.76139	-0.702606	2.50152	-1.30048	2.66977	-1.55223	0.23608	-0.99992
2.93883	-1.57417	-0.724113	-0.724113	-0.0177394	-3.02574	6.80752	-2.84248	2.54322	0.0642159	1.59405	-1.64995	3.39368	-1.25932	1.74439	-0.723606	2.50152	-1.30448	2.64177	-1.56423	0.22908	-0.99992
2.91483	-1.57417	-0.724113	-0.724113	-0.0257394	-3.02574	6.80752	-2.84448	2.53022	0.0612159	1.57405	-1.65695	3.39368	-1.26032	1.73239	-0.730606	2.49152	-1.30648	2.63177	-1.56623	0.15808	-0.99992
2.89683	-1.57417	-0.724113	-0.724113	-0.0517394	-3.02574	6.74752	-2.86448	2.52922	0.0572159	1.57405	-1.66095	3.30368	-1.26032	1.72339	-0.733606	2.49152	-1.31148	2.62477	-1.56623	0.13808	-0.99992
2.88083	-1.57417	-0.724113	-0.724113	-0.0597394	-3.02574	6.73752	-2.86748	2.52222	0.0372159	1.55405	-1.66895	3.28868	-1.27132	1.68139	-0.737606	2.46152	-1.31448	2.61577	-1.56823	0.11108	-0.99992
2.87683	-1.57417	-0.724113	-0.724113	-0.0767394	-3.02574	6.70752	-2.87548	2.52122	-0.0597841	1.55405	-1.67495	3.28668	-1.28432	1.67739	-0.740606	2.45152	-1.32648	2.48477	-1.58023	0.10308	-0.99992
2.77483	-1.57417	-0.724113	-0.724113	-0.0957394	-3.02574	6.61752	-2.88348	2.49722	-0.0897841	1.55405	-1.68495	3.27268	-1.28832	1.67439	-0.748606	2.44152	-1.32848	2.48077	-1.59823	0.10008	-0.99992
2.77083	-1.57417	-0.724113	-0.724113	-0.142739	-3.02574	6.57752	-2.89248	2.43322	-0.110784	1.54405	-1.69295	3.27268	-1.29132	1.62639	-0.759606	2.44152	-1.33648	2.47277	-1.60923	0.0840804	-0.99992
2.76583	-1.57417	-0.724113	-0.724113	-0.145739	-3.02574	6.56752	-2.92148	2.41722	-0.113784	1.53405	-1.69895	3.25168	-1.30532	1.62339	-0.761606	2.43152	-1.33648	2.45677	-1.61723	0.0450804	-0.99992
2.73483	-1.57417	-0.724113	-0.724113	-0.147739	-3.02574	6.56752	-2.92848	2.39922	-0.113784	1.53405	-1.70095	3.23868	-1.32032	1.62239	-0.762606	2.42152	-1.33848	2.44377	-1.62823	-0.12442	-0.99992
2.72883	-1.57417	-0.724113	-0.724113	-0.192739	-3.02574	6.52752	-2.95448	2.35322	-0.117784	1.53405	-1.70595	3.22368	-1.32132	1.61839	-0.768606	2.40152	-1.34548	2.43477	-1.63523	-0.99992	-0.99992
2.68883	-1.57417	-0.724113	-0.724113	-0.192739	-3.02574	6.52752	-2.95748	2.23822	-0.132784	1.53405	-1.70995	3.22268	-1.32132	1.60539	-0.768606	2.40152	-1.36048	2.41977	-1.64923	-0.99992	-0.99992
2.64583	-1.57417	-0.724113	-0.724113	-0.214739	-3.02574	6.48752	-2.96148	2.21322	-0.135784	1.52405	-1.72295	3.20768	-1.32332	1.60439	-0.807606	2.38152	-1.36048	2.41477	-1.65223	-0.99992	-0.99992
2.55783	-1.57417	-0.724113	-0.724113	-0.250739	-3.02574	6.47752	-2.99348	2.19022	-0.138784	1.51405	-1.72595	3.20468	-1.33432	1.59739	-0.809606	2.33152	-1.36548	2.37777	-1.65523	-0.99992	-0.99992
2.50783	-1.57417	-0.724113	-0.724113	-0.259739	-3.02574	6.34752	-2.99648	2.13822	-0.154784	1.51405	-1.73395	3.19268	-1.33732	1.58839	-0.830606	2.32152	-1.37848	2.35977	-1.66323	-0.99992	-0.99992
2.46183	-1.57417	-0.724113	-0.724113	-0.263739	-3.02574	6.34752	-2.99648	2.13722	-0.184784	1.48405	-1.74095	3.18468	-1.34932	1.57839	-0.854606	2.31152	-1.37948	2.34977	-1.67023	-0.99992	-0.99992
2.43283	-1.57417	-0.724113	-0.724113	-0.289739	-3.02574	6.31752	-3.00048	2.12822	-0.208784	1.47405	-1.75195	3.17668	-1.36132	1.57139	-0.854606	2.30152	-1.41648	2.34577	-1.70423	-0.99992	-0.99992
2.42783	-1.57417	-0.724113	-0.724113	-0.317739	-3.02574	6.30752	-3.02648	2.07622	-0.298784	1.47405	-1.75295	3.17168	-1.36232	1.56139	-0.870606	2.29152	-1.42848	2.33077	-1.72623	-0.99992	-0.99992
2.41883	-1.57417	-0.724113	-0.724113	-0.328739	-3.02574	6.30752	-3.04048	2.02822	-0.312784	1.46405	-1.75495	3.17068	-1.37032	1.54739	-0.882606	2.29152	-1.42848	2.28477	-1.73223	-0.99992	-0.99992
2.41383	-1.57417	-0.724113	-0.724113	-0.331739	-3.02574	6.28752	-3.04148	1.99322	-0.330784	1.45405	-1.76295	3.16568	-1.37332	1.53339	-0.883606	2.29152	-1.45948	2.26077	-1.73423	-0.99992	-0.99992
2.36883	-1.57417	-0.724113	-0.724113	-0.352739	-3.02574	6.22752	-3.04948	1.95322	-0.334784	1.45405	-1.77995	3.15368	-1.37832	1.50839	-0.884606	2.29152	-1.46448	2.22677	-1.74123	-0.99992	-0.99992
2.34383	-1.57417	-0.724113	-0.724113	-0.423739	-3.02574	6.14752	-3.05148	1.87822	-0.347784	1.43405	-1.78695	3.14668	-1.39432	1.50039	-0.886606	2.29152	-1.47148	2.20277	-1.75023	-0.99992	-0.99992
2.32083	-1.57417	-0.724113	-0.724113	-0.429739	-3.02574	6.11752	-3.05348	1.77322	-0.349784	1.43405	-1.79695	3.13168	-1.41732	1.50039	-0.918606	2.26152	-1.47748	2.19477	-1.77723	-0.99992	-0.99992
2.24783	-1.57417	-0.724113	-0.724113	-0.436739	-3.02574	6.10752	-3.06948	1.70522	-0.350784	1.42405	-1.81395	3.11668	-1.41932	1.49739	-0.945606	2.25152	-1.51148	2.17877	-1.78123	-0.99992	-0.99992
2.20883	-1.57417	-0.724113	-0.724113	-0.446739	-3.02574	6.06752	-3.07248	1.66522	-0.358784	1.41405	-1.81895	3.11568	-1.42632	1.49339	-0.946606	2.25152	-1.51748	2.12177	-1.78423	-0.99992	-0.99992
2.19583	-1.57417	-0.724113	-0.724113	-0.531739	-3.02574	5.97752	-3.07248	1.64722	-0.368784	1.41405	-1.83595	3.11268	-1.42832	1.48939	-0.948606	2.25152	-1.53148	2.11377	-1.81923	-0.99992	-0.99992
2.16683	-1.57417	-0.724113	-0.724113	-0.541739	-3.02574	5.95752	-3.07948	1.61522	-0.382784	1.41405	-1.83895	3.11268	-1.44332	1.48439	-0.949606	2.25152	-1.55048	2.11277	-1.82023	-0.99992	-0.99992
2.16383	-1.57417	-0.724113	-0.724113	-0.556739	-3.02574	5.88752	-3.08448	1.55622	-0.398784	1.40405	-1.84695	3.10668	-1.45532	1.47939	-0.955606	2.25152	-1.55248	2.09677	-1.83923	-0.99992	-0.99992
2.15483	-1.57417	-0.724113	-0.724113	-0.641739	-3.02574	5.87752	-3.15248	1.55122	-0.444784	1.40405	-1.85095	3.10668	-1.47432	1.47239	-0.958606	2.24152	-1.56648	2.09077	-1.84023	-0.99992	-0.99992
2.11083	-1.57417	-0.724113	-0.724113	-0.684739	-3.02574	5.87752	-3.17348	1.53422	-0.518784	1.38405	-1.85095	3.08668	-1.50232	1.46839	-0.962606	2.24152	-1.59848	2.08577	-1.84623	-0.99992	-0.99992
2.06783	-1.57417	-0.724113	-0.724113	-0.689739	-3.02574	5.86752	-3.19648	1.53222	-0.563784	1.38405	-1.86495	3.07568	-1.52332	1.46139	-0.967606	2.23152	-1.61948	2.07777	-1.85023	-0.99992	-0.99992
2.06683	-1.57417	-0.724113	-0.724113	-0.720739	-3.02574	5.85752	-3.20648	1.51222	-0.602784	1.38405	-1.87195	3.07368	-1.52432	1.45339	-0.968606	2.23152	-1.62448	2.06277	-1.85823	-0.99992	-0.99992
2.03583	-1.57417	-0.724113	-0.724113	-0.738739	-3.02574	5.81752	-3.21548	1.49622	-0.655784	1.36405	-1.88195	3.05668	-1.57432	1.44439	-0.970606	2.23152	-1.62548	1.99777	-1.86123	-0.99992	-0.99992
1.99683	-1.57417	-0.724113	-0.724113	-0.754739	-3.02574	5.80752	-3.22248	1.43822	-0.677784	1.36405	-1.89795	3.04468	-1.57532	1.44139	-0.977606	2.22152	-1.63048	1.99777	-1.86323	-0.99992	-0.99992
1.97383	-1.57417	-0.724113	-0.724113	-0.773739	-3.02574	5.79752	-3.22548	1.42222	-0.697784	1.35405	-1.90195	3.04468	-1.58232	1.43239	-0.996606	2.22152	-1.63848	1.98877	-1.87223	-0.99992	-0.99992
1.95383	-1.57417	-0.724113	-0.724113	-0.792739	-3.02574	5.77752	-3.23548	1.40822	-0.780784	1.34405	-1.93595	3.04368	-1.58432	1.42839	-1.00961	2.21152	-1.64948	1.97777	-1.89123	-0.99992	-0.99992
1.94483	-1.57417	-0.724113	-0.724113	-0.795739	-3.02574	5.75752	-3.27148	1.40822	-0.786784	1.34405	-1.93795	3.02168	-1.60832	1.42739	-1.01761	2.18152	-1.66748	1.95977	-1.89423	-0.99992	-0.99992
1.93783	-1.57417	-0.724113	-0.724113	-0.797739	-3.02574	5.71752	-3.28148	1.39022	-0.815784	1.33405	-1.94595	2.99068	-1.61432	1.42739	-1.01861	2.16152	-1.67548	1.95877	-1.91723	-0.99992	-0.99992
1.81683	-1.57417	-0.724113	-0.724113	-0.808739	-3.02574	5.66752	-3.28548	1.32222	-0.830784	1.32405	-1.94695	2.96668	-1.61632	1.41539	-1.03961	2.16152	-1.67648	1.91477	-1.92523	-0.99992	-0.99992
1.78683	-1.57417	-0.724113	-0.724113	-0.831739	-3.02574	5.66752	-3.29648	1.28222	-0.836784	1.32405	-1.97495	2.96568	-1.64032	1.41339	-1.04061	2.16152	-1.69048	1.90577	-1.95223	-0.99992	-0.99992
1.76083	-1.57417	-0.724113	-0.724113	-0.861739	-3.02574	5.60752	-3.30648	1.26522	-0.868784	1.30405	-1.98695	2.93468	-1.64832	1.39639	-1.04461	2.16152	-1.70148	1.87577	-1.95623	-0.99992	-0.99992
1.70483	-1.57417	-0.724113	-0.724113	-0.900739	-3.02574	5.57752	-3.31448	1.22922	-0.913784	1.29405	-1.99695	2.91668	-1.66132	1.39439	-1.04661	2.14152	-1.70148	1.85777	-1.96023	-0.99992	-0.99992
1.68983	-1.57417	-0.724113	-0.724113	-0.907739	-3.02574	5.55752	-3.36848	1.22622	-0.927784	1.28405	-2.01995	2.91568	-1.66832	1.38739	-1.06061	2.14152	-1.71148	1.85477	-1.97723	-0.99992	-0.99992
1.68583	-1.57417	-0.724113	-0.724113	-1.01674	-3.02574	5.51752	-3.40748	1.13022	-0.946784	1.28405	-2.02295	2.89568	-1.67532	1.38039	-1.08361	2.14152	-1.71548	1.85177	-1.97723	-0.99992	-0.99992
1.67583	-1.57417	-0.724113	-0.724113	-1.10174	-3.02574	5.50752	-3.41548	1.12522	-0.958784	1.27405	-2.02895	2.88068	-1.72832	1.36939	-1.09661	2.14152	-1.74048	1.80777	-1.98523	-0.99992	-0.99992
1.63983	-1.57417	-0.724113	-0.724113	-1.10474	-3.02574	5.48752	-3.42248	1.00122	-0.997784	1.27405	-2.03095	2.87068	-1.75632	1.36539	-1.09861	2.14152	-1.74848	1.80577	-2.00423	-0.99992	-0.99992
1.54283	-1.57417	-0.724113	-0.724113	-1.11674	-3.02574	5.36752	-3.45048	0.987216	-1.02978	1.26405	-2.03895	2.86668	-1.76332	1.35739	-1.10461	2.13152	-1.75148	1.78377	-2.04023	-0.99992	-0.99992
1.48383	-1.57417	-0.724113	-0.724113	-1.12174	-3.02574	5.36752	-3.45448	0.982216	-1.05678	1.25405	-2.04295	2.85068	-1.76332	1.35239	-1.11061	2.12152	-1.75448	1.70877	-2.04023	-0.99992	-0.99992
1.36683	-1.57417	-0.724113	-0.724113	-1.12474	-3.02574	5.35752	-3.45548	0.970216	-1.05978	1.24405	-2.04595	2.83368	-1.76532	1.32439	-1.12161	2.12152	-1.75548	1.69277	-2.05123	-0.99992	-0.99992
1.32983	-1.57417	-0.724113	-0.724113	-1.13274	-3.02574	5.34752	-3.47248	0.854216	-1.11678	1.24405	-2.07595	2.82568	-1.77332	1.31439	-1.12661	2.11152	-1.77048	1.67877	-2.05123	-0.99992	-0.99992
1.27783	-1.57417	-0.724113	-0.724113	-1.15874	-3.02574	5.31752	-3.47748	0.837216	-1.14878	1.22405	-2.09295	2.82468	-1.78032	1.30839	-1.12761	2.09152	-1.77148	1.65377	-2.05623	-0.99992	-0.99992
1.24583	-1.57417	-0.724113	-0.724113	-1.16074	-3.02574	5.24752	-3.49348	0.790216	-1.14978	1.22405	-2.10095	2.81568	-1.79932	1.29339	-1.16961	2.08152	-1.77248	1.65077	-2.07723	-0.99992	-0.99992
1.14683	-1.57417	-0.724113	-0.724113	-1.17974	-3.02574	5.21152	-3.49748	0.786216	-1.16378	1.19405	-2.10295	2.77868	-1.84032	1.27839	-1.18161	2.07152	-1.79848	1.62677	-2.08223	-0.99992	-0.99992
1.10383	-1.57417	-0.724113	-0.724113	-1.18074	-3.02574	5.17952	-3.49848	0.778216	-1.21978	1.16405	-2.11195	2.74568	-1.88032	1.27139	-1.22061	2.06152	-1.81748	1.61277	-2.10223	-0.99992	-0.99992
1.08883	-1.57417	-0.724113	-0.724113	-1.20674	-3.02574	5.14052	-3.49948	0.637216	-1.27578	1.15405	-2.11695	2.72668	-1.90332	1.24739	-1.24361	2.05152	-1.82748	1.58977	-2.10223	-0.99992	-0.99992
1.07983	-1.57417	-0.724113	-0.724113	-1.23674	-3.02574	5.12352	-3.53048	0.622216	-1.31078	1.13405	-2.12195	2.72468	-1.91532	1.24639	-1.24661	2.03152	-1.83148	1.57877	-2.11023	-0.99992	-0.99992
1.07383	-1.57417	-0.724113	-0.724113	-1.24874	-3.02574	5.08152	-3.58248	0.606216	-1.39578	1.12405	-2.12895	2.72268	-1.92532	1.24239	-1.24761	2.01152	-1.83348	1.56277	-2.11623	-0.99992	-0.99992
1.05183	-1.57417	-0.724113	-0.724113	-1.26474	-3.02574	4.95852	-3.61648	0.603216	-1.55378	1.12405	-2.15295	2.71668	-1.97132	1.24039	-1.25461	2.00152	-1.83448	1.54077	-2.14523	-0.99992	-0.99992
1.02783	-1.57417	-0.724113	-0.724113	-1.27574	-3.02574	4.88452	-3.61748	0.588216	-1.58978	1.10405	-2.15895	2.68768	-1.98632	1.21839	-1.25761	1.98152	-1.84948	1.50577	-2.14723	-0.99992	-0.99992
0.956834	-1.57417	-0.724113	-0.724113	-1.27874	-3.02574	4.86352	-3.62848	0.564216	-1.60178	1.08405	-2.18995	2.67568	-1.99832	1.17939	-1.27261	1.96152	-1.85148	1.48377	-2.15223	-0.99992	-0.99992
0.928834	-1.57417	-0.724113	-0.724113	-1.31674	-3.02574	4.85352	-3.64648	0.515216	-1.76178	1.08405	-2.19095	2.67468	-2.01032	1.17739	-1.27661	1.96152	-1.86948	1.47177	-2.15723	-0.99992	-0.99992
0.918834	-1.57417	-0.724113	-0.724113	-1.33574	-3.02574	4.78852	-3.74698	0.500216	-1.79978	1.06405	-2.22995	2.59568	-2.05732	1.17239	-1.29461	1.94152	-1.87048	1.45577	-2.15823	-0.99992	-0.99992
0.894834	-1.57417	-0.724113	-0.724113	-1.36674	-3.02574	4.77752	-3.76758	0.489216	-1.85678	1.05405	-2.24795	2.57868	-2.09632	1.16839	-1.33561	1.93152	-1.87248	1.43377	-2.18223	-0.99992	-0.99992
0.889834	-1.57417	-0.724113	-0.724113	-1.41974	-3.02574	4.76252	-3.78248	0.468216	-1.86278	1.01405	-2.26295	2.57168	-2.17532	1.14739	-1.36361	1.93152	-1.87348	1.39377	-2.18823	-0.99992	-0.99992
0.814834	-1.57417	-0.724113	-0.724113	-1.67274	-3.02574	4.74852	-3.79008	0.455216	-1.96778	1.01405	-2.26995	2.56668	-2.21932	1.12639	-1.37161	1.91152	-1.89248	1.37177	-2.18923	-0.99992	-0.99992
0.653834	-1.57417	-0.724113	-0.724113	-1.75074	-3.02574	4.73352	-3.84188	0.392216	-2.12878	0.994053	-2.28495	2.54968	-2.23432	1.11439	-1.42161	1.90152	-1.91248	1.33477	-2.30823	-0.99992	-0.99992
0.464834	-1.57417	-0.724113	-0.724113	-1.79374	-3.02574	4.72452	-3.84548	0.230216	-2.18378	0.984053	-2.29095	2.54468	-2.23632	1.07239	-1.43261	1.90152	-1.92648	1.32577	-2.32423	-0.99992	-0.99992
0.428834	-1.57417	-0.724113	-0.724113	-1.80074	-3.02574	4.71352	-3.85498	0.176216	-2.36578	0.984053	-2.30195	2.53468	-2.24632	1.06139	-1.44461	1.90152	-1.92648	1.24477	-2.35523	-0.99992	-0.99992
0.413834	-1.57417	-0.724113	-0.724113	-1.80374	-3.02574	4.67052	-3.87978	0.159216	-2.43578	0.934053	-2.31495	2.51468	-2.26132	1.04839	-1.47761	1.89152	-1.92948	1.02977	-2.37723	-0.99992	-0.99992
0.366834	-1.57417	-0.724113	-0.724113	-1.87374	-3.02574	4.66152	-3.90568	0.0732159	-2.46978	0.934053	-2.34295	2.48768	-2.26832	1.04339	-1.56561	1.88152	-1.93748	0.857769	-2.37823	-0.99992	-0.99992
0.346834	-1.57417	-0.724113	-0.724113	-1.91274	-3.02574	4.65252	-3.90768	-0.0257841	-2.59178	0.914053	-2.35495	2.46068	-2.30832	1.01739	-1.58161	1.84152	-1.99148	0.773769	-2.38123	-0.99992	-0.99992
0.277834	-1.57417	-0.724113	-0.724113	-1.96074	-3.02574	4.53552	-3.93498	-0.133784	-2.74378	0.884053	-2.38295	2.43668	-2.34732	0.989394	-1.58561	1.81152	-2.00748	0.674769	-2.38323	-0.99992	-0.99992
0.249834	-1.57417	-0.724113	-0.724113	-2.00074	-3.02574	4.52552	-3.93558	-0.469784	-2.74978	0.754053	-2.42795	2.42568	-2.40132	0.989394	-1.60761	1.74152	-2.00948	0.584769	-2.43923	-0.99992	-0.99992
-0.147166	-1.57417	-0.724113	-0.724113	-3.02574	-3.02574	4.51852	-3.95958	-0.471784	-2.81478	0.744053	-2.43495	2.41868	-2.46632	0.987394	-1.63261	1.71152	-2.06648	0.579769	-2.45723	-0.99992	-0.99992
-0.250166	-1.57417	-0.724113	-0.724113	-3.02574	-3.02574	4.29052	-3.97798	-0.613784	-2.81578	0.724053	-2.56495	2.32268	-2.48332	0.843394	-1.67861	1.69152	-2.09348	0.550769	-2.51023	-0.99992	-0.99992
-0.436166	-1.57417	-0.724113	-0.724113	-3.02574	-3.02574	3.33052	-3.98068	-0.773784	-2.82178	0.694053	-2.56595	2.29068	-2.53632	0.826394	-1.68061	1.66752	-2.15648	0.477769	-2.55323	-0.99992	-0.99992
-0.448166	-1.57417	-0.724113	-0.724113	-3.02574	-3.02574	2.40552	-3.98528	-0.973784	-2.85078	0.624053	-2.56695	2.11168	-2.54132	0.591394	-1.70561	1.56252	-2.16448	0.454769	-2.56223	-0.99992	-0.99992
-0.463166	-1.57417	-0.724113	-0.724113	-3.02574	-3.02574	1.96152	-3.98668	-1.26578	-3.03778	0.0740526	-2.56695	1.70568	-2.54432	0.586394	-1.73061	1.48152	-2.18348	0.283769	-2.57323	-0.99992	-0.99992
-1.57417	-1.57417	-0.724113	-0.724113	-3.02574	-3.02574	-4.69248	-4.06728	-6.22078	-3.15978	-9.80595	-2.57895	-6.47332	-2.56532	-6.94261	-1.73961	-8.31848	-2.24748	-2.62923	-2.63023	-0.99992	-0.99992
6.20783	-1.57417	10.2559	-0.724113	4.38526	-3.02574	3.24752	-4.13808	2.05022	-3.31178	1.71405	-2.60595	3.80668	-2.70432	2.16139	-1.74461	2.40152	-2.25348	3.13777	-2.65923	3.83008	-0.99992
5.92683	-1.57417	9.71589	-0.724113	4.21226	-3.02574	3.20852	-4.13818	1.89722	-3.43878	1.68405	-2.64295	3.80668	-2.70632	1.92839	-1.83161	2.39152	-2.32648	2.91277	-2.68823	2.77008	-0.99992
5.82383	-1.57417	9.69589	-0.724113	3.66726	-3.02574	2.67652	-4.69248	1.88722	-3.50178	1.49405	-2.65895	3.80668	-2.73032	1.89739	-1.88761	2.37152	-2.33948	2.76177	-2.71023	2.71708	-0.99992
5.64083	-1.57417	9.65589	-0.724113	3.41426	-3.02574	2.46252	-4.69248	1.82322	-3.53978	1.43405	-2.68595	3.57668	-2.74232	1.84039	-1.89661	2.32152	-2.34648	2.48277	-2.73923	2.67508	-0.99992
5.51683	-1.57417	9.65589	-0.724113	3.09726	-3.02574	2.23252	-4.69248	1.41422	-3.76578	1.42405	-2.72495	3.32568	-2.83432	1.74339	-1.97061	2.18152	-2.45448	2.27177	-2.82603	2.52908	-0.99992
5.51383	-1.57417	9.61589	-0.724113	3.08726	-3.02574	2.13352	-4.69248	1.35622	-3.79278	1.37405	-2.73295	3.00268	-2.89332	1.64739	-1.99361	2.10152	-2.46948	2.16277	-2.90303	2.41908	-0.99992
5.50583	-1.57417	9.49589	-0.724113	3.05526	-3.02574	2.09852	-4.69248	1.26722	-3.86578	1.22405	-2.79895	2.88668	-2.95732	1.59339	-2.03261	2.05152	-2.51948	2.07777	-2.91313	2.37408	-0.99992
5.41183	-1.57417	9.48589	-0.724113	2.69626	-3.02574	1.89452	-4.69248	1.19322	-3.86778	1.21405	-2.90095	2.77268	-3.02932	1.50839	-2.14161	2.04152	-2.56948	1.96077	-2.97403	2.24708	-0.99992
5.33883	-1.57417	9.47589	-0.724113	2.66526	-3.02574	1.82152	-4.69248	1.13922	-3.87078	1.20405	-2.91495	2.77168	-3.04932	1.47839	-2.16561	1.71152	-2.58848	1.95477	-2.99013	2.15308	-0.99992
5.29683	-1.57417	9.44589	-0.724113	2.58326	-3.02574	1.80152	-4.69248	1.13222	-3.90778	1.20405	-2.95495	2.67668	-3.07232	1.46639	-2.20861	1.68152	-2.60948	1.80977	-3.01393	2.11808	-0.99992
5.26583	-1.57417	9.43589	-0.724113	2.50926	-3.02574	1.70152	-4.69248	1.12922	-4.04178	1.18405	-2.97995	2.50568	-3.16932	1.41539	-2.24361	1.62752	-2.61148	1.80377	-3.06293	2.11208	-0.99992
5.20683	-1.57417	9.40589	-0.724113	2.16026	-3.02574	1.68952	-4.69248	1.08022	-4.29378	1.12405	-3.06695	2.47568	-3.25032	1.28139	-2.28861	1.59452	-2.63348	1.79977	-3.08923	2.03508	-0.99992
5.19583	-1.57417	9.39589	-0.724113	2.15726	-3.02574	1.64952	-4.69248	1.06422	-4.37478	1.11405	-3.10695	2.47068	-3.27632	1.27439	-2.33661	1.56052	-2.63948	1.72877	-3.10203	2.02108	-0.99992
5.11983	-1.57417	9.30589	-0.724113	1.97126	-3.02574	1.32952	-4.69248	1.05222	-4.77478	1.04405	-3.12695	2.44668	-3.31532	1.26939	-2.71861	1.55652	-2.68948	1.69577	-3.21783	1.97608	-0.99992
5.08883	-1.57417	9.25089	-0.724113	1.95826	-3.02574	1.26952	-4.69248	1.04422	-5.08878	1.02405	-3.21795	2.44268	-3.37032	1.20339	-2.76361	1.46952	-2.71748	1.68577	-3.74723	1.92008	-0.99992
5.04883	-1.57417	9.19889	-0.724113	1.79426	-3.02574	1.00252	-4.69248	0.894216	-6.22078	1.02405	-3.34695	2.41068	-3.58532	1.18539	-3.13161	1.44052	-2.86748	1.59377	-3.74723	1.87208	-0.99992
5.01383	-1.57417	9.17889	-0.724113	1.79026	-3.02574	0.931522	-4.69248	0.884216	-6.22078	1.00405	-3.59595	2.35768	-3.62732	1.14239	-3.56661	1.43552	-3.03048	1.50477	-3.74723	1.84608	-0.99992
4.94983	-1.57417	9.17389	-0.724113	1.75626	-3.02574	0.867522	-4.69248	0.829216	-6.22078	0.944053	-3.81395	2.33468	-6.47332	1.13839	-3.79261	1.41752	-3.41348	1.44377	-3.74723	1.73008	-0.99992
4.93683	3.42883	9.02589	7.73289	1.72926	3.58526	0.866522	10.0175	0.799216	7.19922	0.924053	3.39405	2.27468	4.13668	1.05439	2.61839	1.36552	4.25152	1.41977	4.50477	1.71808	7.59508
4.91683	2.98883	9.02389	7.17189	1.67626	2.16126	0.856522	9.38752	0.786216	6.61922	0.924053	3.01405	2.26968	3.48068	0.937394	2.60839	1.34952	3.82152	1.41377	4.33377	1.69808	5.83008
4.90383	2.90283	9.02089	6.53089	1.65826	1.84126	0.785522	9.17752	0.633216	6.38922	0.904053	3.00405	2.24168	3.22068	0.916394	2.59039	1.30552	3.82152	1.40577	4.33277	1.61108	4.47408
4.87183	2.69883	9.00589	6.52489	1.63526	1.18926	0.723522	8.81752	0.587216	6.34922	0.874053	2.96405	2.20168	3.10468	0.905394	2.47939	1.27052	3.51152	1.36577	4.12977	1.58308	3.78008
4.85483	2.68583	8.97089	6.38589	1.59126	1.17726	0.712522	8.63752	0.581216	6.33922	0.854053	2.95405	2.19468	3.07968	0.896394	2.41539	1.26052	3.27152	1.30377	4.11777	1.53408	3.69608
4.82583	2.60783	8.95689	6.35789	1.56726	0.686261	0.682522	8.60752	0.580216	6.31922	0.804053	2.88405	2.18568	3.00068	0.882394	2.37439	1.24352	3.19152	1.29077	3.95177	1.48008	3.45008
4.81183	2.39483	8.71589	6.28489	1.55126	0.627261	0.660522	8.42752	0.555216	6.31922	0.784053	2.76405	2.06068	2.98468	0.874394	2.36839	1.24052	3.18152	1.28377	3.81877	1.37608	3.38508
4.77883	2.36683	8.69589	6.27489	1.55026	0.220261	0.605522	8.18752	0.463216	6.30922	0.744053	2.63405	1.97768	2.92268	0.874394	2.36239	1.20152	3.12152	1.22077	3.62377	1.31508	3.34708
4.76683	2.29483	8.61389	5.64989	1.53326	0.213261	0.589522	8.05752	0.441216	6.18922	0.724053	2.55405	1.95768	2.90268	0.866394	2.32839	1.19952	3.08152	1.21877	3.53777	1.22508	3.09108
4.75783	2.04283	8.60089	5.56589	1.49526	0.0352606	0.476522	8.02752	0.410216	6.16922	0.694053	2.55405	1.95668	2.86468	0.842394	2.32339	1.15652	3.07152	1.21577	3.53577	1.15308	3.05108
4.72683	2.02783	8.57489	5.49989	1.48026	-0.0137394	0.437522	7.90752	0.376216	6.09922	0.674053	2.54405	1.92268	2.85568	0.745394	2.31439	1.06952	3.04152	1.18477	3.41877	1.10308	2.88608
4.72383	1.88783	8.53589	5.35589	1.41226	-0.195739	0.404522	7.75752	0.311216	6.09922	0.664053	2.53405	1.89368	2.76068	0.736394	2.27139	1.06552	3.04152	1.15577	3.34277	1.06808	2.78908
4.70283	1.88683	8.48389	5.20689	1.40926	-0.327739	0.383522	7.58752	0.307216	5.93922	0.644053	2.51405	1.84368	2.75968	0.640394	2.26139	1.02452	2.95152	1.03977	3.32077	1.03508	2.78608
4.58783	1.80883	8.44289	4.75489	1.40726	-0.339739	0.359522	7.57752	0.250216	5.91922	0.584053	2.51405	1.79268	2.75468	0.580394	2.15739	0.869517	2.94152	1.01877	3.19477	1.03308	2.75908
4.50183	1.75383	8.40789	4.58689	1.40426	-0.411739	0.357522	7.44752	0.226216	5.90922	0.514053	2.50405	1.75268	2.74568	0.572394	2.10839	0.813517	2.79152	1.00177	3.16377	1.00108	2.51908
4.44683	1.71983	8.30389	4.37089	1.30326	-0.445739	0.314522	7.42752	0.209216	5.80922	0.514053	2.48405	1.68568	2.74568	0.516394	2.07639	0.803517	2.75152	0.926769	3.12077	0.98608	2.46508
4.42383	1.70383	8.24789	4.34389	1.16226	-0.463739	0.292522	7.33752	0.199216	5.80922	0.484053	2.45405	1.60668	2.72968	0.497394	2.05939	0.789517	2.73152	0.899769	3.08177	0.98508	2.31108
4.36583	1.62483	8.19389	4.34189	1.13726	-0.476739	0.283522	7.31752	0.147216	5.79922	0.464053	2.40405	1.57868	2.72468	0.485394	2.04539	0.732517	2.67152	0.797769	2.96477	0.97708	2.27108
4.32183	1.52983	8.11789	4.15989	1.04826	-0.540739	0.231522	7.28752	0.125216	5.75922	0.444053	2.40405	1.55668	2.67568	0.445394	1.99239	0.730517	2.65152	0.769769	2.96477	0.93808	2.26508
4.31683	1.52483	8.10389	3.85989	1.04426	-0.541739	0.221522	7.21752	0.0522159	5.70922	0.444053	2.39405	1.55568	2.65768	0.366394	1.95839	0.701517	2.64152	0.753769	2.92577	0.89508	2.26108
4.21283	1.52383	8.07889	3.33289	0.989261	-0.596739	0.141522	7.21752	0.0322159	5.68922	0.424053	2.39405	1.51068	2.64368	0.357394	1.92639	0.656517	2.64152	0.742769	2.86077	0.88308	2.15708
4.19283	1.45783	8.01089	3.32489	0.921261	-0.626739	0.0455218	7.13752	0.00321594	5.68922	0.374053	2.37405	1.49268	2.63568	0.348394	1.90439	0.594517	2.64152	0.712769	2.83077	0.85708	2.01808
4.11883	1.35783	7.92789	3.10589	0.856261	-0.659739	0.0295218	7.08752	-0.0217841	5.67922	0.364053	2.35405	1.46668	2.63268	0.340394	1.87039	0.542517	2.62152	0.552769	2.82977	0.85208	2.01608
4.10683	1.35183	7.91089	3.08689	0.797261	-0.667739	0.0125218	7.01752	-0.0407841	5.64922	0.324053	2.35405	1.43668	2.57268	0.275394	1.84339	0.517517	2.61152	0.544769	2.78277	0.83708	2.00308
3.97583	1.29683	7.88989	2.27389	0.778261	-0.699739	-0.0184782	6.99752	-0.0867841	5.60922	0.314053	2.24405	1.34468	2.56768	0.259394	1.83539	0.492517	2.55152	0.527769	2.76677	0.83508	1.99908
3.92683	1.24183	7.87989	2.26589	0.776261	-0.715739	-0.116478	6.95752	-0.131784	5.60922	0.294053	2.24405	1.33868	2.55068	0.233394	1.83039	0.477517	2.49152	0.523769	2.76477	0.79508	1.96208
3.89283	1.22883	7.87089	2.21989	0.736261	-0.755739	-0.118478	6.91752	-0.224784	5.60922	0.294053	2.22405	1.33068	2.52468	0.231394	1.82639	0.452517	2.48152	0.498769	2.73877	0.78708	1.86808
3.85683	1.20583	7.80489	2.08689	0.654261	-0.768739	-0.125478	6.84752	-0.284784	5.57922	0.274053	2.22405	1.31068	2.52368	0.177394	1.81739	0.402517	2.46152	0.406769	2.72077	0.78608	1.79308
3.77583	1.17683	7.73389	2.02889	0.642261	-0.806739	-0.248478	6.80752	-0.287784	5.54922	0.264053	2.20405	1.30268	2.49468	0.151394	1.80839	0.372517	2.45152	0.400769	2.68777	0.78008	1.57408
3.67083	1.15883	7.69389	1.97989	0.641261	-0.823739	-0.316478	6.76752	-0.311784	5.51922	0.264053	2.19405	1.23468	2.48368	0.134394	1.75039	0.314517	2.44152	0.376769	2.66477	0.77308	1.53808
3.61483	1.14383	7.66289	1.88389	0.583261	-0.905739	-0.322478	6.68752	-0.319784	5.51922	0.214053	2.18405	1.21768	2.47968	0.125394	1.74839	0.285517	2.41152	0.376769	2.64377	0.77008	1.52108
3.58183	1.10483	7.56389	1.86289	0.578261	-0.920739	-0.379478	6.68752	-0.328784	5.49922	0.204053	2.18405	1.19668	2.47168	0.111394	1.72939	0.266517	2.40152	0.301769	2.64177	0.76208	1.51308
3.54883	1.08583	7.51589	1.74889	0.563261	-0.949739	-0.380478	6.66752	-0.333784	5.49922	0.157053	2.17405	1.17468	2.44968	0.108394	1.72839	0.230517	2.39152	0.298769	2.64077	0.61008	1.38608
3.46383	1.06783	7.31289	1.69289	0.556261	-0.969739	-0.530478	6.61752	-0.458784	5.47922	0.152053	2.17405	1.15568	2.43768	0.0763941	1.70539	0.228517	2.39152	0.235769	2.57477	0.51508	1.16008
3.39583	1.00183	7.23489	1.65389	0.539261	-0.971739	-0.568478	6.53752	-0.481784	5.45922	0.134053	2.16405	1.13368	2.43668	0.0613941	1.70139	0.179517	2.37152	0.228769	2.54277	0.50108	0.97508
3.31383	0.981834	7.22989	1.58989	0.520261	-1.01774	-0.569478	6.50752	-0.481784	5.44922	0.117053	2.15405	1.10468	2.43168	-0.0036059	1.66939	0.169517	2.36152	0.179769	2.51377	0.49608	0.93708
3.27683	0.945834	6.89989	1.53489	0.490261	-1.05274	-0.575478	6.48752	-0.500784	5.44922	0.116053	2.13405	1.07168	2.41968	-0.0466059	1.66639	0.0675169	2.35152	0.163769	2.49177	0.32808	0.93608
3.24483	0.893834	6.84189	1.34089	0.407261	-1.07674	-0.587478	6.48752	-0.527784	5.44922	0.105053	2.13405	1.06468	2.40968	-0.0536059	1.64939	0.0625169	2.35152	0.154769	2.44677	0.28708	0.90808
2.99583	0.850834	6.79589	1.30989	0.310261	-1.09674	-0.622478	6.44752	-0.564784	5.42922	0.0880526	2.13405	1.04968	2.39968	-0.0566059	1.64739	0.0305169	2.33152	0.152769	2.42677	0.26908	0.89908
2.99083	0.837834	6.59889	1.28089	0.305261	-1.09774	-0.623478	6.41752	-0.614784	5.42922	0.0670526	2.12405	1.04268	2.35268	-0.115606	1.64639	0.0165169	2.33152	0.116769	2.37177	0.24508	0.85608
2.94783	0.816834	6.42289	1.11089	0.267261	-1.10174	-0.651478	6.31752	-0.626784	5.39922	0.0640526	2.12405	1.03568	2.33868	-0.126606	1.63339	0.0075169	2.32152	0.0857687	2.37077	0.22808	0.82008
2.94683	0.753834	6.41089	1.07089	0.243261	-1.10674	-0.675478	6.29752	-0.627784	5.38922	-0.0029474	2.10405	1.02568	2.33768	-0.135606	1.61839	-0.0234831	2.31152	0.0657687	2.30277	0.21408	0.76208
2.85683	0.751834	6.10389	0.942887	0.241261	-1.14674	-0.698478	6.21752	-0.672784	5.37922	-0.0159474	2.10405	0.984678	2.30568	-0.192606	1.61039	-0.0314831	2.28152	-0.0042313	2.29177	0.21408	0.75808
2.79083	0.615834	5.52489	0.931887	0.212261	-1.18674	-0.763478	6.19752	-0.709784	5.36922	-0.0509474	2.08405	0.891678	2.29568	-0.192606	1.60139	-0.0604831	2.28152	-0.0102313	2.28977	0.19908	0.65308
2.67983	0.555834	5.49889	0.910887	0.177261	-1.20274	-0.781478	6.19752	-0.744784	5.36922	-0.0509474	2.08405	0.864678	2.26468	-0.238606	1.59639	-0.0764831	2.27152	-0.0212313	2.28877	0.17808	0.63508
2.67083	0.545834	5.36989	0.813887	0.155261	-1.21974	-0.891478	6.18752	-0.791784	5.35922	-0.0919474	2.07405	0.843678	2.25268	-0.245606	1.59539	-0.156483	2.25152	-0.0302313	2.28277	0.16208	0.53008
2.38583	0.544834	5.30689	0.755887	0.141261	-1.22774	-0.895478	6.17752	-0.805784	5.32922	-0.104947	2.07405	0.786678	2.24068	-0.272606	1.58739	-0.170483	2.22152	-0.104231	2.26177	0.12808	0.47608
2.24483	0.511834	5.23689	0.500887	0.107261	-1.22874	-0.967478	6.17752	-0.841784	5.29922	-0.165947	2.07405	0.782678	2.23668	-0.272606	1.58539	-0.177483	2.21152	-0.158231	2.21977	0.10108	0.47208
2.16383	0.478834	5.02589	0.461887	0.104261	-1.28174	-1.09248	6.16752	-0.875784	5.24922	-0.185947	2.05405	0.764678	2.21268	-0.275606	1.56339	-0.196483	2.19152	-0.214231	2.21177	0.0840804	0.46708
2.11783	0.444834	4.95989	0.459887	0.0852606	-1.29074	-1.11548	6.12752	-0.937784	5.24922	-0.187947	2.04405	0.748678	2.20668	-0.290606	1.56239	-0.253483	2.18152	-0.217231	2.18677	0.0760804	0.43608
1.95683	0.440834	4.88289	0.422887	0.0342606	-1.29074	-1.20948	6.10752	-1.03878	5.22922	-0.194947	2.02405	0.720678	2.19668	-0.304606	1.55639	-0.258483	2.18152	-0.219231	2.18477	0.0560804	0.41508
1.59783	0.426834	4.60389	0.331887	0.0272606	-1.31874	-1.27848	6.08752	-1.13878	5.22922	-0.199947	2.02405	0.714678	2.16668	-0.319606	1.54939	-0.299483	2.16152	-0.326231	2.17677	0.00608044	0.41208
1.39983	0.421834	4.56689	0.255487	0.0222606	-1.34774	-1.32048	6.04752	-1.16178	5.18922	-0.219947	2.01405	0.694678	2.15968	-0.323606	1.54239	-0.332483	2.15152	-0.343231	2.14977	-0.0134196	0.36708
1.32883	0.354834	4.37389	0.233087	-0.0627394	-1.37974	-1.64148	6.03752	-1.16378	5.17922	-0.292947	2.01405	0.693678	2.15968	-0.380606	1.52839	-0.342483	2.13152	-0.356231	2.14877	-0.0268196	0.34708
1.16283	0.326834	3.74689	0.187487	-0.0787394	-1.38174	-1.64448	5.98752	-1.21878	5.15922	-0.300947	1.99405	0.691678	2.13868	-0.418606	1.50239	-0.347483	2.13152	-0.422231	2.14577	-0.0864196	0.32508
1.15783	0.320834	3.71489	0.185587	-0.100739	-1.38474	-1.74548	5.97752	-1.31378	5.14922	-0.301947	1.99405	0.681678	2.13068	-0.471606	1.50039	-0.347483	2.13152	-0.440231	2.14377	-0.99992	0.29308
0.906834	0.258834	3.63189	0.166487	-0.179739	-1.38774	-1.76248	5.94752	-1.37878	5.14922	-0.380947	1.99405	0.678678	2.12568	-0.472606	1.49539	-0.377483	2.09152	-0.523231	2.14077	-0.99992	0.28108
0.684834	0.240834	3.39789	0.115787	-0.193739	-1.39074	-1.89148	5.94752	-1.50878	5.13922	-0.448947	1.99405	0.619678	2.11768	-0.494606	1.49239	-0.417483	2.08152	-0.625231	2.13977	-0.99992	0.26308
0.641834	0.223834	3.20489	0.0961868	-0.208739	-1.39674	-2.07448	5.92752	-1.94878	5.12922	-0.477947	1.97405	0.496678	2.11568	-0.495606	1.49239	-0.471483	2.06152	-0.687231	2.12877	-0.99992	0.26208
0.638834	0.212834	2.92289	0.0918868	-0.235739	-1.40074	-2.13648	5.85752	-1.95978	5.10922	-0.478947	1.97405	0.475678	2.11368	-0.507606	1.48839	-0.497483	2.04152	-0.712231	2.11977	-0.99992	0.22508
0.614834	0.182834	2.81489	0.0543868	-0.315739	-1.40474	-2.15448	5.82752	-2.11278	5.09922	-0.482947	1.97405	0.448678	2.10968	-0.512606	1.48439	-0.536483	2.04152	-0.732231	2.11377	-0.99992	0.0810804
0.295834	0.176834	2.60789	0.0433868	-0.401739	-1.41874	-2.28148	5.75752	-2.19778	5.08922	-0.588947	1.97405	0.423678	2.10668	-0.593606	1.46039	-0.584483	2.04152	-0.917231	2.10677	-0.99992	0.0240804
0.147834	0.171834	2.39389	0.0425868	-0.564739	-1.42974	-2.41148	5.73752	-2.37978	5.06922	-0.638947	1.96405	0.202678	2.10568	-0.612606	1.45639	-0.689483	2.03152	-1.09723	2.10177	-0.99992	0.0200804
0.0648343	0.166834	2.16989	0.0404868	-0.670739	-1.43574	-2.41548	5.67752	-2.69178	5.04922	-0.680947	1.95405	0.144678	2.10068	-0.706606	1.45639	-0.744483	2.02152	-1.20923	2.09077	-0.99992	0.0130804
-0.0251657	0.133834	1.81389	0.0326868	-0.764739	-1.44974	-2.56848	5.66752	-2.74578	5.03922	-0.708947	1.94405	0.0636782	2.09868	-0.723606	1.45439	-0.746483	2.00152	-1.21723	2.05777	-0.99992	-0.0203196
-0.231166	0.0768343	1.77189	0.00368677	-0.826739	-1.45474	-2.58148	5.62752	-2.84178	5.02922	-0.719947	1.94405	-0.0033218	2.09468	-0.854606	1.44939	-0.755483	1.99152	-1.30423	2.05677	-0.99992	-0.0427196
-0.346166	0.0638343	1.50989	-0.0131132	-0.826739	-1.46274	-2.62048	5.61752	-2.86278	5.01922	-0.726947	1.94405	-0.0573218	2.09168	-0.930606	1.44939	-0.835483	1.99152	-1.33523	2.04477	-0.99992	-0.0666196
-0.421166	0.0598343	1.47389	-0.0175132	-0.827739	-1.48574	-2.73048	5.58752	-2.95678	5.00922	-0.754947	1.93405	-0.218322	2.06468	-0.947606	1.43439	-0.870483	1.99152	-1.44023	2.04377	-0.99992	-0.11932
-0.441166	0.0588343	1.15789	-0.0191132	-0.857739	-1.48574	-2.73748	5.57752	-3.08978	4.99922	-0.770947	1.92405	-0.344322	2.06168	-0.979606	1.43239	-0.891483	1.98152	-1.52323	2.04177	-0.99992	-0.13682
-0.498166	0.0568343	1.04689	-0.0455132	-1.09174	-1.49174	-2.79548	5.57752	-3.10378	4.99922	-0.786947	1.90405	-0.552322	2.05968	-1.02761	1.41739	-0.938483	1.97152	-1.96023	2.03377	-0.99992	-0.13832
-0.660666	0.0408343	0.715887	-0.0592132	-1.19574	-1.51574	-2.81248	5.57752	-3.14678	4.94922	-0.981947	1.90405	-0.653322	2.05968	-1.14061	1.40639	-1.06348	1.94152	-1.96923	2.00777	-0.99992	-0.15242
-1.57417	0.0368343	0.680887	-0.0923132	-1.55774	-1.53574	-2.83548	5.55752	-3.47878	4.94922	-1.19795	1.90405	-0.666322	2.04368	-1.19261	1.39739	-1.09948	1.94152	-1.98423	2.00077	-0.99992	-0.16052
-1.57417	0.0338343	-0.724113	-0.114113	-1.67774	-1.53874	-3.56048	5.49752	-3.52178	4.93922	-1.24595	1.89405	-0.851322	2.03468	-1.25461	1.37939	-1.72848	1.93152	-2.10823	1.98977	-0.99992	-0.16112
-1.57417	-0.0131657	-0.724113	-0.165013	-1.83474	-1.54374	-4.69248	5.46752	-4.41578	4.92922	-1.49595	1.86405	-1.01632	1.99668	-1.89361	1.37739	-1.84748	1.92152	-2.51923	1.98877	-0.99992	-0.16162
5.21283	-0.0261657	4.62289	-0.181713	7.18426	-1.54574	3.52752	5.45752	0.727216	4.92922	1.30405	1.85405	1.88968	1.98868	1.07239	1.34939	1.30752	1.91152	2.04877	1.95177	4.59008	-0.16672
5.18083	-0.0311657	1.88489	-0.199513	5.26626	-1.54774	2.30352	5.42752	0.211216	4.90922	1.26405	1.84405	1.72968	1.98768	0.987394	1.34639	1.28552	1.91152	1.74877	1.94677	1.44408	-0.18392
4.73383	-0.0411657	0.522887	-0.211313	5.20226	-1.56274	1.27552	5.37752	-0.229784	4.89922	1.21405	1.84405	1.68368	1.97968	0.945394	1.34039	1.22452	1.90152	1.72477	1.93477	1.36608	-0.20022
4.41483	-0.0921657	0.511887	-0.298413	5.03226	-1.59274	1.25852	5.37752	-0.516784	4.89922	1.13405	1.83405	1.62868	1.97668	0.930394	1.32539	1.21952	1.89152	1.57877	1.93177	1.33008	-0.20962
4.38483	-0.0931657	0.449887	-0.724113	3.77426	-1.60274	1.07652	5.36752	-0.750784	4.88922	1.04405	1.83405	1.55168	1.96768	0.875394	1.30439	1.14252	1.89152	1.55177	1.92477	1.19208	-0.21562
4.37883	-0.0941657	0.359887	-0.724113	3.21326	-1.62374	1.04652	5.34752	-0.917784	4.87922	1.04405	1.83405	1.54068	1.96668	0.872394	1.30039	1.08552	1.89152	1.46877	1.91677	1.15808	-0.22662
4.34183	-0.0941657	0.351887	-0.724113	2.77026	-1.62574	0.698522	5.30752	-0.961784	4.86922	1.04405	1.82405	1.49768	1.95168	0.810394	1.29939	1.03652	1.88152	1.46377	1.88677	0.97108	-0.23702
4.33283	-0.0991657	-0.724113	-0.724113	2.58626	-1.65374	0.635522	5.28452	-1.04078	4.85922	1.01405	1.82405	1.47168	1.93968	0.794394	1.29339	1.03452	1.88152	1.43577	1.88377	0.95808	-0.25822
4.29583	-0.111166	-0.724113	-0.724113	2.12526	-1.65874	0.633522	5.23752	-1.19578	4.84922	0.994053	1.79405	1.43668	1.93568	0.785394	1.28639	1.02752	1.87152	1.40477	1.86177	0.92308	-0.26172
4.29183	-0.123166	-0.724113	-0.724113	2.12326	-1.66174	0.628522	5.23452	-1.19678	4.84922	0.994053	1.79405	1.43668	1.91568	0.769394	1.28639	1.02352	1.86152	1.32277	1.86077	0.89108	-0.27212
4.28683	-0.137166	-0.724113	-0.724113	1.89126	-1.66274	0.480522	5.23252	-1.25378	4.84922	0.984053	1.79405	1.42568	1.91268	0.749394	1.28639	1.01852	1.85152	1.32077	1.85777	0.86608	-0.27992
4.26783	-0.137166	-0.724113	-0.724113	1.86826	-1.66574	0.464522	5.22452	-1.25578	4.82922	0.974053	1.79405	1.38968	1.90968	0.742394	1.28339	1.00052	1.84152	1.30477	1.84877	0.81108	-0.28342
4.26583	-0.141166	-0.724113	-0.724113	1.70726	-1.68074	0.444522	5.20552	-1.29078	4.82922	0.974053	1.77405	1.37768	1.90668	0.737394	1.28039	0.991517	1.83152	1.30477	1.79777	0.80708	-0.28822
4.21883	-0.148166	-0.724113	-0.724113	1.69426	-1.69174	0.391522	5.19152	-1.31178	4.81922	0.954053	1.75405	1.32968	1.90368	0.737394	1.27239	0.958517	1.82152	1.28577	1.77677	0.72508	-0.29322
4.19183	-0.159166	-0.724113	-0.724113	1.56626	-1.69474	0.330522	5.09752	-1.36278	4.81922	0.954053	1.75405	1.31468	1.89968	0.727394	1.26839	0.958517	1.81152	1.26577	1.76277	0.69208	-0.29332
4.07983	-0.159166	-0.724113	-0.724113	1.14226	-1.73574	0.297522	5.09252	-1.36778	4.79922	0.934053	1.75405	1.29468	1.89868	0.723394	1.26739	0.954517	1.80152	1.26277	1.76077	0.65108	-0.29342
4.06283	-0.160166	-0.724113	-0.724113	1.09126	-1.73974	0.159522	5.07052	-1.38478	4.79922	0.924053	1.75405	1.26568	1.89668	0.701394	1.26239	0.925517	1.77152	1.25477	1.73677	0.62008	-0.30022
3.99783	-0.161166	-0.724113	-0.724113	1.02826	-1.74674	0.157522	5.06952	-1.44078	4.77922	0.914053	1.75405	1.24068	1.89068	0.690394	1.25839	0.917517	1.76152	1.24677	1.73177	0.58108	-0.32132
3.98483	-0.166166	-0.724113	-0.724113	1.00726	-1.76074	0.134522	4.99552	-1.47278	4.76922	0.914053	1.73405	1.22968	1.87268	0.675394	1.25439	0.903517	1.76152	1.22277	1.69077	0.54708	-0.33212
3.98183	-0.180166	-0.724113	-0.724113	1.00726	-1.76074	0.0965218	4.93552	-1.51178	4.71922	0.904053	1.72405	1.22368	1.86568	0.670394	1.24839	0.895517	1.75152	1.22077	1.68877	0.54308	-0.33812
3.97583	-0.210166	-0.724113	-0.724113	0.996261	-1.76274	0.0685218	4.91952	-1.74978	4.71922	0.894053	1.72405	1.18168	1.86268	0.669394	1.24139	0.852517	1.75152	1.21477	1.67777	0.37108	-0.34602
3.97483	-0.212166	-0.724113	-0.724113	0.961261	-1.77574	-0.0004782	4.91252	-1.75678	4.70922	0.874053	1.72405	1.15768	1.83368	0.659394	1.23439	0.850517	1.74152	1.17977	1.67677	0.33108	-0.35432
3.92683	-0.223166	-0.724113	-0.724113	0.947261	-1.77874	-0.0224782	4.84752	-1.76378	4.64922	0.854053	1.72405	1.15268	1.82968	0.650394	1.23339	0.841517	1.72152	1.15477	1.66177	0.31608	-0.37272
3.88583	-0.234166	-0.724113	-0.724113	0.932261	-1.77874	-0.0414782	4.83552	-1.77678	4.64922	0.844053	1.71405	1.12468	1.81668	0.638394	1.22839	0.829517	1.71152	1.14677	1.66177	0.29708	-0.37442
3.85883	-0.243166	-0.724113	-0.724113	0.931261	-1.78974	-0.0564782	4.80752	-1.80078	4.64922	0.844053	1.71405	1.12368	1.77168	0.624394	1.22439	0.822517	1.71152	1.14077	1.64677	0.27908	-0.38002
3.81183	-0.261166	-0.724113	-0.724113	0.910261	-1.79274	-0.0644782	4.71652	-1.80378	4.63922	0.834053	1.71405	1.12368	1.74668	0.623394	1.21139	0.803517	1.67852	1.12877	1.64477	0.22708	-0.38312
3.80583	-0.265166	-0.724113	-0.724113	0.908261	-1.79774	-0.0854782	4.70852	-1.80578	4.63922	0.834053	1.70405	1.11968	1.74568	0.588394	1.20739	0.798517	1.67652	1.09977	1.63077	0.22708	-0.38672
3.79583	-0.269166	-0.724113	-0.724113	0.907261	-1.82174	-0.146478	4.70652	-1.81678	4.60922	0.834053	1.67405	1.11568	1.74468	0.578394	1.20439	0.785517	1.66152	1.08277	1.62477	0.22608	-0.38992
3.77683	-0.276166	-0.724113	-0.724113	0.893261	-1.82374	-0.149478	4.65152	-1.83478	4.58922	0.824053	1.66405	1.11368	1.74268	0.565394	1.20139	0.783517	1.65652	1.07677	1.62477	0.22208	-0.39172
3.74883	-0.284166	-0.724113	-0.724113	0.850261	-1.83174	-0.165478	4.64652	-1.86878	4.58922	0.824053	1.64405	1.10568	1.73268	0.546394	1.20139	0.780517	1.65052	1.03677	1.60377	0.21508	-0.39602
3.74583	-0.287166	-0.724113	-0.724113	0.850261	-1.83174	-0.182478	4.63052	-1.92878	4.57922	0.824053	1.64405	1.09568	1.72568	0.540394	1.18739	0.773517	1.64052	1.03277	1.59977	0.20508	-0.43242
3.73083	-0.299166	-0.724113	-0.724113	0.829261	-1.84374	-0.186478	4.61552	-1.94378	4.56922	0.814053	1.59405	1.09068	1.70768	0.531394	1.17839	0.771517	1.59052	1.02777	1.58577	0.19208	-0.43742
3.72983	-0.299166	-0.724113	-0.724113	0.781261	-1.84674	-0.202478	4.50552	-1.98278	4.55922	0.794053	1.59405	1.08768	1.68768	0.508394	1.17739	0.763517	1.58052	1.02477	1.56077	0.18408	-0.44612
3.71183	-0.304166	-0.724113	-0.724113	0.779261	-1.85674	-0.230478	4.50352	-2.00578	4.55922	0.794053	1.59405	1.07768	1.67468	0.489394	1.17639	0.759517	1.57252	1.00577	1.54677	0.17808	-0.45562
3.70183	-0.324166	-0.724113	-0.724113	0.774261	-1.85674	-0.256478	4.48652	-2.01378	4.55922	0.784053	1.59405	1.04868	1.66368	0.484394	1.16939	0.754517	1.56152	0.974769	1.54577	0.17708	-0.46642
3.69883	-0.326166	-0.724113	-0.724113	0.765261	-1.86474	-0.266478	4.39052	-2.01878	4.54922	0.774053	1.58405	1.03168	1.66068	0.480394	1.16039	0.749517	1.54052	0.965769	1.51577	0.17708	-0.47532
3.67483	-0.332166	-0.724113	-0.724113	0.735261	-1.86474	-0.268478	4.34852	-2.06978	4.52922	0.764053	1.57405	1.01768	1.65668	0.473394	1.15739	0.747517	1.53252	0.963769	1.50677	0.17408	-0.49812
3.64983	-0.336166	-0.724113	-0.724113	0.682261	-1.87474	-0.306478	4.25552	-2.11478	4.52922	0.754053	1.57405	1.01068	1.65568	0.465394	1.15139	0.737517	1.51852	0.950769	1.49077	0.16708	-0.57422
3.64483	-0.348166	-0.724113	-0.724113	0.665261	-1.88574	-0.330478	4.21652	-2.13178	4.51922	0.744053	1.57405	1.00268	1.64568	0.460394	1.14639	0.736517	1.49952	0.949769	1.47977	0.16308	-0.99992
3.62183	-0.370166	-0.724113	-0.724113	0.658261	-1.88674	-0.379478	4.18252	-2.14478	4.48922	0.744053	1.57405	0.996678	1.64568	0.455394	1.14039	0.730517	1.47052	0.936769	1.46577	0.16308	-0.99992
3.60283	-0.370166	-0.724113	-0.724113	0.632261	-1.89074	-0.396478	4.15152	-2.17578	4.48922	0.734053	1.57405	0.992678	1.63468	0.455394	1.13139	0.724517	1.46852	0.934769	1.46477	0.14608	-0.99992
3.56583	-0.376166	-0.724113	-0.724113	0.631261	-1.89074	-0.405478	4.14452	-2.20178	4.47922	0.724053	1.55405	0.990678	1.60768	0.453394	1.12639	0.717517	1.46352	0.903769	1.46077	0.14508	-0.99992
3.55383	-0.380166	-0.724113	-0.724113	0.617261	-1.89274	-0.409478	4.14152	-2.22878	4.45922	0.714053	1.55405	0.978678	1.60468	0.445394	1.12539	0.715517	1.46152	0.893769	1.45477	0.13208	-0.99992
3.53683	-0.380166	-0.724113	-0.724113	0.616261	-1.90374	-0.570478	4.10152	-2.26678	4.41922	0.704053	1.55405	0.969678	1.58868	0.441394	1.12239	0.693517	1.45052	0.890769	1.45177	0.13208	-0.99992
3.48283	-0.381166	-0.724113	-0.724113	0.600261	-1.90774	-0.577478	4.08552	-2.27378	4.41922	0.694053	1.54405	0.959678	1.57968	0.437394	1.11039	0.688517	1.44652	0.872769	1.44377	0.11808	-0.99992
3.47883	-0.390166	-0.724113	-0.724113	0.588261	-1.91674	-0.593478	4.07352	-2.28878	4.41922	0.684053	1.53405	0.942678	1.56568	0.435394	1.10839	0.688517	1.43752	0.851769	1.43777	0.11108	-0.99992
3.45683	-0.395166	-0.724113	-0.724113	0.572261	-1.95074	-0.603478	3.99552	-2.30278	4.41922	0.684053	1.52405	0.942678	1.54968	0.432394	1.09739	0.671517	1.42752	0.848769	1.43777	0.10908	-0.99992
3.44583	-0.401166	-0.724113	-0.724113	0.571261	-1.96074	-0.619478	3.99152	-2.31778	4.41922	0.664053	1.52405	0.938678	1.52468	0.430394	1.09539	0.650517	1.40752	0.842769	1.41377	0.0880804	-0.99992
3.42683	-0.407166	-0.724113	-0.724113	0.556261	-1.99674	-0.622478	3.97852	-2.34078	4.41922	0.664053	1.52405	0.936678	1.51368	0.429394	1.08539	0.647517	1.40652	0.839769	1.40577	0.0870804	-0.99992
3.42483	-0.413166	-0.724113	-0.724113	0.533261	-2.01274	-0.642478	3.97552	-2.37078	4.40922	0.664053	1.51405	0.935678	1.51168	0.423394	1.08339	0.638517	1.39152	0.838769	1.39877	0.0840804	-0.99992
3.41683	-0.413166	-0.724113	-0.724113	0.478261	-2.03474	-0.683478	3.97452	-2.37078	4.40922	0.654053	1.51405	0.932678	1.49768	0.423394	1.07639	0.632517	1.39152	0.832769	1.36577	0.0760804	-0.99992
3.41283	-0.427166	-0.724113	-0.724113	0.462261	-2.05374	-0.687478	3.94152	-2.40478	4.39922	0.654053	1.50405	0.927678	1.49268	0.421394	1.07439	0.631517	1.38552	0.823769	1.36477	0.0680804	-0.99992
3.40883	-0.428166	-0.724113	-0.724113	0.461261	-2.05704	-0.694478	3.93952	-2.40778	4.39922	0.654053	1.49405	0.913678	1.49168	0.421394	1.06939	0.631517	1.37652	0.809769	1.36077	0.0660804	-0.99992
3.39883	-0.436166	-0.724113	-0.724113	0.455261	-2.06714	-0.736478	3.90352	-2.42078	4.38922	0.644053	1.49405	0.912678	1.40668	0.413394	1.05139	0.629517	1.37352	0.801769	1.33777	0.0620804	-0.99992
3.39883	-0.439166	-0.724113	-0.724113	0.455261	-2.08134	-0.742478	3.85952	-2.42178	4.36922	0.644053	1.48405	0.899678	1.39968	0.405394	1.04639	0.614517	1.37252	0.797769	1.32677	0.0510804	-0.99992
3.39583	-0.448166	-0.724113	-0.724113	0.433261	-2.08154	-0.769478	3.82652	-2.42878	4.36922	0.644053	1.48405	0.894678	1.39868	0.395394	1.03039	0.613517	1.34552	0.787769	1.32677	0.0290804	-0.99992
3.39383	-0.449166	-0.724113	-0.724113	0.420261	-2.08204	-0.795478	3.82052	-2.43878	4.33922	0.634053	1.46405	0.887678	1.39368	0.381394	1.02939	0.589517	1.33852	0.741769	1.32477	-0.0013196	-0.99992
3.39283	-0.455166	-0.724113	-0.724113	0.417261	-2.09094	-0.821478	3.80852	-2.46078	4.31922	0.624053	1.46405	0.884678	1.37868	0.378394	1.02339	0.587517	1.33452	0.727769	1.32377	-0.0155196	-0.99992
3.39083	-0.456166	-0.724113	-0.724113	0.386261	-2.10694	-0.830478	3.76552	-2.48978	4.30922	0.624053	1.45405	0.880678	1.37168	0.376394	1.02139	0.582517	1.33252	0.727769	1.32177	-0.0176196	-0.99992
3.38483	-0.460166	-0.724113	-0.724113	0.381261	-2.10704	-0.833478	3.75552	-2.49678	4.29922	0.624053	1.45405	0.879678	1.35668	0.374394	1.00439	0.554517	1.32752	0.721769	1.31677	-0.0293196	-0.99992
3.37083	-0.482166	-0.724113	-0.724113	0.371261	-2.10884	-0.836478	3.63852	-2.56378	4.27922	0.614053	1.43405	0.871678	1.34468	0.363394	1.00439	0.545517	1.32452	0.698769	1.30677	-0.12752	-0.99992
3.36083	-0.484166	-0.724113	-0.724113	0.370261	-2.10974	-0.858478	3.60552	-2.56378	4.26922	0.604053	1.43405	0.864678	1.33768	0.350394	1.00039	0.542517	1.32152	0.698769	1.29677	-0.12952	-0.99992
3.34983	-0.508166	-0.724113	-0.724113	0.326261	-2.11604	-0.864478	3.57652	-2.56878	4.26922	0.604053	1.40405	0.854678	1.33568	0.349394	0.995394	0.540517	1.31452	0.684769	1.29177	-0.17262	-0.99992
3.34883	-0.509166	-0.724113	-0.724113	0.311261	-2.13514	-0.864478	3.43252	-2.56978	4.25922	0.594053	1.39405	0.853678	1.29068	0.344394	0.990394	0.530517	1.30452	0.679769	1.28977	-0.99992	-0.99992
3.33883	-0.514166	-0.724113	-0.724113	0.286261	-2.14294	-0.868478	3.40152	-2.58878	4.25922	0.594053	1.39405	0.849678	1.27068	0.340394	0.986394	0.524517	1.29452	0.672769	1.28977	-0.99992	-0.99992
3.32183	-0.523166	-0.724113	-0.724113	0.278261	-2.14634	-0.873478	3.38652	-2.60778	4.24922	0.584053	1.38405	0.838678	1.25568	0.338394	0.981394	0.523517	1.29352	0.669769	1.28477	-0.99992	-0.99992
3.32083	-0.526166	-0.724113	-0.724113	0.272261	-2.17714	-0.915478	3.36152	-2.60878	4.24922	0.554053	1.38405	0.834678	1.24868	0.337394	0.963394	0.515517	1.28252	0.662769	1.27777	-0.99992	-0.99992
3.29583	-0.532166	-0.724113	-0.724113	0.271261	-2.17824	-0.916478	3.32952	-2.63678	4.23922	0.544053	1.37405	0.833678	1.23068	0.329394	0.957394	0.515517	1.27652	0.657769	1.26077	-0.99992	-0.99992
3.29583	-0.539166	-0.724113	-0.724113	0.270261	-2.18084	-0.920478	3.28752	-2.64578	4.23922	0.544053	1.37405	0.824678	1.22968	0.328394	0.956394	0.511517	1.27452	0.645769	1.24677	-0.99992	-0.99992
3.29383	-0.547166	-0.724113	-0.724113	0.264261	-2.18584	-0.927478	3.16052	-2.64878	4.19922	0.534053	1.33405	0.823678	1.21068	0.325394	0.950394	0.497517	1.26452	0.639769	1.22477	-0.99992	-0.99992
3.29383	-0.561166	-0.724113	-0.724113	0.263261	-2.18694	-0.933478	3.07852	-2.68878	4.19922	0.534053	1.33405	0.818678	1.20668	0.303394	0.943394	0.485517	1.21752	0.638769	1.20577	-0.99992	-0.99992
3.28183	-0.629766	-0.724113	-0.724113	0.254261	-2.20544	-0.949478	3.06552	-2.70078	4.15922	0.534053	1.33405	0.817678	1.19768	0.301394	0.938394	0.484517	1.18552	0.632769	1.20177	-0.99992	-0.99992
3.27583	-0.629966	-0.724113	-0.724113	0.251261	-2.20984	-0.953478	3.01752	-2.70178	4.14922	0.534053	1.33405	0.812678	1.19468	0.291394	0.914394	0.480517	1.16852	0.632769	1.18377	-0.99992	-0.99992
3.27483	-0.637466	-0.724113	-0.724113	0.249261	-2.21644	-0.958478	3.00852	-2.70778	4.14922	0.524053	1.33405	0.809678	1.18868	0.287394	0.913394	0.474517	1.16352	0.626769	1.18177	-0.99992	-0.99992
3.26883	-0.646866	-0.724113	-0.724113	0.234261	-2.23054	-0.970478	2.98852	-2.70878	4.13922	0.524053	1.32405	0.807678	1.16568	0.282394	0.913394	0.473517	1.14452	0.603769	1.15877	-0.99992	-0.99992
3.26883	-0.649066	-0.724113	-0.724113	0.232261	-2.23544	-0.994478	2.98152	-2.71578	4.13922	0.524053	1.32405	0.801678	1.16368	0.270394	0.912394	0.471517	1.14352	0.602769	1.15477	-0.99992	-0.99992
3.24383	-0.652066	-0.724113	-0.724113	0.222261	-2.24254	-1.00848	2.96552	-2.71778	4.12922	0.514053	1.32405	0.796678	1.15768	0.269394	0.911394	0.465517	1.14252	0.584769	1.12377	-0.99992	-0.99992
3.23183	-0.657266	-0.724113	-0.724113	0.213261	-2.24724	-1.02848	2.90852	-2.72078	4.11922	0.514053	1.31405	0.776678	1.15768	0.267394	0.905394	0.455517	1.14152	0.558769	1.09777	-0.99992	-0.99992
3.22383	-0.665766	-0.724113	-0.724113	0.209261	-2.24894	-1.03348	2.89452	-2.73178	4.09922	0.514053	1.31405	0.772678	1.14668	0.265394	0.889394	0.453517	1.14052	0.558769	1.08677	-0.99992	-0.99992
3.22283	-0.691366	-0.724113	-0.724113	0.207261	-2.27024	-1.04948	2.88752	-2.73278	4.07922	0.514053	1.31405	0.770678	1.11668	0.260394	0.884394	0.449517	1.13152	0.555769	1.07577	-0.99992	-0.99992
3.21383	-0.701766	-0.724113	-0.724113	0.193261	-2.27104	-1.09048	2.81052	-2.73478	4.06922	0.504053	1.30405	0.754678	1.10968	0.258394	0.883394	0.432517	1.12952	0.547769	1.07477	-0.99992	-0.99992
3.21283	-0.711066	-0.724113	-0.724113	0.188261	-2.27774	-1.09648	2.80852	-2.74078	4.04922	0.504053	1.30405	0.742678	1.10068	0.249394	0.874394	0.428517	1.12752	0.529769	1.06877	-0.99992	-0.99992
3.20183	-0.711066	-0.724113	-0.724113	0.186261	-2.27984	-1.14348	2.79452	-2.74878	4.02922	0.504053	1.29405	0.742678	1.09768	0.248394	0.851394	0.422517	1.12552	0.517769	1.06577	-0.99992	-0.99992
3.19783	-0.712066	-0.724113	-0.724113	0.173261	-2.28214	-1.15648	2.76052	-2.75778	4.02922	0.484053	1.28405	0.729678	1.07568	0.247394	0.842394	0.418517	1.11452	0.516769	1.06177	-0.99992	-0.99992
3.18983	-0.712566	-0.724113	-0.724113	0.156261	-2.28404	-1.15648	2.70252	-2.76878	4.01922	0.484053	1.27405	0.728678	1.06768	0.243394	0.796394	0.416517	1.10852	0.514769	1.02377	-0.99992	-0.99992
3.15883	-0.716366	-0.724113	-0.724113	0.151261	-2.28684	-1.20448	2.66052	-2.78878	4.00922	0.464053	1.27405	0.718678	1.06168	0.236394	0.782394	0.413517	1.10052	0.512769	1.01177	-0.99992	-0.99992
3.14383	-0.726666	-0.724113	-0.724113	0.139261	-2.28754	-1.24248	2.65352	-2.81478	3.96922	0.464053	1.27405	0.714678	1.05668	0.233394	0.775394	0.406517	1.09752	0.488769	1.01177	-0.99992	-0.99992
3.12083	-0.730766	-0.724113	-0.724113	0.119261	-2.29864	-1.24748	2.65152	-2.81578	3.95922	0.464053	1.27405	0.710678	1.05368	0.231394	0.764394	0.405517	1.09352	0.487769	1.00177	-0.99992	-0.99992
3.11683	-0.734266	-0.724113	-0.724113	0.0892606	-2.30164	-1.32048	2.64952	-2.82578	3.95922	0.454053	1.26405	0.706678	1.04368	0.231394	0.763394	0.405517	1.08652	0.484769	1.00077	-0.99992	-0.99992
3.11383	-0.758266	-0.724113	-0.724113	0.0842606	-2.30574	-1.32648	2.57252	-2.83378	3.94922	0.454053	1.25405	0.699678	1.04368	0.230394	0.762394	0.404517	1.08552	0.483769	0.996769	-0.99992	-0.99992
3.09683	-0.777666	-0.724113	-0.724113	0.0762606	-2.30924	-1.33048	2.56852	-2.84278	3.91922	0.444053	1.23405	0.683678	1.03268	0.228394	0.757394	0.400517	1.06952	0.470769	0.996769	-0.99992	-0.99992
3.08383	-0.778766	-0.724113	-0.724113	0.0622606	-2.32074	-1.33548	2.55852	-2.84678	3.91922	0.444053	1.23405	0.670678	1.02468	0.225394	0.754394	0.388517	1.05952	0.468769	0.970769	-0.99992	-0.99992
3.07983	-0.790966	-0.724113	-0.724113	0.0622606	-2.32144	-1.35548	2.53752	-2.87578	3.90922	0.434053	1.22405	0.656678	0.973678	0.218394	0.742394	0.385517	1.01252	0.468769	0.970769	-0.99992	-0.99992
3.06883	-0.799166	-0.724113	-0.724113	0.0532606	-2.32144	-1.36348	2.53352	-2.87778	3.90922	0.434053	1.21405	0.648678	0.966678	0.212394	0.739394	0.379517	1.00152	0.461769	0.954769	-0.99992	-0.99992
3.06783	-0.801666	-0.724113	-0.724113	0.0502606	-2.32304	-1.36948	2.46052	-2.87978	3.89922	0.434053	1.21405	0.647678	0.960678	0.210394	0.738394	0.365517	1.00052	0.458769	0.953769	-0.99992	-0.99992
3.03683	-0.802766	-0.724113	-0.724113	0.0462606	-2.32714	-1.37948	2.44952	-2.89278	3.89922	0.424053	1.20405	0.641678	0.945678	0.200394	0.732394	0.365517	0.993517	0.435769	0.944769	-0.99992	-0.99992
3.02583	-0.804666	-0.724113	-0.724113	0.0432606	-2.32914	-1.38148	2.42052	-2.97078	3.88922	0.424053	1.20405	0.637678	0.934678	0.194394	0.721394	0.363517	0.992517	0.434769	0.943769	-0.99992	-0.99992
3.01383	-0.806666	-0.724113	-0.724113	0.0332606	-2.33154	-1.38248	2.41052	-2.97178	3.88922	0.414053	1.17405	0.637678	0.927678	0.187394	0.717394	0.356517	0.991517	0.432769	0.939769	-0.99992	-0.99992
3.00783	-0.806666	-0.724113	-0.724113	0.0272606	-2.34544	-1.38748	2.39152	-2.98078	3.86922	0.414053	1.17405	0.624678	0.925678	0.181394	0.704394	0.355517	0.984517	0.431769	0.933769	-0.99992	-0.99992
2.99983	-0.807566	-0.724113	-0.724113	0.0252606	-2.35044	-1.38948	2.38952	-2.98078	3.84922	0.414053	1.16405	0.620678	0.916678	0.180394	0.695394	0.348517	0.982517	0.426769	0.931769	-0.99992	-0.99992
2.98983	-0.808366	-0.724113	-0.724113	0.0082606	-2.35654	-1.39048	2.36852	-2.98178	3.83922	0.404053	1.15405	0.618678	0.893678	0.156394	0.693394	0.344517	0.981517	0.421769	0.926769	-0.99992	-0.99992
2.98883	-0.811266	-0.724113	-0.724113	-0.0157394	-2.35824	-1.39848	2.31252	-2.98678	3.82922	0.404053	1.15405	0.617678	0.890678	0.153394	0.691394	0.340517	0.977517	0.391769	0.916769	-0.99992	-0.99992
2.98283	-0.814566	-0.724113	-0.724113	-0.0197394	-2.36394	-1.42348	2.29552	-2.98778	3.81922	0.384053	1.14405	0.608678	0.889678	0.146394	0.688394	0.339517	0.947517	0.381769	0.913769	-0.99992	-0.99992
2.97983	-0.817366	-0.724113	-0.724113	-0.0287394	-2.37334	-1.43648	2.28652	-2.99878	3.81922	0.384053	1.13405	0.607678	0.875678	0.145394	0.688394	0.330517	0.945517	0.367769	0.910769	-0.99992	-0.99992
2.96883	-0.818666	-0.724113	-0.724113	-0.0357394	-2.38604	-1.44448	2.23752	-3.00678	3.79922	0.384053	1.12405	0.605678	0.858678	0.142394	0.686394	0.328517	0.944517	0.363769	0.906769	-0.99992	-0.99992
2.96283	-0.820666	-0.724113	-0.724113	-0.0467394	-2.38684	-1.45948	2.22452	-3.03978	3.79922	0.384053	1.12405	0.604678	0.832678	0.141394	0.682394	0.327517	0.931517	0.362769	0.886769	-0.99992	-0.99992
2.95183	-0.823866	-0.724113	-0.724113	-0.0817394	-2.39394	-1.48048	2.19552	-3.04678	3.78922	0.374053	1.12405	0.595678	0.827678	0.138394	0.668394	0.324517	0.923517	0.358769	0.883769	-0.99992	-0.99992
2.93283	-0.830566	-0.724113	-0.724113	-0.0857394	-2.40004	-1.48148	2.16652	-3.04678	3.78922	0.364053	1.12405	0.594678	0.811678	0.137394	0.666394	0.319517	0.915517	0.353769	0.868769	-0.99992	-0.99992
2.93283	-0.832466	-0.724113	-0.724113	-0.0907394	-2.40504	-1.48148	2.14452	-3.04878	3.76922	0.354053	1.10405	0.587678	0.795678	0.123394	0.654394	0.313517	0.911517	0.352769	0.847769	-0.99992	-0.99992
2.92883	-0.833366	-0.724113	-0.724113	-0.0907394	-2.40584	-1.48248	2.13052	-3.05378	3.76522	0.354053	1.10405	0.587678	0.790678	0.108394	0.653394	0.308517	0.892517	0.349769	0.846769	-0.99992	-0.99992
2.92383	-0.835666	-0.724113	-0.724113	-0.0967394	-2.40894	-1.48748	2.12752	-3.06978	3.73422	0.354053	1.09405	0.577678	0.785678	0.100394	0.653394	0.308517	0.888517	0.337769	0.843769	-0.99992	-0.99992
2.92183	-0.842066	-0.724113	-0.724113	-0.103739	-2.42184	-1.48948	2.11152	-3.07078	3.72622	0.354053	1.09405	0.572678	0.760678	0.0983941	0.652394	0.305517	0.888517	0.314769	0.816769	-0.99992	-0.99992
2.89683	-0.850066	-0.724113	-0.724113	-0.103739	-2.43384	-1.49148	2.06552	-3.10078	3.71822	0.344053	1.08405	0.570678	0.757678	0.0973941	0.649394	0.301517	0.884517	0.306769	0.797769	-0.99992	-0.99992
2.89583	-0.862866	-0.724113	-0.724113	-0.105739	-2.43434	-1.49648	2.00952	-3.10578	3.70622	0.344053	1.08405	0.570678	0.756678	0.0973941	0.636394	0.299517	0.850517	0.296769	0.775769	-0.99992	-0.99992
2.87483	-0.862966	-0.724113	-0.724113	-0.123739	-2.44844	-1.50348	1.99552	-3.11078	3.69422	0.334053	1.07405	0.556678	0.747678	0.0923941	0.624394	0.290517	0.844517	0.292769	0.757769	-0.99992	-0.99992
2.86983	-0.864066	-0.724113	-0.724113	-0.125739	-2.45444	-1.51048	1.98552	-3.11278	3.68322	0.324053	1.07405	0.547678	0.743678	0.0923941	0.624394	0.288517	0.836517	0.286769	0.743769	-0.99992	-0.99992
2.85583	-0.867666	-0.724113	-0.724113	-0.125739	-2.45824	-1.52148	1.98252	-3.12278	3.64722	0.324053	1.06405	0.547678	0.743678	0.0913941	0.624394	0.283517	0.828517	0.281769	0.707769	-0.99992	-0.99992
2.85383	-0.877566	-0.724113	-0.724113	-0.136739	-2.46324	-1.52548	1.98152	-3.12378	3.61822	0.324053	1.06405	0.542678	0.733678	0.0913941	0.611394	0.281517	0.811517	0.279769	0.699769	-0.99992	-0.99992
2.84883	-0.890566	-0.724113	-0.724113	-0.162739	-2.47384	-1.54648	1.93152	-3.13778	3.61522	0.324053	1.05405	0.535678	0.729678	0.0893941	0.610394	0.280517	0.810517	0.274769	0.699769	-0.99992	-0.99992
2.84683	-0.895166	-0.724113	-0.724113	-0.176739	-2.48334	-1.54748	1.90552	-3.15078	3.60522	0.324053	1.04405	0.522678	0.728678	0.0863941	0.603394	0.270517	0.762517	0.261769	0.697769	-0.99992	-0.99992
2.82883	-0.897566	-0.724113	-0.724113	-0.183739	-2.48494	-1.57548	1.87852	-3.16178	3.58122	0.314053	1.03405	0.500678	0.722678	0.0843941	0.602394	0.267517	0.760517	0.255769	0.696769	-0.99992	-0.99992
2.82583	-0.906666	-0.724113	-0.724113	-0.205739	-2.49224	-1.57748	1.83952	-3.17278	3.56222	0.304053	1.02405	0.499678	0.720678	0.0833941	0.601394	0.260517	0.759517	0.252769	0.685769	-0.99992	-0.99992
2.82583	-0.912366	-0.724113	-0.724113	-0.220739	-2.50354	-1.59548	1.82052	-3.18278	3.55922	0.294053	1.02405	0.490678	0.718678	0.0773941	0.601394	0.254517	0.756517	0.216769	0.669769	-0.99992	-0.99992
2.80883	-0.928566	-0.724113	-0.724113	-0.231739	-2.53104	-1.61048	1.77952	-3.18878	3.54922	0.294053	1.02405	0.486678	0.715678	0.0723941	0.601394	0.250517	0.755517	0.203769	0.667769	-0.99992	-0.99992
2.80583	-0.942366	-0.724113	-0.724113	-0.232739	-3.02574	-1.62748	1.77752	-3.19678	3.54722	0.294053	1.02405	0.485678	0.711678	0.0713941	0.589394	0.246517	0.747517	0.185769	0.613769	-0.99992	-0.99992
2.80283	-0.953466	-0.724113	-0.724113	-0.258739	-3.02574	-1.62948	1.76152	-3.21478	3.53622	0.284053	1.01405	0.483678	0.700678	0.0703941	0.584394	0.244517	0.737517	0.163769	0.591769	-0.99992	-0.99992
2.80183	-0.970266	-0.724113	-0.724113	-0.263739	-3.02574	-1.63348	1.74152	-3.21878	3.53222	0.284053	1.01405	0.479678	0.680678	0.0693941	0.568394	0.241517	0.730517	0.163769	0.589769	-0.99992	-0.99992
2.79783	-0.975166	-0.724113	-0.724113	-0.277739	-3.02574	-1.63348	1.73052	-3.21878	3.53122	0.284053	1.01405	0.478678	0.670678	0.0663941	0.566394	0.238517	0.720517	0.153769	0.571769	-0.99992	-0.99992
2.78083	-0.976166	-0.724113	-0.724113	-0.284739	-3.02574	-1.65248	1.72852	-3.21878	3.53022	0.284053	0.994053	0.471678	0.667678	0.0623941	0.554394	0.229517	0.716517	0.147769	0.566769	-0.99992	-0.99992
2.77583	-0.995166	-0.724113	-0.724113	-0.292739	-3.02574	-1.65248	1.71752	-3.24478	3.50822	0.284053	0.994053	0.469678	0.651678	0.0613941	0.550394	0.222517	0.700517	0.123769	0.561769	-0.99992	-0.99992
2.77483	-1.00287	-0.724113	-0.724113	-0.304739	-3.02574	-1.67148	1.66652	-3.25278	3.50622	0.274053	0.984053	0.458678	0.641678	0.0553941	0.546394	0.214517	0.699517	0.105769	0.560769	-0.99992	-0.99992
2.77483	-1.02607	-0.724113	-0.724113	-0.304739	-3.02574	-1.70648	1.66652	-3.26178	3.49222	0.274053	0.974053	0.453678	0.633678	0.0483941	0.537394	0.213517	0.695517	0.100769	0.551769	-0.99992	-0.99992
2.77183	-1.02987	-0.724113	-0.724113	-0.309739	-3.02574	-1.71448	1.63852	-3.26178	3.47922	0.264053	0.974053	0.450678	0.630678	0.0453941	0.525394	0.208517	0.680517	0.0757687	0.534769	-0.99992	-0.99992
2.76883	-1.04287	-0.724113	-0.724113	-0.310739	-3.02574	-1.71548	1.61852	-3.26478	3.47922	0.254053	0.954053	0.447678	0.615678	0.0413941	0.512394	0.208517	0.653517	0.0747687	0.520769	-0.99992	-0.99992
2.76583	-1.05197	-0.724113	-0.724113	-0.320739	-3.02574	-1.71648	1.56052	-3.30678	3.47322	0.254053	0.954053	0.443678	0.597678	0.0383941	0.508394	0.204517	0.640517	0.0597687	0.515769	-0.99992	-0.99992
2.75983	-1.12787	-0.724113	-0.724113	-0.326739	-3.02574	-1.73248	1.54952	-3.34078	3.46122	0.244053	0.944053	0.442678	0.577678	0.0383941	0.492394	0.199517	0.626517	0.0447687	0.515769	-0.99992	-0.99992
2.75483	-1.14847	-0.724113	-0.724113	-0.331739	-3.02574	-1.73448	1.48452	-3.34578	3.45622	0.244053	0.934053	0.439678	0.575678	0.0363941	0.488394	0.198517	0.625517	0.0367687	0.512769	-0.99992	-0.99992
2.73683	-1.57417	-0.724113	-0.724113	-0.332739	-3.02574	-1.77148	1.44752	-3.34778	3.44222	0.244053	0.934053	0.431678	0.573678	0.0353941	0.487394	0.198517	0.583517	0.0357687	0.511769	-0.99992	-0.99992
2.72783	-1.57417	-0.724113	-0.724113	-0.338739	-3.02574	-1.78148	1.41852	-3.35078	3.41022	0.244053	0.934053	0.429678	0.546678	0.0323941	0.486394	0.194517	0.534517	0.0257687	0.503769	-0.99992	-0.99992
2.72283	-1.57417	-0.724113	-0.724113	-0.342739	-3.02574	-1.78548	1.40852	-3.35678	3.41022	0.234053	0.924053	0.424678	0.526678	0.0263941	0.472394	0.194517	0.532517	0.0257687	0.488769	-0.99992	-0.99992
2.71783	-1.57417	-0.724113	-0.724113	-0.342739	-3.02574	-1.78748	1.39952	-3.35978	3.39022	0.234053	0.924053	0.422678	0.513678	0.0213941	0.467394	0.192517	0.532517	-0.0072313	0.473769	-0.99992	-0.99992
2.71183	-1.57417	-0.724113	-0.724113	-0.357739	-3.02574	-1.79448	1.33952	-3.35978	3.38622	0.234053	0.914053	0.420678	0.505678	0.0153941	0.460394	0.184517	0.492517	-0.0122313	0.470769	-0.99992	-0.99992
2.69383	-1.57417	-0.724113	-0.724113	-0.359739	-3.02574	-1.81448	1.33352	-3.36178	3.37222	0.224053	0.904053	0.415678	0.497678	0.0153941	0.417394	0.183517	0.480517	-0.0162313	0.449769	-0.99992	-0.99992
2.69083	-1.57417	-0.724113	-0.724113	-0.360739	-3.02574	-1.82648	1.24052	-3.36778	3.32322	0.224053	0.894053	0.392678	0.487678	0.0133941	0.409394	0.180517	0.478517	-0.0232313	0.436769	-0.99992	-0.99992
2.68783	-1.57417	-0.724113	-0.724113	-0.367739	-3.02574	-1.84548	1.23052	-3.37078	3.32022	0.214053	0.854053	0.384678	0.471678	0.0123941	0.397394	0.166517	0.420517	-0.0252313	0.434769	-0.99992	-0.99992
2.68183	-1.57417	-0.724113	-0.724113	-0.373739	-3.02574	-1.87248	1.17152	-3.37578	3.30322	0.204053	0.854053	0.379678	0.453678	-0.0026059	0.384394	0.164517	0.417517	-0.0332313	0.431769	-0.99992	-0.99992
2.68083	-1.57417	-0.724113	-0.724113	-0.378739	-3.02574	-1.87748	1.15752	-3.37578	3.28922	0.194053	0.844053	0.347678	0.441678	-0.0026059	0.383394	0.153517	0.413517	-0.0362313	0.396769	-0.99992	-0.99992
2.67683	-1.57417	-0.724113	-0.724113	-0.379739	-3.02574	-1.87848	1.14252	-3.38778	3.28822	0.194053	0.844053	0.339678	0.422678	-0.0126059	0.372394	0.150517	0.409517	-0.0442313	0.387769	-0.99992	-0.99992
2.67083	-1.57417	-0.724113	-0.724113	-0.391739	-3.02574	-1.88248	1.12152	-3.39778	3.28722	0.189053	0.824053	0.338678	0.402678	-0.0136059	0.370394	0.146517	0.389517	-0.0472313	0.384769	-0.99992	-0.99992
2.66183	-1.57417	-0.724113	-0.724113	-0.396739	-3.02574	-1.89348	1.07052	-3.40378	3.25022	0.187053	0.814053	0.332678	0.398678	-0.0236059	0.368394	0.143517	0.341517	-0.0492313	0.381769	-0.99992	-0.99992
2.66083	-1.57417	-0.724113	-0.724113	-0.418739	-3.02574	-1.90948	1.06152	-3.40478	3.22422	0.182053	0.814053	0.330678	0.378678	-0.0296059	0.359394	0.133517	0.323517	-0.0562313	0.381769	-0.99992	-0.99992
2.65983	-1.57417	-0.724113	-0.724113	-0.429739	-3.02574	-1.92348	1.04352	-3.40978	3.19522	0.169053	0.804053	0.328678	0.366678	-0.0396059	0.335394	0.119517	0.306517	-0.0692313	0.370769	-0.99992	-0.99992
2.65983	-1.57417	-0.724113	-0.724113	-0.430739	-3.02574	-1.92448	1.02852	-3.45778	3.18422	0.168053	0.784053	0.309678	0.329678	-0.0436059	0.322394	0.115517	0.303517	-0.0752313	0.361769	-0.99992	-0.99992
2.65383	-1.57417	-0.724113	-0.724113	-0.434739	-3.02574	-1.94548	1.02452	-3.46578	3.15222	0.165053	0.784053	0.306678	0.300678	-0.0486059	0.315394	0.114517	0.300517	-0.0882313	0.360769	-0.99992	-0.99992
2.63983	-1.57417	-0.724113	-0.724113	-0.439739	-3.02574	-1.95248	0.998522	-3.46878	3.12822	0.154053	0.774053	0.303678	0.267678	-0.0496059	0.313394	0.108517	0.297517	-0.104231	0.349769	-0.99992	-0.99992
2.63183	-1.57417	-0.724113	-0.724113	-0.447739	-3.02574	-1.95648	0.995522	-3.48378	3.12522	0.151053	0.764053	0.292678	0.256678	-0.0516059	0.306394	0.105517	0.289517	-0.124231	0.315769	-0.99992	-0.99992
2.62783	-1.57417	-0.724113	-0.724113	-0.448739	-3.02574	-1.95848	0.931522	-3.49578	3.11722	0.143053	0.754053	0.290678	0.245678	-0.0556059	0.302394	0.101517	0.276517	-0.125231	0.264769	-0.99992	-0.99992
2.60783	-1.57417	-0.724113	-0.724113	-0.453739	-3.02574	-1.97748	0.929522	-3.50678	3.08122	0.138053	0.744053	0.285678	0.234678	-0.0616059	0.293394	0.0975169	0.259517	-0.128231	0.253769	-0.99992	-0.99992
2.58683	-1.57417	-0.724113	-0.724113	-0.455739	-3.02574	-2.00448	0.924522	-3.52278	3.07522	0.132053	0.744053	0.284678	0.222678	-0.0666059	0.291394	0.0935169	0.217517	-0.129231	0.251769	-0.99992	-0.99992
2.58683	-1.57417	-0.724113	-0.724113	-0.474739	-3.02574	-2.02248	0.881522	-3.52678	3.06522	0.132053	0.744053	0.284678	0.221678	-0.0676059	0.291394	0.0925169	0.202517	-0.136231	0.250769	-0.99992	-0.99992
2.57983	-1.57417	-0.724113	-0.724113	-0.492739	-3.02574	-2.02748	0.837522	-3.52978	3.06022	0.117053	0.744053	0.248678	0.211678	-0.0756059	0.277394	0.0825169	0.198517	-0.136231	0.234769	-0.99992	-0.99992
2.56483	-1.57417	-0.724113	-0.724113	-0.497739	-3.02574	-2.04548	0.820522	-3.53878	2.99822	0.112053	0.744053	0.244678	0.208678	-0.0846059	0.264394	0.0765169	0.181517	-0.137231	0.228769	-0.99992	-0.99992
2.54583	-1.57417	-0.724113	-0.724113	-0.516739	-3.02574	-2.05048	0.769522	-3.55578	2.96322	0.111053	0.724053	0.244678	0.171678	-0.0936059	0.261394	0.0735169	0.156517	-0.163231	0.225769	-0.99992	-0.99992
2.54083	-1.57417	-0.724113	-0.724113	-0.519739	-3.02574	-2.05648	0.730522	-3.56378	2.94922	0.104053	0.714053	0.241678	0.159678	-0.0936059	0.249394	0.0675169	0.101517	-0.173231	0.218769	-0.99992	-0.99992
2.53583	-1.57417	-0.724113	-0.724113	-0.526739	-3.02574	-2.05848	0.707522	-3.57478	2.93722	0.100053	0.714053	0.239678	0.152678	-0.0956059	0.239394	0.0645169	0.0845169	-0.188231	0.189769	-0.99992	-0.99992
2.52683	-1.57417	-0.724113	-0.724113	-0.528739	-3.02574	-2.06848	0.691522	-3.59578	2.92822	0.0960526	0.684053	0.237678	0.151678	-0.0986059	0.236394	0.0585169	0.0745169	-0.188231	0.154769	-0.99992	-0.99992
2.52083	-1.57417	-0.724113	-0.724113	-0.535739	-3.02574	-2.07948	0.664522	-3.60978	2.92322	0.0930526	0.684053	0.235678	0.0646782	-0.101606	0.228394	0.0505169	0.0675169	-0.195231	0.144769	-0.99992	-0.99992
2.49283	-1.57417	-0.724113	-0.724113	-0.535739	-3.02574	-2.08148	0.619522	-3.61378	2.87322	0.0900526	0.664053	0.232678	0.0496782	-0.103606	0.210394	0.0415169	0.0605169	-0.215231	0.143769	-0.99992	-0.99992
2.47783	-1.57417	-0.724113	-0.724113	-0.552739	-3.02574	-2.08448	0.542522	-3.62078	2.84422	0.0730526	0.654053	0.229678	0.0276782	-0.107606	0.206394	0.0405169	0.0285169	-0.217231	0.142769	-0.99992	-0.99992
2.47283	-1.57417	-0.724113	-0.724113	-0.552739	-3.02574	-2.08648	0.527522	-3.63578	2.83622	0.0660526	0.644053	0.226678	0.0126782	-0.109606	0.204394	0.0405169	-0.0164831	-0.220231	0.120769	-0.99992	-0.99992
2.46383	-1.57417	-0.724113	-0.724113	-0.553739	-3.02574	-2.08748	0.440522	-3.63778	2.81122	0.0600526	0.644053	0.222678	-0.0173218	-0.109606	0.191394	0.0405169	-0.0204831	-0.221231	0.100769	-0.99992	-0.99992
2.46383	-1.57417	-0.724113	-0.724113	-0.566739	-3.02574	-2.09748	0.434522	-3.63878	2.80622	0.0540526	0.624053	0.214678	-0.0443218	-0.113606	0.190394	0.0305169	-0.0494831	-0.231231	0.0877687	-0.99992	-0.99992
2.45283	-1.57417	-0.724113	-0.724113	-0.570739	-3.02574	-2.11048	0.367522	-3.64578	2.76222	0.0450526	0.564053	0.212678	-0.0483218	-0.119606	0.167394	0.0175169	-0.0884831	-0.233231	0.0817687	-0.99992	-0.99992
2.45283	-1.57417	-0.724113	-0.724113	-0.575739	-3.02574	-2.11448	0.366522	-3.65478	2.75622	0.0370526	0.564053	0.210678	-0.0703218	-0.132606	0.155394	0.0165169	-0.0994831	-0.234231	0.0817687	-0.99992	-0.99992
2.43683	-1.57417	-0.724113	-0.724113	-0.575739	-3.02574	-2.11648	0.318522	-3.65778	2.74122	0.0300526	0.564053	0.210678	-0.0823218	-0.135606	0.128394	0.0145169	-0.120483	-0.235231	0.0687687	-0.99992	-0.99992
2.42683	-1.57417	-0.724113	-0.724113	-0.577739	-3.02574	-2.11748	0.316522	-3.65878	2.71622	0.0290526	0.564053	0.207678	-0.106322	-0.140606	0.0913941	0.0095169	-0.143483	-0.239231	0.0457687	-0.99992	-0.99992
2.42683	-1.57417	-0.724113	-0.724113	-0.583739	-3.02574	-2.12548	0.315522	-3.67478	2.71022	0.0250526	0.554053	0.206678	-0.114322	-0.144606	0.0783941	0.0035169	-0.170483	-0.240231	-0.0012313	-0.99992	-0.99992
2.41783	-1.57417	-0.724113	-0.724113	-0.606739	-3.02574	-2.14648	0.300522	-3.70378	2.70222	0.0180526	0.514053	0.193678	-0.115322	-0.147606	0.0723941	-0.0044831	-0.193483	-0.242231	-0.0092313	-0.99992	-0.99992
2.41683	-1.57417	-0.724113	-0.724113	-0.637739	-3.02574	-2.17648	0.288522	-3.72878	2.66622	0.0110526	0.504053	0.186678	-0.123322	-0.149606	0.0703941	-0.0084831	-0.206483	-0.251231	-0.0232313	-0.99992	-0.99992
2.39883	-1.57417	-0.724113	-0.724113	-0.639739	-3.02574	-2.18848	0.278522	-3.73978	2.65822	0.00805258	0.494053	0.183678	-0.160322	-0.151606	0.0693941	-0.0114831	-0.212483	-0.252231	-0.0452313	-0.99992	-0.99992
2.39583	-1.57417	-0.724113	-0.724113	-0.649739	-3.02574	-2.19148	0.253522	-3.74278	2.48922	-0.0049474	0.494053	0.183678	-0.165322	-0.151606	0.0503941	-0.0124831	-0.233483	-0.253231	-0.0512313	-0.99992	-0.99992
2.39583	-1.57417	-0.724113	-0.724113	-0.650739	-3.02574	-2.19548	0.247522	-3.75678	2.36222	-0.0109474	0.494053	0.180678	-0.180322	-0.155606	0.0133941	-0.0134831	-0.271483	-0.254231	-0.0662313	-0.99992	-0.99992
2.38783	-1.57417	-0.724113	-0.724113	-0.671739	-3.02574	-2.20748	0.213522	-3.77978	2.20122	-0.0139474	0.464053	0.176678	-0.236322	-0.165606	-0.0156059	-0.0134831	-0.273483	-0.257231	-0.106231	-0.99992	-0.99992
2.38683	-1.57417	-0.724113	-0.724113	-0.676739	-3.02574	-2.21948	0.199522	-3.79278	2.14622	-0.0149474	0.464053	0.160678	-0.304322	-0.168606	-0.0346059	-0.0224831	-0.300483	-0.261231	-0.160231	-0.99992	-0.99992
2.35983	-1.57417	-0.724113	-0.724113	-0.692739	-3.02574	-2.22648	0.0695218	-3.79678	2.12322	-0.0149474	0.464053	0.157678	-0.308322	-0.183606	-0.0366059	-0.0224831	-0.303483	-0.266231	-0.195231	-0.99992	-0.99992
2.34483	-1.57417	-0.724113	-0.724113	-0.694739	-3.02574	-2.23448	-0.0384782	-3.80078	2.09522	-0.0189474	0.424053	0.144678	-0.326322	-0.190606	-0.0616059	-0.0304831	-0.332483	-0.268231	-0.207231	-0.99992	-0.99992
2.33683	-1.57417	-0.724113	-0.724113	-0.703739	-3.02574	-2.23548	-0.0474782	-3.80778	2.06022	-0.0319474	0.414053	0.136678	-0.374322	-0.193606	-0.0896059	-0.0344831	-0.333483	-0.280231	-0.212231	-0.99992	-0.99992
2.32883	-1.57417	-0.724113	-0.724113	-0.718739	-3.02574	-2.25248	-0.0924782	-3.82078	2.01222	-0.0379474	0.414053	0.128678	-0.426322	-0.195606	-0.111606	-0.0414831	-0.371483	-0.300231	-0.221231	-0.99992	-0.99992
2.32183	-1.57417	-0.724113	-0.724113	-0.727739	-3.02574	-2.25848	-0.178478	-3.82478	2.00722	-0.0419474	0.404053	0.126678	-0.435322	-0.202606	-0.171606	-0.0504831	-0.378483	-0.315231	-0.243231	-0.99992	-0.99992
2.32083	-1.57417	-0.724113	-0.724113	-0.728739	-3.02574	-2.26248	-0.276478	-3.82578	1.95022	-0.0429474	0.404053	0.118678	-0.490322	-0.209606	-0.190606	-0.0684831	-0.389483	-0.318231	-0.253231	-0.99992	-0.99992
2.30383	-1.57417	-0.724113	-0.724113	-0.733739	-3.02574	-2.27248	-0.289478	-3.83278	1.94822	-0.0599474	0.404053	0.0996782	-0.499322	-0.212606	-0.241606	-0.0964831	-0.420483	-0.339231	-0.254231	-0.99992	-0.99992
2.29883	-1.57417	-0.724113	-0.724113	-0.733739	-3.02574	-2.28248	-0.290478	-3.83278	1.92722	-0.0659474	0.364053	0.0986782	-0.509322	-0.218606	-0.254606	-0.114483	-0.422483	-0.359231	-0.260231	-0.99992	-0.99992
2.27883	-1.57417	-0.724113	-0.724113	-0.746739	-3.02574	-2.32748	-0.333478	-3.85578	1.84722	-0.0679474	0.364053	0.0966782	-0.554322	-0.222606	-0.279606	-0.118483	-0.451483	-0.364231	-0.265231	-0.99992	-0.99992
2.24483	-1.57417	-0.724113	-0.724113	-0.751739	-3.02574	-2.33648	-0.334478	-3.86478	1.81822	-0.0779474	0.354053	0.0816782	-0.604322	-0.224606	-0.283606	-0.122483	-0.483483	-0.393231	-0.267231	-0.99992	-0.99992
2.23283	-1.57417	-0.724113	-0.724113	-0.758739	-3.02574	-2.34148	-0.405478	-3.87278	1.80222	-0.104947	0.344053	0.0616782	-0.612322	-0.225606	-0.284606	-0.135483	-0.488483	-0.430231	-0.272231	-0.99992	-0.99992
2.22783	-1.57417	-0.724113	-0.724113	-0.768739	-3.02574	-2.37248	-0.440478	-3.87478	1.77422	-0.106947	0.324053	0.0606782	-0.620322	-0.227606	-0.284606	-0.143483	-0.508483	-0.435231	-0.288231	-0.99992	-0.99992
2.21483	-1.57417	-0.724113	-0.724113	-0.787739	-3.02574	-2.39448	-0.554478	-3.87978	1.74722	-0.111947	0.324053	0.0436782	-0.647322	-0.230606	-0.289606	-0.156483	-0.536483	-0.450231	-0.315231	-0.99992	-0.99992
2.20983	-1.57417	-0.724113	-0.724113	-0.798739	-3.02574	-2.39948	-0.580478	-3.89378	1.58722	-0.114947	0.284053	0.0346782	-0.658322	-0.233606	-0.322606	-0.158483	-0.575483	-0.453231	-0.328231	-0.99992	-0.99992
2.20983	-1.57417	-0.724113	-0.724113	-0.800739	-3.02574	-2.40048	-0.622478	-3.91478	1.56322	-0.123947	0.284053	0.0196782	-0.763322	-0.233606	-0.335606	-0.160483	-0.608483	-0.460231	-0.367231	-0.99992	-0.99992
2.20283	-1.57417	-0.724113	-0.724113	-0.802739	-3.02574	-2.40848	-0.684478	-3.91878	1.41622	-0.123947	0.264053	-0.0153218	-0.786322	-0.233606	-0.348606	-0.162483	-0.632483	-0.471231	-0.390231	-0.99992	-0.99992
2.19383	-1.57417	-0.724113	-0.724113	-0.807739	-3.02574	-2.41848	-0.749478	-3.94078	1.38422	-0.129947	0.254053	-0.0163218	-0.791322	-0.237606	-0.352606	-0.174483	-0.635483	-0.474231	-0.390231	-0.99992	-0.99992
2.18783	-1.57417	-0.724113	-0.724113	-0.808739	-3.02574	-2.42848	-0.786478	-3.94378	1.38322	-0.132947	0.224053	-0.0163218	-0.805322	-0.240606	-0.388606	-0.180483	-0.649483	-0.487231	-0.516231	-0.99992	-0.99992
2.18483	-1.57417	-0.724113	-0.724113	-0.812739	-3.02574	-2.43548	-0.860478	-3.97278	1.37522	-0.134947	0.224053	-0.0223218	-0.838322	-0.240606	-0.412606	-0.192483	-0.653483	-0.489231	-0.548231	-0.99992	-0.99992
2.16383	-1.57417	-0.724113	-0.724113	-0.871739	-3.02574	-2.43848	-0.871478	-3.97878	1.10122	-0.135947	0.224053	-0.0253218	-0.949322	-0.264606	-0.422606	-0.192483	-0.694483	-0.504231	-0.561231	-0.99992	-0.99992
2.10883	-1.57417	-0.724113	-0.724113	-0.892739	-3.02574	-2.44148	-0.903478	-3.98278	1.09922	-0.137947	0.182053	-0.0393218	-1.07332	-0.288606	-0.432606	-0.197483	-0.728483	-0.514231	-0.602231	-0.99992	-0.99992
2.09783	-1.57417	-0.724113	-0.724113	-0.954739	-3.02574	-2.44348	-1.00348	-4.02178	1.06222	-0.137947	0.180053	-0.0583218	-1.14232	-0.289606	-0.432606	-0.197483	-0.749483	-0.551231	-0.613231	-0.99992	-0.99992
2.09283	-1.57417	-0.724113	-0.724113	-0.954739	-3.02574	-2.44548	-1.01248	-4.04178	1.02722	-0.137947	0.154053	-0.0613218	-1.14632	-0.291606	-0.462606	-0.204483	-0.750483	-0.566231	-0.824231	-0.99992	-0.99992
2.08983	-1.57417	-0.724113	-0.724113	-0.974739	-3.02574	-2.45748	-1.04948	-4.04478	0.964216	-0.145947	0.146053	-0.0653218	-1.22332	-0.292606	-0.468606	-0.210483	-0.762483	-0.587231	-0.830231	-0.99992	-0.99992
2.06183	-1.57417	-0.724113	-0.724113	-0.975739	-3.02574	-2.45848	-1.07648	-4.05178	0.811216	-0.149947	0.125053	-0.0673218	-1.30432	-0.295606	-0.532606	-0.215483	-0.783483	-0.604231	-0.876231	-0.99992	-0.99992
1.99783	-1.57417	-0.724113	-0.724113	-0.985739	-3.02574	-2.47948	-1.08448	-4.05578	0.752216	-0.150947	0.0810526	-0.0683218	-1.31532	-0.296606	-0.558606	-0.238483	-0.806483	-0.606231	-0.881231	-0.99992	-0.99992
1.98683	-1.57417	-0.724113	-0.724113	-1.05474	-3.02574	-2.50048	-1.14148	-4.06378	0.187216	-0.175947	0.0620526	-0.0683218	-1.39532	-0.297606	-0.577606	-0.252483	-0.842483	-0.615231	-0.882231	-0.99992	-0.99992
1.98483	-1.57417	-0.724113	-0.724113	-1.05674	-3.02574	-2.51848	-1.21048	-4.10078	0.132216	-0.189947	-0.124947	-0.0773218	-1.44032	-0.300606	-0.595606	-0.253483	-0.943483	-0.627231	-0.889231	-0.99992	-0.99992
1.97983	-1.57417	-0.724113	-0.724113	-1.06674	-3.02574	-2.51948	-1.24348	-4.13078	0.113216	-0.192947	-0.134947	-0.0953218	-1.47432	-0.312606	-0.684606	-0.259483	-1.05748	-0.627231	-1.01623	-0.99992	-0.99992
1.97383	-1.57417	-0.724113	-0.724113	-1.06974	-3.02574	-2.52648	-1.39848	-4.13378	0.0352159	-0.203947	-0.216947	-0.115322	-1.48832	-0.313606	-0.757606	-0.262483	-1.06948	-0.632231	-1.08223	-0.99992	-0.99992
1.97283	-1.57417	-0.724113	-0.724113	-1.08174	-3.02574	-2.54648	-1.40048	-4.14678	0.00721594	-0.211947	-0.232947	-0.152322	-1.61932	-0.320606	-0.767606	-0.266483	-1.22448	-0.641231	-1.09023	-0.99992	-0.99992
1.95283	-1.57417	-0.724113	-0.724113	-1.12274	-3.02574	-2.55048	-1.46548	-4.16778	-0.0607841	-0.239947	-0.308947	-0.156322	-1.62832	-0.330606	-0.811606	-0.272483	-1.23848	-0.655231	-1.09523	-0.99992	-0.99992
1.95283	-1.57417	-0.724113	-0.724113	-1.12474	-3.02574	-2.55748	-1.52848	-4.20978	-0.301784	-0.240947	-0.339947	-0.177322	-1.62832	-0.364606	-0.856606	-0.292483	-1.25548	-0.667231	-1.12023	-0.99992	-0.99992
1.93083	-1.57417	-0.724113	-0.724113	-1.15174	-3.02574	-2.55948	-1.60748	-4.25078	-0.339784	-0.245947	-0.359947	-0.186322	-1.73432	-0.376606	-1.02361	-0.297483	-1.36248	-0.669231	-1.28423	-0.99992	-0.99992
1.90683	-1.57417	-0.724113	-0.724113	-1.15974	-3.02574	-2.60648	-1.71648	-4.31678	-0.369784	-0.245947	-0.368947	-0.194322	-1.77132	-0.382606	-1.06461	-0.298483	-1.49048	-0.674231	-1.34623	-0.99992	-0.99992
1.87283	-1.57417	-0.724113	-0.724113	-1.16874	-3.02574	-2.60948	-1.77448	-4.33378	-0.475784	-0.246947	-0.390947	-0.197322	-1.87332	-0.388606	-1.10561	-0.299483	-1.62648	-0.675231	-1.35923	-0.99992	-0.99992
1.86583	-1.57417	-0.724113	-0.724113	-1.19174	-3.02574	-2.61748	-1.89748	-4.34278	-0.623784	-0.251947	-0.731947	-0.207322	-1.92232	-0.390606	-1.12361	-0.300483	-1.75648	-0.703231	-1.47223	-0.99992	-0.99992
1.84583	-1.57417	-0.724113	-0.724113	-1.22574	-3.02574	-2.62648	-2.06448	-4.36578	-0.951784	-0.254947	-0.734947	-0.227322	-2.01732	-0.400606	-1.14661	-0.311483	-1.80948	-0.707231	-1.51323	-0.99992	-0.99992
1.83083	-1.57417	-0.724113	-0.724113	-1.23874	-3.02574	-2.67448	-2.07248	-4.38578	-1.03378	-0.260947	-0.815947	-0.235322	-2.09732	-0.411606	-1.15861	-0.316483	-1.86148	-0.714231	-1.52823	-0.99992	-0.99992
1.82883	-1.57417	-0.724113	-0.724113	-1.25374	-3.02574	-2.68348	-2.19148	-4.39778	-1.45378	-0.262947	-0.937947	-0.239322	-2.11932	-0.412606	-1.39561	-0.328483	-1.89048	-0.721231	-1.56923	-0.99992	-0.99992
1.82883	-1.57417	-0.724113	-0.724113	-1.26774	-3.02574	-2.68948	-2.24348	-4.42678	-1.55978	-0.263947	-1.01195	-0.245322	-2.14332	-0.417606	-1.61361	-0.328483	-1.90748	-0.739231	-1.57923	-0.99992	-0.99992
1.78183	-1.57417	-0.724113	-0.724113	-1.27474	-3.02574	-2.70048	-2.33248	-4.42678	-1.94878	-0.266947	-1.01395	-0.246322	-2.26532	-0.420606	-1.63161	-0.331483	-2.02648	-0.774231	-1.76623	-0.99992	-0.99992
1.77883	-1.57417	-0.724113	-0.724113	-1.31174	-3.02574	-2.70448	-2.36648	-4.44278	-3.73378	-0.271947	-1.24195	-0.249322	-2.55232	-0.423606	-1.76461	-0.353483	-2.15848	-0.779231	-1.90323	-0.99992	-0.99992
1.75983	-1.57417	-0.724113	-0.724113	-1.32174	-3.02574	-2.76148	-2.40848	-4.47878	-3.93078	-0.275947	-1.57895	-0.255322	-2.67532	-0.436606	-1.88061	-0.365483	-2.33848	-0.783231	-2.16023	-0.99992	-0.99992
1.74783	-1.57417	-0.724113	-0.724113	-1.33174	-3.02574	-2.76448	-2.60548	-4.48178	-4.16978	-0.292947	-1.70195	-0.271322	-2.85432	-0.452606	-2.00661	-0.389483	-2.90648	-0.793231	-2.24923	-0.99992	-0.99992
1.72283	-1.57417	-0.724113	-0.724113	-1.33474	-3.02574	-2.76848	-2.68048	-4.50678	-4.92878	-0.295947	-2.96895	-0.306322	-4.21032	-0.464606	-2.02361	-0.395483	-3.80048	-0.796231	-2.46923	-0.99992	-0.99992
1.70183	5.73783	-0.724113	5.80289	-1.34874	5.09026	-2.78748	4.38352	-4.51478	5.20922	-0.298947	2.35405	-0.325322	3.91668	-0.491606	2.78539	-0.409483	3.24152	-0.799231	4.11477	-0.99992	1.40308
1.68983	4.92483	-0.724113	4.96489	-1.37374	2.77326	-2.81048	1.12252	-4.56178	3.97922	-0.308947	2.20405	-0.328322	2.46968	-0.516606	2.32239	-0.429483	2.27152	-0.806231	3.11777	-0.99992	1.17308
1.68583	4.52183	-0.724113	3.96189	-1.38874	1.55426	-2.81348	0.925522	-4.57078	3.91922	-0.309947	1.98405	-0.364322	2.37668	-0.520606	2.19139	-0.439483	2.11152	-0.824231	2.40877	-0.99992	0.34108
1.68283	3.53383	-0.724113	3.85489	-1.39374	0.777261	-2.82648	0.891522	-4.57578	3.77222	-0.310947	1.90405	-0.366322	2.37468	-0.522606	1.99839	-0.446483	1.71152	-0.841231	2.22277	-0.99992	0.26208
1.68083	3.05483	-0.724113	3.42389	-1.40074	0.517261	-2.84848	0.548522	-4.67578	3.21122	-0.315947	1.86405	-0.378322	2.34468	-0.524606	1.98739	-0.449483	1.62252	-0.845231	2.16777	-0.99992	0.16808
1.64983	2.62683	-0.724113	3.08989	-1.43574	0.373261	-2.85848	0.365522	-4.77678	3.09822	-0.321947	1.63405	-0.401322	2.06668	-0.524606	1.90039	-0.461483	1.61652	-0.848231	1.93377	-0.99992	-0.0912196
1.62883	2.58983	-0.724113	2.47989	-1.44474	0.333261	-2.87648	0.285522	-4.83578	3.06222	-0.339947	1.56405	-0.443322	2.02068	-0.532606	1.89239	-0.462483	1.47652	-0.869231	1.86777	-0.99992	-0.15292
1.61483	2.11283	-0.724113	1.20489	-1.46174	0.332261	-2.89948	0.144522	-4.86178	3.02722	-0.342947	1.55405	-0.456322	2.01068	-0.551606	1.86339	-0.470483	1.38552	-0.873231	1.85577	-0.99992	-0.18112
1.59083	1.63383	-0.724113	1.04489	-1.47574	0.271261	-2.90048	0.108522	-4.92278	3.01622	-0.348947	1.54405	-0.456322	1.92968	-0.556606	1.82639	-0.481483	1.33352	-0.892231	1.77377	-0.99992	-0.18332
1.57383	1.32883	-0.724113	0.787887	-1.47874	-0.0507394	-2.90748	-0.147478	-4.93478	2.97222	-0.352947	1.42405	-0.458322	1.83768	-0.570606	1.82639	-0.490483	1.28552	-0.897231	1.09077	-0.99992	-0.99992
1.57183	1.30183	-0.724113	0.729887	-1.50174	-0.116739	-2.90748	-0.460478	-4.98378	2.71722	-0.354947	1.40405	-0.477322	1.82868	-0.577606	1.70939	-0.512483	1.23452	-0.899231	1.06977	-0.99992	-0.99992
1.56883	1.09683	-0.724113	0.122887	-1.52874	-0.150739	-2.91248	-0.572478	-5.00378	2.22322	-0.365947	1.37405	-0.491322	1.81468	-0.585606	1.65439	-0.522483	1.23352	-0.912231	1.01877	-0.99992	-0.99992
1.54783	0.623834	-0.724113	0.0946868	-1.56174	-0.491739	-2.92648	-0.621478	-5.04678	2.17822	-0.379947	1.29405	-0.491322	1.72468	-0.587606	1.65139	-0.524483	1.13752	-0.948231	0.910769	-0.99992	-0.99992
1.54083	0.452834	-0.724113	-0.0248132	-1.58674	-0.596739	-2.95048	-0.644478	-5.05978	2.17122	-0.379947	1.18405	-0.508322	1.65168	-0.587606	1.56039	-0.528483	1.05252	-0.952231	0.755769	-0.99992	-0.99992
1.53283	0.262834	-0.724113	-0.724113	-1.64074	-0.609739	-3.00048	-0.652478	-5.08878	1.92622	-0.381947	1.18405	-0.522322	1.62168	-0.596606	1.50239	-0.528483	1.02652	-1.07923	0.754769	-0.99992	-0.99992
1.52583	0.153834	-0.724113	-0.724113	-1.68074	-0.712739	-3.10748	-0.653478	-5.10978	1.92122	-0.381947	1.09405	-0.542322	1.57868	-0.612606	1.48339	-0.584483	0.930517	-1.08923	0.737769	-0.99992	-0.99992
1.49783	0.144834	-0.724113	-0.724113	-1.70174	-0.807739	-3.14248	-0.698478	-5.13578	1.86522	-0.386947	1.05405	-0.550322	1.46668	-0.638606	1.48339	-0.590483	0.726517	-1.10023	0.686769	-0.99992	-0.99992
1.47583	0.140834	-0.724113	-0.724113	-1.76174	-0.856739	-3.23348	-0.700478	-5.14078	1.78422	-0.402947	0.964053	-0.552322	1.45668	-0.645606	1.48039	-0.590483	0.667517	-1.11823	0.632769	-0.99992	-0.99992
1.43583	-0.156166	-0.724113	-0.724113	-1.84274	-0.965739	-3.23548	-0.746478	-5.16078	1.74922	-0.450947	0.964053	-0.560322	1.22868	-0.659606	1.46439	-0.593483	0.563517	-1.18023	0.426769	-0.99992	-0.99992
1.41283	-0.175166	-0.724113	-0.724113	-1.84474	-1.00174	-3.25648	-0.847478	-5.17978	1.64722	-0.474947	0.914053	-0.571322	1.19568	-0.674606	1.41139	-0.595483	0.550517	-1.18923	0.342769	-0.99992	-0.99992
1.37783	-0.235166	-0.724113	-0.724113	-1.85174	-1.17874	-3.31348	-1.16048	-5.18978	1.53722	-0.487947	0.844053	-0.580322	0.702678	-0.716606	1.39139	-0.596483	0.540517	-1.19323	0.322769	-0.99992	-0.99992
1.37683	-0.620866	-0.724113	-0.724113	-1.85774	-1.39474	-3.36248	-1.29848	-5.21578	1.50322	-0.493947	0.834053	-0.580322	0.610678	-0.763606	1.30939	-0.604483	0.473517	-1.20823	0.235769	-0.99992	-0.99992
1.36983	-0.644366	-0.724113	-0.724113	-1.87374	-1.50374	-3.38148	-1.47348	-5.22898	1.38922	-0.503947	0.794053	-0.594322	0.452678	-0.791606	1.23939	-0.618483	0.440517	-1.21923	0.190769	-0.99992	-0.99992
1.36583	-0.693666	-0.724113	-0.724113	-1.90674	-1.62674	-3.42248	-1.55948	-6.22078	1.34022	-0.504947	0.744053	-0.595322	0.435678	-0.813606	1.16539	-0.675483	0.345517	-1.28623	0.144769	-0.99992	-0.99992
1.31383	-0.727166	-0.724113	-0.724113	-1.90774	-1.62874	-3.42448	-1.59748	-6.22078	1.23122	-0.514947	0.704053	-0.600322	0.0396782	-0.816606	1.09239	-0.676483	0.274517	-1.29623	0.140769	-0.99992	-0.99992
1.30583	-0.755766	-0.724113	-0.724113	-1.91474	-1.68774	-3.42848	-1.66748	-6.22078	1.12822	-0.516947	0.674053	-0.618322	-0.220322	-0.819606	0.978394	-0.682483	0.0475169	-1.33823	0.0377687	-0.99992	-0.99992
1.29183	-0.819766	-0.724113	-0.724113	-1.91774	-1.77874	-3.43048	-1.73548	-6.22078	1.03822	-0.545947	0.624053	-0.644322	-0.278322	-0.824606	0.943394	-0.687483	-0.286483	-1.34423	-0.293231	-0.99992	-0.99992
1.25283	-1.57417	-0.724113	-0.724113	-1.92174	-2.07244	-3.44048	-1.92548	-6.22078	0.793216	-0.553947	0.284053	-0.645322	-0.328322	-0.828606	0.943394	-0.688483	-0.288483	-1.38323	-0.510231	-0.99992	-0.99992
1.25183	-1.57417	-0.724113	-0.724113	-1.93774	-2.10174	-3.44848	-1.98748	-6.22078	0.788216	-0.558947	-0.484947	-0.662322	-0.742322	-0.828606	0.940394	-0.708483	-0.369483	-1.48023	-0.963231	-0.99992	-0.99992
1.18383	-1.57417	-0.724113	-0.724113	-1.95474	-2.11704	-3.50648	-2.21848	-6.22078	0.705216	-0.574947	-0.502947	-0.673322	-0.834322	-0.847606	0.939394	-0.729483	-0.384483	-1.51623	-1.20723	-0.99992	-0.99992
1.14683	-1.57417	-0.724113	-0.724113	-1.97474	-2.12304	-3.51848	-2.65648	-6.22078	0.458216	-0.578947	-0.700947	-0.707322	-1.18132	-0.873606	0.928394	-0.739483	-0.438483	-1.52223	-1.39023	-0.99992	-0.99992
1.13583	-1.57417	-0.724113	-0.724113	-1.97574	-2.14914	-3.52248	-2.71048	-6.22078	0.157216	-0.592947	-1.26895	-0.708322	-1.26432	-0.877606	0.927394	-0.763483	-0.535483	-1.54523	-1.46723	-0.99992	-0.99992
1.12483	-1.57417	-0.724113	-0.724113	-1.97774	-2.15834	-3.61948	-2.88648	-6.22078	-0.0477841	-0.610947	-2.19595	-0.719322	-1.50332	-0.904606	0.431394	-0.765483	-1.06348	-1.56823	-1.57823	-0.99992	-0.99992
1.05783	-1.57417	-0.724113	-0.724113	-1.99574	-2.20264	-3.64448	-3.11648	-6.22078	-0.400784	-0.619947	-2.26295	-0.753322	-1.54432	-0.907606	0.343394	-0.782483	-1.83448	-1.58023	-1.58423	-0.99992	-0.99992
1.00783	-1.57417	-0.724113	-0.724113	-2.01374	-3.02574	-3.66548	-4.69248	-6.22078	-0.570784	-0.629947	-2.56995	-0.764322	-1.67732	-0.944606	-0.913606	-0.786483	-2.67748	-1.59323	-2.65323	-0.99992	-0.99992
1.00083	-1.57417	-0.724113	-0.724113	-2.02574	-3.02574	-3.66548	-4.69248	-6.22078	-1.55978	-0.649947	-4.21495	-0.774322	-2.03032	-0.961606	-0.996606	-0.812483	-2.82648	-1.77823	-3.04793	-0.99992	-0.99992
0.674834	6.10183	-0.724113	9.95589	-2.10054	3.92626	-3.71038	4.98052	-6.22078	5.09922	-0.666947	2.74405	-0.796322	2.80568	-0.974606	1.89639	-0.824483	2.92152	-1.78923	3.12277	-0.99992	6.03408
0.507834	5.97183	-0.724113	9.79589	-2.11104	3.38926	-4.69248	3.39352	-6.22078	4.66922	-0.697947	2.43405	-0.824322	2.47768	-0.998606	1.85439	-0.836483	2.52152	-1.81623	2.18177	-0.99992	6.02108
0.398834	5.08583	-0.724113	9.35589	-3.02574	3.17026	-4.69248	3.31452	-6.22078	4.22922	-0.723947	2.37405	-0.826322	2.44368	-1.00961	1.74239	-0.839483	2.32152	-1.92123	2.17877	-0.99992	5.80108
0.279834	4.64383	-0.724113	9.31589	-3.02574	3.06626	-4.69248	3.20952	-6.22078	4.00922	-0.767947	2.20405	-0.880322	2.32668	-1.01661	1.68839	-0.854483	2.12152	-1.93523	2.17377	-0.99992	5.77008
-0.123166	4.02583	-0.724113	9.20289	-3.02574	2.83626	-4.69248	3.17052	-6.22078	3.88922	-0.838947	2.12405	-0.919322	2.16768	-1.02561	1.46939	-0.860483	2.07152	-1.94023	2.02877	-0.99992	5.34808
-0.401166	3.43583	-0.724113	8.96589	-3.02574	2.74626	-4.69248	2.91652	-6.22078	3.77222	-0.913947	2.09405	-0.936322	2.11468	-1.05961	1.35539	-0.944483	1.88152	-2.00523	1.99377	-0.99992	5.23008
-0.405166	3.30683	-0.724113	8.93489	-3.02574	2.33026	-4.69248	2.85752	-6.22078	3.76122	-0.949947	2.08405	-0.968322	2.04468	-1.12661	1.34939	-0.951483	1.88152	-2.21123	1.90477	-0.99992	5.18508
-0.493166	3.11583	-0.724113	8.64989	-3.02574	1.89226	-4.69248	2.24152	-6.22078	3.74422	-1.03095	2.02405	-1.15532	2.04268	-1.14461	1.27739	-1.03948	1.86152	-2.47723	1.86777	-0.99992	4.73308
-1.57417	2.89683	-0.724113	8.62089	-3.02574	1.49626	-4.69248	2.22652	-6.22078	3.71222	-1.04195	2.01405	-1.22732	1.96068	-1.19761	1.26239	-1.10748	1.78152	-2.59523	1.85177	-0.99992	4.51208
-1.57417	2.87083	-0.724113	8.55189	-3.02574	1.40826	-4.69248	2.09252	-6.22078	3.68922	-1.11495	1.98405	-1.26232	1.93968	-1.20561	1.24339	-1.14548	1.74152	-2.67123	1.69577	-0.99992	4.47408
-1.57417	2.84183	-0.724113	8.40989	-3.02574	0.712261	-4.69248	2.08652	-6.22078	3.63422	-1.14495	1.91405	-1.86432	1.92568	-1.32061	1.18139	-1.28548	1.56852	-3.08943	1.64277	-0.99992	4.44008
-1.57417	2.54383	-0.724113	8.36989	-3.02574	0.398261	-4.69248	1.96752	-6.22078	3.63022	-1.17795	1.82405	-2.17832	1.87168	-1.86261	1.17339	-1.29648	1.54452	-3.74723	1.63577	-0.99992	4.39408
3.51483	2.45283	0.751887	8.35089	10.6743	0.334261	4.12452	1.95552	2.18022	3.63022	1.38405	1.74405	1.40968	1.86268	0.831394	1.13639	0.814517	1.52452	4.12177	1.62377	2.77408	4.17608
3.30183	2.33783	0.742887	8.29389	10.6243	0.323261	4.06052	1.90352	2.06522	3.60622	1.30405	1.69405	1.07568	1.81368	0.545394	1.12139	0.718517	1.37752	2.27277	1.60977	2.70608	4.03108
3.05583	2.18283	0.699887	8.23989	10.4743	0.236261	3.93752	1.89252	0.641216	3.60222	1.28405	1.68405	1.03368	1.80068	0.539394	1.11539	0.551517	1.35652	1.28577	1.56877	2.69808	4.02908
2.99783	2.18183	0.660887	8.22689	10.3343	0.229261	3.93152	1.81152	0.596216	3.58122	1.22405	1.64405	1.03268	1.79768	0.516394	1.11539	0.490517	1.33752	1.24777	1.55677	2.57608	3.91008
2.54983	1.74983	0.540887	8.20489	10.3343	0.192261	3.64952	1.78752	0.586216	3.54122	1.18405	1.58405	1.01568	1.76868	0.448394	1.10639	0.477517	1.24752	1.21177	1.55277	2.45108	3.79308
2.48983	1.74583	0.524887	8.18689	10.2343	-0.0727394	3.48352	1.72452	0.577216	3.53422	1.15405	1.50405	0.963678	1.75668	0.440394	1.08739	0.445517	1.21252	1.20577	1.48377	2.41208	3.68808
2.44483	1.68383	-0.724113	8.17689	10.2143	-0.109739	3.40352	1.67852	0.489216	3.53122	1.14405	1.45405	0.880678	1.68168	0.427394	1.07639	0.352517	1.18252	1.17477	1.48177	2.38608	3.53008
2.44383	1.60983	-0.724113	8.14889	10.2043	-0.156739	3.30552	1.63452	0.420216	3.48522	1.05405	1.44405	0.872678	1.67068	0.412394	1.01739	0.293517	1.17852	1.13477	1.43177	2.35408	3.34908
2.39883	1.59283	-0.724113	8.09389	10.1743	-0.157739	3.27152	1.58852	0.309216	3.42722	1.05405	1.44405	0.862678	1.60568	0.390394	1.01439	0.274517	1.14352	1.12977	1.40477	2.34508	3.31808
2.37683	1.50583	-0.724113	8.07089	10.1643	-0.165739	3.13852	1.57552	0.263216	3.40822	1.03405	1.43405	0.819678	1.52968	0.381394	1.01239	0.264517	1.13852	1.08477	1.32077	2.28908	3.20408
2.31283	1.47383	-0.724113	8.03989	10.1643	-0.213739	3.01952	1.56052	0.179216	3.40722	1.01405	1.41405	0.799678	1.48968	0.362394	0.985394	0.237517	1.10852	1.06977	1.29477	2.17608	3.18408
2.28083	1.46683	-0.724113	8.01589	10.0943	-0.238739	2.89152	1.55352	0.170216	3.39022	0.994053	1.41405	0.779678	1.42668	0.325394	0.985394	0.231517	1.05752	0.983769	1.28377	2.12108	3.18008
2.27883	1.38683	-0.724113	8.01189	10.0943	-0.297739	2.63852	1.48352	0.131216	3.39022	0.984053	1.38405	0.778678	1.41568	0.314394	0.889394	0.215517	1.05752	0.958769	1.27277	2.09308	3.16608
2.26183	1.33983	-0.724113	8.00489	10.0543	-0.299739	2.62052	1.46452	0.0582159	3.37622	0.974053	1.38405	0.775678	1.38868	0.286394	0.863394	0.197517	0.933517	0.905769	1.25677	2.08408	3.16208
2.24183	1.30983	-0.724113	7.97989	10.0443	-0.311739	2.59652	1.42952	0.0542159	3.37422	0.964053	1.36405	0.757678	1.35168	0.272394	0.859394	0.178517	0.930517	0.880769	1.23277	2.08308	3.15108
2.21983	1.29383	-0.724113	7.95989	10.0143	-0.360739	2.48252	1.39852	0.0412159	3.33022	0.954053	1.35405	0.718678	1.22968	0.264394	0.856394	0.170517	0.908517	0.876769	1.22177	2.05808	3.08308
2.18783	1.20683	-0.724113	7.87689	10.0143	-0.393739	2.45952	1.39352	0.0382159	3.32022	0.954053	1.35405	0.708678	1.21968	0.257394	0.854394	0.166517	0.894517	0.769769	1.14777	2.04708	3.05308
2.13483	0.999834	-0.724113	7.86489	10.0043	-0.512739	2.44852	1.37352	-0.0737841	3.31322	0.944053	1.33405	0.678678	1.21868	0.226394	0.840394	0.157517	0.867517	0.544769	1.14477	1.91008	2.93208
2.09283	0.939834	-0.724113	7.86089	9.97426	-0.529739	2.43552	1.35952	-0.104784	3.28422	0.924053	1.28405	0.666678	1.20468	0.211394	0.821394	0.130517	0.857517	0.539769	1.10477	1.86808	2.92908
2.08083	0.899834	-0.724113	7.85889	9.96426	-0.568739	2.43352	1.30252	-0.110784	3.27222	0.914053	1.27405	0.627678	1.18168	0.206394	0.806394	0.111517	0.805517	0.495769	1.05677	1.81208	2.75408
2.07383	0.893834	-0.724113	7.85389	9.94426	-0.682739	2.42152	1.28952	-0.117784	3.23522	0.914053	1.27405	0.626678	1.17468	0.200394	0.802394	0.109517	0.764517	0.482769	1.04877	1.76508	2.70708
2.06183	0.870834	-0.724113	7.81289	9.94426	-0.684739	2.40552	1.26652	-0.135784	3.23422	0.914053	1.27405	0.617678	1.13268	0.191394	0.801394	0.0775169	0.698517	0.463769	1.04277	1.76408	2.68008
2.03183	0.740834	-0.724113	7.80289	9.94426	-0.697739	2.37352	1.25952	-0.158784	3.22822	0.914053	1.27405	0.612678	1.10568	0.185394	0.797394	0.0745169	0.679517	0.453769	1.04177	1.72608	2.66408
1.98383	0.724834	-0.724113	7.72289	9.91426	-0.747739	2.32952	1.20552	-0.159784	3.22222	0.904053	1.24405	0.611678	1.09968	0.176394	0.777394	0.0435169	0.663517	0.420769	0.997769	1.62708	2.65308
1.96083	0.664834	-0.724113	7.71189	9.91426	-0.756739	2.29552	1.19652	-0.169784	3.21822	0.904053	1.22405	0.543678	1.09468	0.175394	0.763394	0.0325169	0.642517	0.415769	0.976769	1.60908	2.63408
1.95183	0.645834	-0.724113	7.70289	9.88426	-0.759739	2.24152	1.17652	-0.229784	3.20522	0.904053	1.22405	0.530678	1.09268	0.170394	0.758394	0.0325169	0.628517	0.410769	0.880769	1.54808	2.61008
1.93383	0.630834	-0.724113	7.70289	9.88426	-0.773739	2.16552	1.16652	-0.240784	3.19322	0.904053	1.21405	0.517678	1.08868	0.161394	0.749394	0.0255169	0.622517	0.373769	0.850769	1.52008	2.60208
1.91883	0.621834	-0.724113	7.69489	9.87426	-0.838739	2.12952	1.14752	-0.259784	3.17722	0.904053	1.20405	0.514678	1.02468	0.159394	0.733394	0.0105169	0.601517	0.341769	0.838769	1.47308	2.59908
[truncated: 7,229 more rows]

## Sheet: Figure S2A
Fig S2: Kaplan-Meier survival analysis of APOBEC family member expression stratified into high and low
[truncated: 10,436 more rows]

[truncated: 10 more sheets: Figure S2B, Figure S3, Figure S4, Figure S5, Figure S6, Figure S8, Figure S13, Figure S15, Figure S17, Figure S18]
